# Supplementary material for: Erosion of human X chromosome inactivation causes major remodeling of the iPSC proteome
Source: Cell Rep. 2021 Apr 27;35(4):109032. doi: 10.1016/j.celrep.2021.109032 (PMC8097692; doi:10.1016/j.celrep.2021.109032)
Supplement: Table S1. Protein and RNA abundance, related to Figures 1, 2, 3, 4, 5, and 6 — Protein copy numbers and transcript TPMs for all gene products across all iPSC cell lines. [file mmc2.xls]

## Sheet: copy_numbers_cell_lines
copy.numbers.bubh_3	copy.numbers.lutt_6	copy.numbers.riya_2	copy.numbers.gibe_2	copy.numbers.oebj_1	copy.numbers.fasu_2	copy.numbers.eevy_7	copy.numbers.eevy_6	copy.numbers.walu_1	copy.numbers.zaos_1	copy.numbers.bubh_3	copy.numbers.fuhz_1	copy.numbers.pirs_1	copy.numbers.pulk_1	copy.numbers.oojs_1	copy.numbers.eoxi_6	copy.numbers.guyj_2	copy.numbers.xebt_2	copy.numbers.koqx_1	copy.numbers.mitg_4	copy.numbers.bubh_3	copy.numbers.dixh_2	copy.numbers.funy_1	copy.numbers.reng_4	copy.numbers.mijn_2	copy.numbers.hidy_3	copy.numbers.hidy_4	copy.numbers.fuai_1	copy.numbers.hutq_1	copy.numbers.kefk_2	copy.numbers.bubh_3	copy.numbers.waus_1	copy.numbers.lavd_2	copy.numbers.rayr_1	copy.numbers.eavo_1	copy.numbers.foyj_1	copy.numbers.jetz_1	copy.numbers.xugr_2	copy.numbers.wize_1	copy.numbers.eafb_1	copy.numbers.bubh_3	copy.numbers.kuco_1	copy.numbers.toco_5	copy.numbers.hayt_3	copy.numbers.hayt_1	copy.numbers.yemz_3	copy.numbers.yemz_1	copy.numbers.zisa_33	copy.numbers.iisa_1	copy.numbers.iisa_3
13863.7	87064.8	92504	103214	73594.2	53897.8	83174.6	56518.5	81014.2	78514.1	13863.7	22861.8	22994.1	14304.5	9717.71	14839.3	18816.7	18635.1	11379.3	11404	13863.7	67888.2	51904.1	29690	46044.7	42962	48753.7	61785.3	32228.6	54960.3	13863.7	70460.7	20435.8	39147.5	34242.4	55776.6	30806.5	37116.2	38112.7	64048.3	13863.7	18867.3	14571.7	32655.4	30002.6	29662.7	24734.7	11111.7	20892.3	36771.6
NA	NA	NA	NA	NA	NA	NA	NA	NA	NA	NA	NA	NA	NA	NA	NA	NA	NA	NA	NA	NA	NA	NA	NA	NA	NA	NA	NA	NA	NA	NA	NA	NA	NA	NA	NA	NA	NA	NA	NA	NA	NA	NA	NA	NA	NA	NA	NA	NA	NA
NA	NA	NA	NA	NA	NA	NA	NA	NA	NA	60231.2	60927.8	67292.4	49291.5	55231.8	44237.9	65664.9	49085.5	48075.3	55162.4	NA	NA	NA	NA	NA	NA	NA	NA	NA	NA	NA	NA	NA	NA	NA	NA	NA	NA	NA	NA	NA	NA	NA	NA	NA	NA	NA	NA	NA	NA
63385.4	94685.5	81905.6	72098.2	76032.7	57027.1	85570	79667.3	73211.1	93394.8	63385.4	77353.5	76301.5	49825.6	46145.3	56074.2	58211.9	64750.3	32028.1	53770.8	63385.4	56384	84670.5	57875.1	78589.1	66420.3	70943.5	77304.5	54833.8	67134.1	63385.4	76199.4	92368.6	75797.3	44798.6	87165.9	37706.5	63039	59255.1	90373.3	63385.4	73234	75479.8	124777	142907	103631	88489.2	70760.7	93772.2	75257.2
1317862	1.53405e+06	1.59431e+06	1.53467e+06	1.41236e+06	1.295e+06	1.15393e+06	980568	1.58453e+06	1.35301e+06	1317862	1.32215e+06	1.37113e+06	1.00185e+06	1.1179e+06	1.2033e+06	1.24561e+06	1.47154e+06	1.07011e+06	1.42717e+06	1317862	1.21792e+06	1.17736e+06	1.24298e+06	1.33722e+06	1.63157e+06	1.74654e+06	1.73871e+06	1.41465e+06	2.42368e+06	1317862	1.37062e+06	1.40646e+06	1.24654e+06	1.02697e+06	1.39721e+06	1.17192e+06	1.10297e+06	1.25324e+06	1.33805e+06	1317862	1.11159e+06	1.06551e+06	1.236e+06	1.25072e+06	1.54357e+06	1.33208e+06	1.04208e+06	1.26083e+06	1.45913e+06
273266	117560	225691	121456	132836	118694	177178	142876	177363	156696	273266	182125	182881	140636	138656	141189	113794	129452	116332	158701	273266	168263	141059	114308	131005	164005	157763	161760	129761	80652.2	273266	206162	226665	166857	169454	254640	148693	174805	206806	184665	273266	188552	203379	257899	225437	311346	252336	176445	206206	226576
185657	185288	230558	190220	167970	140774	198947	139982	201487	184123	NA	NA	NA	NA	NA	NA	NA	NA	NA	NA	185657	121850	178306	121770	96608.2	146107	149988	148097	156838	21411.9	NA	NA	NA	NA	NA	NA	NA	NA	NA	NA	185657	202892	174610	232962	243866	250940	240321	162634	216999	310145
NA	NA	NA	NA	NA	NA	NA	NA	NA	NA	25585	26691.3	33048.6	27682.5	26592.8	28857.7	33646.6	28487.2	27492.5	27825.3	25585	21754.4	44312.4	26446.5	29214.6	32225.4	28210.6	34771.9	30129.8	28355.5	25585	28550.9	34738.3	29075.1	20730	30686.8	23380.8	26908.6	28165.6	31805.4	25585	55565.7	66059.5	75288.8	90325.2	92416.5	85272.8	51371.6	89945	81614.5
128246	95722.5	80177.4	78456.6	66238.8	51869.9	70085.5	74290.1	82587.2	54977.1	128246	128543	158542	60419.1	82205.3	76583.1	90683.1	78191.4	124096	50168.6	128246	76878.9	81902.8	50660.8	34599.4	53525.4	72373.1	67007.4	80899.5	81572.4	128246	90659.4	60361.3	71793.4	63838.8	61774.7	32752.5	62058.1	51653.6	63688.3	128246	42779.4	48538.8	53897.8	39976.7	15615	14906.6	37112.5	38190.4	9455.21
43884.2	30662.1	39120.4	30066.5	31619.9	32094.6	33328.2	34511.4	35357.5	35920.1	43884.2	36482.2	43432.8	22184	15894.3	31076	23354	32149	6160.29	11829.4	43884.2	31979.4	45202.8	27577.9	28020.4	26910.5	28044.6	24443.6	36321	17478.5	NA	NA	NA	NA	NA	NA	NA	NA	NA	NA	NA	NA	NA	NA	NA	NA	NA	NA	NA	NA
484892	349405	405759	316832	255921	228558	339752	407859	298728	292236	484892	216717	281887	221249	198726	212783	219915	276705	134914	198935	484892	301004	319557	193955	244286	209943	231088	225419	225686	250837	484892	111855	219887	143768	158993	234875	135620	161146	161721	190469	484892	234394	217165	274828	317905	270289	328185	187758	339453	268695
67392	123328	115746	150379	148895	110412	131430	117356	113229	133527	67392	61950	92267.1	73849.3	75448.2	73169.2	84754.8	81334	66704.1	61087.4	67392	57617.5	81797.5	72183.9	86793.4	77737.5	85817.2	76988.5	78380.5	57246.9	67392	46127.2	65122.6	65812.9	44046.4	67668.6	33803.4	53674.8	62610.9	60084	67392	65993.9	52297.3	63951.1	60769.8	58933.5	64584.6	51167	58768.9	90300.7
20627.4	28344.9	30758.4	29681.7	25636	17469.8	24102.4	21491.7	22013.9	23152.2	20627.4	14630.6	13160.8	6817.04	8598.01	10201.6	8629.56	8869.99	8306.44	5965.19	20627.4	18698	23677.4	16584.2	24329.7	18235.5	20320.9	20752	32194.4	14999.8	20627.4	30235.9	37105.5	30384.6	34220.1	39706.9	35479.5	34169.4	28483.3	34294.9	20627.4	16407.5	9988.38	15239.2	17278.1	17429.3	12728.3	14194.5	20856.5	15889.8
897578	637219	708351	673599	592548	468741	601000	563837	565594	656947	897578	521307	661378	426561	258774	428461	492088	541274	182388	339315	897578	538036	678859	539986	583902	459907	544397	543884	590917	387973	897578	484787	714950	518820	356268	618268	346220	558129	598795	562659	897578	499848	425358	630708	571981	663035	480633	424851	502740	728261
NA	NA	NA	NA	NA	NA	NA	NA	NA	NA	NA	NA	NA	NA	NA	NA	NA	NA	NA	NA	8378.5	3549.55	6712.3	6165.25	4216.13	3072.97	4208.3	3484.82	8670.82	2301.99	NA	NA	NA	NA	NA	NA	NA	NA	NA	NA	NA	NA	NA	NA	NA	NA	NA	NA	NA	NA
180522	306373	217259	258970	192533	147506	141672	121239	145767	177535	180522	176545	203592	131803	199721	147614	156920	145539	153797	187514	180522	152136	156915	147100	137765	140602	163839	172102	228390	134232	180522	185038	197183	199352	182330	187227	131466	248690	170073	206751	180522	116568	130348	202552	218951	228424	123466	140107	123028	139960
71910.6	97786.9	80233.5	88565.7	74487	54485.6	69170.7	66767.1	69537.5	65291.6	71910.6	74595	70102.3	66510.1	61173.3	63522.2	72158.2	66139.1	57842.4	66410.2	71910.6	70311.5	88706.5	56688.8	75827.9	58828.2	65707.4	68355.6	59290.8	56183.4	71910.6	64897.2	67530.5	56908.1	58743.2	74170.9	69326.4	61679.4	69527.9	81766.4	71910.6	67969.2	51747.6	82004.9	84721.2	83112.7	62747.3	63812.6	77162.2	76535.9
48762.7	55752.3	60493	60025.1	55210.1	42426.3	50807.1	42500.5	51035.4	50045.5	48762.7	49440.7	57930.3	44518.9	32697.5	41196.6	48120.8	46613.1	37622.2	37710.9	48762.7	41957.4	46076.6	37161.4	34487.1	34661.1	39482.4	36276.1	39790.1	32663.1	48762.7	45528.7	67822.4	43107.7	34175.7	51477.1	35785.2	50600.3	53560.2	47039.3	48762.7	48456.3	40571.9	50456.2	51490.8	51200.8	38621.4	43441.6	50281.6	57451
306098	235386	255364	270793	188336	148257	286203	163742	189918	205569	306098	212619	241059	225654	119770	178777	193713	269009	112809	168672	306098	182956	194420	194873	249787	163694	223786	182650	199499	145933	306098	242037	328930	268131	138388	257528	154653	233889	210300	254994	306098	273770	193082	258659	245305	251268	185880	203302	163253	312407
245210	188342	203107	167489	120483	116672	155064	139157	177943	139493	245210	147823	129820	168109	161726	111377	123009	152485	112149	152695	245210	152462	184694	144201	187232	158924	192658	184924	183175	174580	245210	174050	249896	160144	164100	221729	148223	167319	180964	135969	245210	159108	163474	138947	152080	182518	130152	112715	154116	113113
26322.3	19842	34533.7	31124.1	23464	19555.2	22253.8	21506.1	23555.6	24438.6	26322.3	21887	24179.6	16250.2	20121.6	15526.1	20556.8	20293.3	19429.7	20284.7	NA	NA	NA	NA	NA	NA	NA	NA	NA	NA	26322.3	26913.8	33691	24877.9	24708.1	34258.7	16630.3	27917.4	32346.2	28537.3	26322.3	22541	11831.3	14602.2	14805.7	9898.08	14223.6	19713.3	18970.3	3388.49
42666.1	23370.4	28536.4	26009.1	18546.5	14423.9	25976.7	21340.7	19651.6	17808.5	42666.1	14749.5	18549.9	14314.7	11486	10492.6	22034.1	13838.3	14321.6	14568.5	42666.1	19200.7	20065.5	15773.8	20088.3	14809.3	17105.2	18376.7	23576.6	15610.7	42666.1	16947.6	24126.9	16439.9	8812.51	13987.1	16511.7	12215.4	13636.1	12722	NA	NA	NA	NA	NA	NA	NA	NA	NA	NA
NA	NA	NA	NA	NA	NA	NA	NA	NA	NA	NA	NA	NA	NA	NA	NA	NA	NA	NA	NA	NA	NA	NA	NA	NA	NA	NA	NA	NA	NA	NA	NA	NA	NA	NA	NA	NA	NA	NA	NA	19036.6	20190.6	20158.8	26602.5	24918.4	24609	19234	13588	18902.9	27888.5
270019	229544	271433	238417	257626	226440	254246	248219	215418	229590	270019	256008	339694	266828	253637	284611	296290	301959	251894	258301	270019	193688	285798	205856	264119	258958	232913	256759	223082	246485	270019	261111	372076	275908	251965	317891	216686	241798	261150	314820	270019	270230	296789	323892	328565	392087	320863	241258	318112	316244
334011	436274	415188	477345	378065	295082	364309	303253	369178	310797	334011	322642	304858	270339	275518	264472	280833	307229	281720	262881	334011	257662	390318	300825	313344	321837	336360	339305	352462	280608	334011	502243	487124	493106	469466	582801	416609	472579	438837	591399	334011	340132	282837	401196	392147	412018	316550	306301	365286	384377
135181	86457.4	116393	112222	81218.8	68372.2	79528.7	85358.6	88461.7	88801.6	135181	89309.8	149261	104593	99550.2	117050	148895	142513	99045.9	101828	135181	67126.4	135427	85633.2	123014	116819	96179.3	125726	101739	118651	135181	72161.3	167455	86913.6	93823.8	111435	70273.9	89658.8	84893.6	106279	135181	94044.4	114217	128914	141334	152506	126061	105701	139732	159118
NA	NA	NA	NA	NA	NA	NA	NA	NA	NA	NA	NA	NA	NA	NA	NA	NA	NA	NA	NA	NA	NA	NA	NA	NA	NA	NA	NA	NA	NA	23756.1	39725.8	51868.5	35536.9	30403.3	50102.6	40814.4	49703.5	30295.3	49541.4	23756.1	292336	265976	254098	238085	202382	52093.3	153349	227110	89953.5
63458.5	72824.5	81840.9	64324.9	54175.6	40504.1	54654.6	42044.5	67988	55343.7	63458.5	52769.9	60260.6	59884.8	48974.5	48454.8	58360.9	53352.3	51894	47082.3	63458.5	38706.4	70758	41480	59177	44217.5	44725.5	52484.3	49424.2	45361.2	63458.5	55340.8	68885.2	62891.8	61089	69783.6	56675.7	63697.8	68553.3	70027	63458.5	56332.4	56090.3	93236.5	84357.8	82857.9	66579.5	63158.5	113038	93202.3
473653	383341	480896	377856	422984	372580	458907	423435	354569	399555	473653	324728	507170	337648	286908	311744	370121	375379	221617	271645	473653	298083	480767	382145	387642	363862	388268	463168	468759	350417	473653	509563	721946	600091	405517	590832	327614	549689	487069	660134	473653	584372	621645	803349	790412	922818	714621	623299	655148	922465
53046.5	51749.9	40335.1	43244.3	32651.6	29417.7	33631.6	34239.3	28388.9	30965.8	53046.5	26296.6	43044.3	31558.5	22898.8	22702.8	39969.7	31602.8	32530.7	25308.3	53046.5	34810.4	27610.3	22522.1	28042.2	23604	27723.8	29675	30663.4	27011.7	53046.5	38147.5	40793	32331.2	26286.6	38948.2	39207.3	40383.3	41871.8	37538.9	53046.5	26086	20007.7	32805.3	23873.9	29607.9	17388	20431.1	15235.3	25987
NA	NA	NA	NA	NA	NA	NA	NA	NA	NA	NA	NA	NA	NA	NA	NA	NA	NA	NA	NA	NA	NA	NA	NA	NA	NA	NA	NA	NA	NA	NA	NA	NA	NA	NA	NA	NA	NA	NA	NA	NA	NA	NA	NA	NA	NA	NA	NA	NA	NA
NA	NA	NA	NA	NA	NA	NA	NA	NA	NA	NA	NA	NA	NA	NA	NA	NA	NA	NA	NA	NA	NA	NA	NA	NA	NA	NA	NA	NA	NA	NA	NA	NA	NA	NA	NA	NA	NA	NA	NA	NA	NA	NA	NA	NA	NA	NA	NA	NA	NA
NA	NA	NA	NA	NA	NA	NA	NA	NA	NA	11698.5	9267.85	9966.54	9435.89	7473.98	9587.71	9199.31	7269.83	8059.9	7011.88	NA	NA	NA	NA	NA	NA	NA	NA	NA	NA	NA	NA	NA	NA	NA	NA	NA	NA	NA	NA	11698.5	4150.58	18247.2	9361.87	10745.4	10361.1	8085.95	7855.37	7209.72	10253.5
10635.7	16968.5	16117.9	20083.8	16406.5	12230.4	14706	9782.58	14108.1	14301.6	NA	NA	NA	NA	NA	NA	NA	NA	NA	NA	NA	NA	NA	NA	NA	NA	NA	NA	NA	NA	10635.7	9701.08	13759.6	11829.4	12082.6	14043.3	8873.16	10854.4	14539.5	13291.8	10635.7	3949.21	4168.61	4199.95	5150.68	5213.37	2402.96	2089.53	3980.55	3928.31
112265	110292	118352	107681	99361.9	82350.7	91123.5	91849.4	91786.6	93456.1	112265	93872.5	122450	83977.1	95159.9	90047.6	94479.9	100730	88183.5	88076.5	112265	84891.5	106584	98722	88943.3	93537.4	95544.1	120224	108716	96832.8	112265	93366.6	143070	104640	100802	124382	86319.3	100290	115572	98895.8	112265	82600.9	93997.9	101314	104623	118021	89049.5	84467.3	95394.4	112894
56878.7	61653.8	92922.9	78878.8	81223.9	65627.9	62329.5	38874.6	70999.3	81151.5	56878.7	46894.1	56294.4	41277.7	26475.8	37099.4	31459.2	47285.1	24054.3	31921.4	56878.7	29106.3	56597.2	51750.8	48308.5	37594.2	47518.9	32424.7	67842.7	24910.3	56878.7	45920.9	66972.8	56389.2	29843.2	58730.4	26064.9	49349.2	46679.8	51857.2	56878.7	51747.7	43326	57696.1	52900.5	71913.2	54954.6	43963.2	47576.7	59444.2
18186.8	13710.8	22753.8	10504	14438.4	14069.7	18362.9	19037.4	19106.2	14222.9	18186.8	22391.4	22051.9	20454.3	22192.6	15050.7	16340.5	18873.9	15941.3	19409.3	18186.8	19226.5	22358.7	18489.6	16419.6	13347.7	16324.4	17865.3	21548.6	15460.8	18186.8	15068.1	31851.2	24101.3	25148	34488	17380.6	23584.8	29175.6	24979	18186.8	19822.4	23246.6	18186.8	21629.5	25674.6	15971.9	13706.1	17742	12274.3
NA	NA	NA	NA	NA	NA	NA	NA	NA	NA	NA	NA	NA	NA	NA	NA	NA	NA	NA	NA	NA	NA	NA	NA	NA	NA	NA	NA	NA	NA	21189	27101.2	112574	28081.1	42532.3	37441.4	170679	34622.9	42715.7	33572.2	21189	20715.2	42433.1	30455.7	41551.6	41022.7	36659.3	42785.7	46521	32769.7
15265.2	23804.2	19106.5	19544.8	20492	14489.6	18995.9	13990.3	15347.8	16416.7	15265.2	18496.8	20181.5	13570.6	12038.7	16356.3	16634.8	18491.7	9515.49	13283	15265.2	5140.47	14765.5	8705.55	12907	7795.32	7120.15	9878.89	9432.78	7532.71	15265.2	12871	20123.7	13499.5	9198.84	11863.7	14494.8	11563.1	12424.4	12489.3	15265.2	15943.1	15539.4	16598.2	17360	21263.9	15528	13932.2	16255.4	22044.6
75184.4	121140	88601	111703	96778.5	74409.3	97672.7	62929.2	78668.1	95568	75184.4	95247.2	95263	85515.6	52711	80148.2	89381	93814.6	43763.5	67716.8	75184.4	46003.5	72376	50955	49656.9	41739.8	49098.7	45694.3	51120.7	36197.3	75184.4	94094.7	97000.3	65241.7	45551.3	93781.3	52546.1	87583.7	73684.7	78881.7	75184.4	32911.2	44174.8	59937.2	62929.4	56151.8	47204.4	43641.7	47282.4	62593
65369.7	110457	115861	102245	90945.2	72163.9	95675.6	80083.3	79231.6	102549	65369.7	93978.9	130188	85841.7	52257	90033.6	84558.9	108242	58580.9	75575.6	65369.7	76972.8	69756.6	60813.1	47742.9	49100	61240.4	48502.9	45629.2	40402.2	65369.7	125906	59677.9	73557.7	40618.8	74036.5	47073.2	83598.2	75654.9	85306.7	65369.7	76736.8	55413	90153.1	83752.3	85343.5	97445.8	80389.2	52086	89586.5
11674.7	13957.1	14522.6	14613.8	12199.4	9249.06	11158.5	10295.5	12349.7	11743.5	11674.7	10101.5	11495.7	8531.48	8983.36	9908.67	10141.7	9533.27	8276.73	9637.39	11674.7	8723.33	11221.9	7170.01	9613.92	9023.07	9649.14	8933.22	10110.6	9631.89	11674.7	14241.8	17337	13783.5	15360.9	19409.2	14420	13387.2	14840.8	17442.4	11674.7	7922.59	7909.52	11452.5	8445.53	12942.8	8197.14	7334.28	9452.2	10445.8
209462	190396	255792	178659	126864	125700	163644	152147	238115	164027	209462	209719	177073	156665	166273	143575	147008	187823	96810.7	158848	209462	188533	181875	136595	178745	106689	122529	198495	133757	180394	209462	194853	250482	160161	139066	198691	171383	142598	193452	160960	209462	182606	141239	160057	171184	174428	150365	122891	117520	124930
NA	NA	NA	NA	NA	NA	NA	NA	NA	NA	NA	NA	NA	NA	NA	NA	NA	NA	NA	NA	NA	NA	NA	NA	NA	NA	NA	NA	NA	NA	NA	NA	NA	NA	NA	NA	NA	NA	NA	NA	NA	NA	NA	NA	NA	NA	NA	NA	NA	NA
236198	140986	158982	139522	121292	104487	127013	134215	149920	133816	236198	127698	143133	108553	78288.3	116778	109018	124457	67148.5	88849.6	236198	97417	116135	83225.8	82734.6	81600.4	103086	84513.7	108271	73794.1	236198	126544	191638	129200	86683.2	148384	85366.2	129515	135952	125373	236198	136366	121299	178981	177063	183577	161843	124950	149972	186231
98571.5	83533.8	99730.7	81668.8	54133.5	47030.7	73405.8	64480.2	60230.3	63603.5	98571.5	46081.7	105202	86834.5	47558.9	67981.4	69622	81783.3	31067.4	35407	98571.5	76006.7	101909	75157.7	90399	77364	83363.2	117457	118549	89358.3	98571.5	69352.4	77201.5	95787.4	71895.8	100499	65409.7	82711.7	72335.9	82983.9	98571.5	41051.2	45686.5	58738.7	67074.8	85968.9	51982	59886.2	75911.6	109960
NA	NA	NA	NA	NA	NA	NA	NA	NA	NA	NA	NA	NA	NA	NA	NA	NA	NA	NA	NA	19485.1	13091.2	18043	11632.8	15537.8	12686.6	19057.3	18715.7	23312.5	11967.8	NA	NA	NA	NA	NA	NA	NA	NA	NA	NA	19485.1	60977.7	69106.8	34505.8	34067.9	41359.4	21503.1	25091.7	36990.2	30022.4
431494	517334	538072	463601	366973	326474	440082	346505	569783	442079	431494	396553	392468	363104	350650	347511	351869	369870	308974	432500	431494	393647	500123	340197	453825	357838	396405	431773	377575	419042	431494	434782	389125	349624	375565	466272	336432	348787	357939	403902	431494	316647	251307	414826	434206	466151	395721	343232	392385	411258
73440.1	85798.6	92297.5	90212.2	79969.2	63045.7	67976.4	56828.3	72602.7	77360.7	73440.1	39594.5	43552.1	35662.6	34040.4	36292.5	39733.5	44104.1	26600.1	33813.9	73440.1	60088.6	70604.3	60756.1	60874.2	67414.8	72862	52192.3	63788.2	47158.3	73440.1	65938	85676.6	67763.4	55329.9	84372.5	46558.6	61269.6	60484.6	75804.6	73440.1	99151.2	61982.4	78205.2	84723.3	90973.4	73504	82697.3	82119.5	140994
26944.8	18311.4	24144.7	26503.7	14343.9	13549	14845.6	11494.1	16836.5	18618.3	NA	NA	NA	NA	NA	NA	NA	NA	NA	NA	26944.8	15567	18920.3	17020.1	15944.5	15815.3	16405.6	17468.4	25917.5	18709.3	26944.8	15131.2	21096.7	18691.2	23773.4	29203.4	28161.8	19262.6	18367.4	22622.4	26944.8	23422.6	30445	29101.5	32124.3	33361.7	22643.7	22377.4	30061.6	39935.5
282888	331652	242753	264053	266431	187336	209045	191345	240486	253656	282888	82007.1	124494	73994.7	56666.1	71134.9	82548	86376.1	54336.7	70539.6	282888	186762	246205	173212	189201	157789	164374	251009	232324	197459	282888	122580	302688	149406	97914	146096	110266	121919	156794	103937	282888	132618	183428	203796	211853	237583	152964	157565	218528	268749
40704.9	40435.2	49854.8	45200.2	44933.3	39293.8	46037.3	44163.9	50370.9	49653.3	40704.9	38214.6	40494.8	28619.4	30208.9	33813.7	33607.2	33833.9	24986.7	31213.4	40704.9	35139.3	45600.9	27247.3	26241.7	31785.1	36185.4	35758.5	36358.4	32646.2	40704.9	43642	51585.5	33797.3	35368.5	43532	33694.5	42501.2	49528.9	43793.7	40704.9	25320.3	19320.4	27521.5	27502.3	30365.1	27786.1	19717.3	27514.3	33805.3
8149.06	3713.59	7779.5	4921.22	4395.74	2985.71	6041.14	5618.36	6731.54	4747.31	8149.06	5729.29	8362.35	4875.7	4119.63	5018.31	3971.34	6320.01	5577.34	4274.01	NA	NA	NA	NA	NA	NA	NA	NA	NA	NA	NA	NA	NA	NA	NA	NA	NA	NA	NA	NA	8149.06	8985.92	3278.83	6639.97	8107.9	11249.5	4952.54	6749.73	7874.68	8752.69
43369.2	48082.5	40380.2	45839.7	44832.4	41510	43981.1	42021.5	34702.1	44316.8	43369.2	37313.7	46161.6	29053.2	23210.8	31231.6	34133.7	33724.2	14959.2	29328.3	43369.2	39792.4	41676.4	35152.1	27859	28098.5	28520.9	20973.6	18674.2	15281.7	43369.2	33204.1	52979.1	41815.2	26756.3	45859	20789.7	39448	46570	40522.8	43369.2	37202.7	40937.6	44634.5	42398.3	46150.6	39546.9	32730.2	34153	40646
296636	124793	161731	132702	106846	89498.1	111841	108890	123088	105012	296636	148801	158729	128665	137049	125268	155521	134946	137293	145964	296636	121906	161826	127801	118504	94908.2	104977	129831	169280	102422	296636	153099	158664	84726.1	59808.9	96074.4	56114.2	80067	95006.8	66427.6	296636	148130	102576	72034.3	75583.4	75841.8	101325	106841	63970.5	73675.1
129810	130995	131831	128805	114590	82159.7	111257	111439	108926	110028	129810	110440	129959	102069	71013.8	101651	99972.5	129229	50314.4	76118.6	129810	135371	224771	165093	197995	131813	133986	188505	183184	150323	129810	176186	211200	186640	146162	238226	120033	191290	207941	214477	129810	91789.6	83313.2	155247	161243	185012	120913	111138	154807	178802
388202	391077	381485	431014	372333	302240	361884	342927	349624	361106	388202	315160	329582	280538	252653	276310	297641	316609	221146	253687	388202	293284	399610	322182	330619	326525	349920	342214	322721	261578	388202	320227	441681	339795	238675	381147	193049	310155	338895	357133	388202	304496	289872	383545	365277	398938	355387	293691	347401	444925
NA	NA	NA	NA	NA	NA	NA	NA	NA	NA	NA	NA	NA	NA	NA	NA	NA	NA	NA	NA	1919.91	1366.79	1760.55	1357.67	1259.81	1726.04	1620.42	1826.49	1971.55	1738.49	NA	NA	NA	NA	NA	NA	NA	NA	NA	NA	1919.91	1355.23	1675.21	2748.11	2804.57	3501.01	3971.58	1694.04	2917.51	4159.8
13427.1	10495.4	10806.9	8347.92	7703.04	4151.78	7610.07	9260.86	4719.46	8287.47	13427.1	5961.2	6603.91	5729.54	4297.09	4502.38	7790.46	6611.48	4138.37	6305.03	13427.1	5511.97	7835.57	4534.85	5570.35	4286.11	5148.81	3508.91	6957.64	2979.67	13427.1	8582.46	8468.57	5745.84	3792.85	6580.55	3038.41	3695.78	4733.04	6955.86	13427.1	5288.83	8227.07	7898.29	12697.7	9568.65	7775.47	1880.1	8544.52	8406.58
4194.06	12766.6	10541.2	10460.2	7315.5	5529.55	5960.93	6752.68	6962.19	8063.44	NA	NA	NA	NA	NA	NA	NA	NA	NA	NA	4194.06	3544.75	5096.47	3396.17	4826.64	4291.07	4344.69	3949.84	4027.38	4543.48	NA	NA	NA	NA	NA	NA	NA	NA	NA	NA	4194.06	8515.54	5411.58	3259.69	7354.65	1769.65	1139.65	3649.01	998.081	3797.66
269378	199537	222910	232695	155700	150431	221057	183084	148804	148756	269378	141396	262723	218301	116338	130614	185810	183277	136230	159600	269378	144294	168983	153954	138411	134342	147801	129919	96710.2	108225	269378	116956	157248	123913	93419.3	167734	96110.3	137894	174423	140950	269378	169836	167316	180895	178138	163397	172517	155363	150453	244888
NA	NA	NA	NA	NA	NA	NA	NA	NA	NA	126695	93984.6	152238	83370.6	41798.1	80426.6	73391.8	106608	37219.3	58115	126695	74114.6	77646.3	52230.8	76072.9	82103.3	104615	96991.8	99099	48731	NA	NA	NA	NA	NA	NA	NA	NA	NA	NA	126695	97761	73102	140223	153369	160137	132544	100407	96959.2	140500
45849.5	38597.7	36855.1	40919.4	28830.6	24534.6	32736.4	32946.4	31222.2	30087.2	45849.5	50222.8	61061.8	39331.3	34356.8	43090.2	40776.9	57284.7	40574	26296.8	45849.5	30426.9	35932.1	27914.6	24147.7	34528.9	35422	27287.5	39041.6	28902.4	45849.5	31835.2	41486.5	31910.6	17227.4	36585.2	12786.3	26308.7	26156.3	26554.6	45849.5	63252.5	57828.2	53169.7	51764.3	52520.9	57404.1	51269.1	55533.4	67033
71611.4	80228.5	77882.1	67514.3	65562.7	49689.4	59316.7	61724.7	72426.2	64692.2	71611.4	42850.7	56660.1	32347.7	38268	27816.2	33595.2	37708	49943	29856.2	71611.4	62088.2	51714.2	41641.4	30473.9	48441.2	50275.2	49287.6	48060.1	42837.7	71611.4	41972.9	64437	32449.5	40342.5	50202.2	19835.9	40536.1	36783.8	39092.4	71611.4	62942.2	56530.6	81619.2	78473.6	96459	58569.7	58382.3	72990.1	81641.5
561295	347230	426842	340884	340316	253631	354737	393739	301265	325105	561295	443628	514987	497607	265982	414937	504485	529697	205712	389128	561295	419921	544427	472987	503556	421769	559670	437347	684712	342930	561295	373034	672437	432070	207452	435531	225361	459136	475800	411467	561295	528058	494387	649265	590055	607810	566778	478358	512495	589705
36465.4	14687.7	24333.7	15713.6	16010.8	16632.2	12067	22217.1	7314.5	12470.9	NA	NA	NA	NA	NA	NA	NA	NA	NA	NA	36465.4	18282.5	19902.3	14949.8	6863.45	14856.3	14595.7	28070.4	16948.4	20700.1	36465.4	16356.3	27751.7	27659.7	42473.8	56072	17631.1	37106.4	34960.2	46177.9	NA	NA	NA	NA	NA	NA	NA	NA	NA	NA
253760	264843	282914	280811	269177	207915	216947	195516	201231	242717	253760	203070	254183	240228	129831	194196	222572	244985	97548.6	133692	253760	207456	230422	194510	169273	168656	199842	175614	191533	101356	253760	227269	309334	278514	136128	262755	128569	264448	289449	269182	253760	301537	300946	286359	313080	330047	293608	194520	226459	341047
28872.1	28507.8	29689.8	26154.2	23883.9	22822.9	22330.2	26268.8	24763.2	27104.5	28872.1	31832.9	34480.9	19710.4	14760.4	24481.4	25375.8	30593.6	13325.5	11156.7	28872.1	25538.6	27754.5	21744.1	14203.8	17173.5	23529.6	27966.5	27764.3	17175.6	28872.1	26558.6	28410.6	23826.9	14735.5	24202.9	16093.2	20752.9	21716.3	21985.5	28872.1	26519.8	13533.8	18539.2	20644.4	21879.7	21654.1	18915.1	22395.2	13018.2
NA	NA	NA	NA	NA	NA	NA	NA	NA	NA	4303	10276	7466	5948	5350	3203	7929	4034	3213	7781	NA	NA	NA	NA	NA	NA	NA	NA	NA	NA	NA	NA	NA	NA	NA	NA	NA	NA	NA	NA	NA	NA	NA	NA	NA	NA	NA	NA	NA	NA
7215.67	9441.36	10187.6	10638.6	10793.5	8476.95	9240.21	8609.16	9758.51	8819.24	7215.67	4922.18	5802.95	4937.71	4383.52	5213.85	4112.36	5772.07	3858.08	4145.15	7215.67	5802.94	11581.5	8461.09	10060.8	12131.5	11434.5	10368.6	11500.7	20906.3	7215.67	5873.97	8175.28	6507.93	5471.78	6277.01	8582.81	8694.42	8277.05	7779.5	7215.67	7483.42	8592.2	7641.33	7476.56	7476.56	9498.45	10555.7	8307.29	11520.4
11497.3	22664.1	12454.6	19655.5	18082.9	12228.1	9844.86	12323.5	13505.9	14051.5	NA	NA	NA	NA	NA	NA	NA	NA	NA	NA	11497.3	9423.9	10874.2	6611.45	8256.21	7968.67	11131.6	9176.03	11045.8	7493.13	NA	NA	NA	NA	NA	NA	NA	NA	NA	NA	11497.3	8609.4	9923.07	11117.3	11725.3	13712.1	8869.97	6481.48	12767.5	13451.5
51992.9	12167.5	19064.2	10137.5	18353.4	12269.9	16318.3	23718.9	17822	14632.6	NA	NA	NA	NA	NA	NA	NA	NA	NA	NA	51992.9	15740.6	28549.5	20505.3	29911.7	19269.7	19156.8	34532.1	42209.6	30082.6	51992.9	48764.8	32990.2	32067.2	41581.4	54023.8	34476.3	39660.9	33691.2	37762.2	51992.9	19405.1	33335.9	23333.1	28435.9	24755.6	23401.5	24884.7	26378.4	15335
146564	23550.2	40649.7	22468.7	25515.3	27401.1	26374.6	46126.9	27650.7	24195.8	146564	24878.8	32319.2	26915.9	14896.8	22439.3	18743.2	27394	10206.4	18143.1	146564	45000.3	72320.6	60914.9	79258.2	39288.2	51290.7	29573.4	54033	22006.7	146564	68409.5	107549	55421.6	32201.6	54611	26648.8	59853.9	62324.7	48901.8	146564	127420	80938.2	69183.7	40564.3	47301.9	37787.9	61687.5	52974.2	62007.1
159545	101737	169785	104997	120523	93710.8	130148	133263	168311	127839	159545	87889.7	74560.2	86025.2	94487.8	96884.9	75683.8	104735	78323.2	98546	159545	95125.5	182100	166794	245530	211315	206636	179439	235804	178042	159545	162538	183578	160292	200127	214319	229387	200702	174193	162989	159545	96127.4	92053.7	183704	186927	226897	162037	208458	284053	80583.4
375361	375926	407619	366412	360436	320140	318103	314860	317895	325541	375361	408220	412176	326106	312026	351815	317439	394270	358134	296119	375361	262397	400262	354845	347778	372381	337986	404607	347781	309629	375361	388067	434507	380971	368298	393250	316628	338293	357768	397647	375361	349735	382894	428316	431930	459898	365530	345264	380755	417470
126033	113338	130067	123802	102071	86378.4	108234	119391	104652	104326	126033	87827.2	124924	85989.3	53756.1	80420.1	86409.7	85073	38022	61826	126033	102218	165916	116174	115219	72309.4	90759.4	89822.8	86198.4	70279.6	126033	124178	157246	87514.4	62388.2	117020	66410.4	99735.2	157987	114302	126033	110357	72747.2	141819	136811	140510	143936	103389	124081	175434
54175.2	37308.3	37469.6	37599.6	35730.6	27187.9	32075.3	29727	30856.2	30692.1	54175.2	37669.3	44674.6	27433	18033.5	24503.2	31698.2	27597.9	24831.9	21218.3	54175.2	31284.6	34859.1	29849.9	32872.9	29385.9	31434.3	33872.4	38650.3	29001.1	54175.2	46970.1	53041.8	39591.8	30982.7	59807.6	38637	44875.7	43234.5	44181.5	54175.2	31670.8	25861	30798.8	25134.8	39427.7	19711	27882.4	28162.6	34713
350504	388841	522445	371289	378751	367750	402229	392586	409543	439838	350504	447745	585818	400475	234215	415458	457302	455772	176752	267379	350504	305911	499347	342316	627252	347029	387271	444652	365273	319711	350504	390133	382631	311604	199800	368759	184072	332020	336894	393873	350504	322120	350077	452584	468890	503590	475944	323595	477036	595929
25731.5	25559.3	29781.5	28840.8	24479.8	24627.7	22457.1	26226.4	19781.4	25529.8	25731.5	28456.5	35148.1	31747.7	21887.9	24408.3	21541.7	34544.3	22628.5	21256	25731.5	24352.6	35154.5	25894.4	26170	23498.9	25818.8	31470.7	31236.5	27944.2	25731.5	28151	41163	30339	21842.4	31760.9	26540.4	25447.9	33583.1	30727.6	25731.5	19143.2	23800.2	29807.6	31271	33199.1	19743	18750.7	25263.6	29757.4
108076	106740	127546	110659	95354.5	85807	87901.8	75748.2	106704	89425.6	108076	99894.4	120661	92265	92965	92036	118402	102781	98200.3	92805.6	108076	94471.9	129321	88226	99322.8	89485.7	93332.6	90808.6	86000.3	99816.2	108076	76471	70793.1	63568.9	56852.5	74011.9	66340.2	56208.8	56610.5	71561.1	108076	86267.4	87456.8	101757	111285	120589	103853	90389.6	96100.5	118610
NA	NA	NA	NA	NA	NA	NA	NA	NA	NA	NA	NA	NA	NA	NA	NA	NA	NA	NA	NA	NA	NA	NA	NA	NA	NA	NA	NA	NA	NA	19077.3	20198.3	48389.5	20833.4	22162.2	21974.4	32280.8	23085.4	26957.3	24656.8	NA	NA	NA	NA	NA	NA	NA	NA	NA	NA
NA	NA	NA	NA	NA	NA	NA	NA	NA	NA	NA	NA	NA	NA	NA	NA	NA	NA	NA	NA	22820.9	19135.2	23368.6	18101.2	23570.2	17456.3	22300.4	30587.2	39983	25090	22820.9	14636.6	29305	19938	17956.7	27877.9	33241.5	15934.7	29381.4	24032.2	NA	NA	NA	NA	NA	NA	NA	NA	NA	NA
52480.8	85480.5	65687.5	72166.9	63406.4	57414	55178.3	54681.4	54536.7	59860	52480.8	32135	64717	20281.7	33345.8	40782.2	58217.9	46100.6	41392.3	33547.6	52480.8	32392.7	47535.1	35926.6	47702.3	44192.8	44925.2	51806.2	39872.2	43913.4	52480.8	43736	55236.9	45935.3	34961	47847.8	40688.9	45287.8	46041	52808.1	52480.8	51555.5	43165.1	54844.2	48904.6	63809.8	34487	42539.9	55044.2	61221.4
19769.3	33504.1	23193.1	29434.7	22697.2	15624.3	18562.9	16126.7	17490.1	18725.4	19769.3	28948.2	35498.5	27937.5	18948.3	25689.6	23406	32392.6	11433.1	19659.9	19769.3	9601.11	16751	12958	13100.5	11617.4	15175	11586.8	16226.1	12412.8	19769.3	16291.3	19922.2	14066.6	9992.22	18128.3	11422.6	13894.6	21991	14658.1	19769.3	16095.9	18931.7	24584.3	28428.7	24458.2	23915.9	14147.8	21712.2	24487.6
31870.9	26695.4	30552.1	25121.1	21480	17687.8	24598.7	19509.2	24898.2	20261.9	31870.9	22633.7	25395.5	22268.6	22042.5	18693.9	23011.5	21825.6	24963.4	21729.3	31870.9	20724.7	23491.6	19081.8	19376.1	19412.7	18689.9	21553.8	18819.6	19200.9	31870.9	25361.4	32560.6	26736.5	25082.8	30497.1	23738	27766.9	25868.4	26264.9	31870.9	24044.2	27726.8	30403.2	31254.1	32779.7	23570.8	23889.1	26398.4	30344
63426.5	28686.4	52418.6	33843.8	48686.4	39704.6	42206.9	58336.4	35010.6	41154.7	63426.5	30192	41931.9	34686.8	21753.2	35155	30296.8	41663.1	10131.8	20741.5	NA	NA	NA	NA	NA	NA	NA	NA	NA	NA	NA	NA	NA	NA	NA	NA	NA	NA	NA	NA	NA	NA	NA	NA	NA	NA	NA	NA	NA	NA
NA	NA	NA	NA	NA	NA	NA	NA	NA	NA	NA	NA	NA	NA	NA	NA	NA	NA	NA	NA	NA	NA	NA	NA	NA	NA	NA	NA	NA	NA	NA	NA	NA	NA	NA	NA	NA	NA	NA	NA	NA	NA	NA	NA	NA	NA	NA	NA	NA	NA
NA	NA	NA	NA	NA	NA	NA	NA	NA	NA	NA	NA	NA	NA	NA	NA	NA	NA	NA	NA	15948.3	19605.1	29148	21039.4	26289.3	20210.6	18922.2	24428.2	19909.8	19621.9	15948.3	17819.4	19176.3	15216.7	11142.1	15583.3	13697.8	13596.1	14645.7	16628.5	NA	NA	NA	NA	NA	NA	NA	NA	NA	NA
NA	NA	NA	NA	NA	NA	NA	NA	NA	NA	12516.2	4323.76	14952.5	4757.74	3631.9	4109.02	7755.47	5299.59	4979.5	4176.25	12516.2	4887.77	7875.02	5186.05	4926.82	7816.33	7221.88	8611.12	11662.8	8480.45	NA	NA	NA	NA	NA	NA	NA	NA	NA	NA	NA	NA	NA	NA	NA	NA	NA	NA	NA	NA
206478	339920	540601	267321	278189	228745	416116	335584	258109	253795	206478	153064	220715	109572	82879.6	121633	84405.2	151046	88849.3	69276.6	206478	137822	150257	95374.4	114107	97576.8	110598	118290	117809	103580	206478	135429	116546	100169	96856.1	169786	52870.4	89239	113620	113682	206478	113647	142414	100474	101042	98227.7	106221	77035.3	118551	186244
11262.4	11552.9	12971.2	11679.1	10181.1	7291.04	8905.72	7483.96	10260.8	10488.4	11262.4	11433.9	12819.3	10610.9	8334.79	9382.58	12587.2	11458.9	7977.7	8957.47	11262.4	6081.81	11180	8009.22	8003.38	7962.67	8668.38	9488.24	10199.8	6594.1	11262.4	7205.46	8073.32	7414.1	6162.68	8157.2	4858.15	6861.1	7740.76	7006.51	11262.4	6829.26	10784.6	7877.35	8292.14	9477.26	8021.79	6544.09	7384.78	10003.2
1912.64	2314.74	2017.85	2665.39	1943.78	1211.91	1554.63	1400.49	1735.28	1824.25	NA	NA	NA	NA	NA	NA	NA	NA	NA	NA	NA	NA	NA	NA	NA	NA	NA	NA	NA	NA	NA	NA	NA	NA	NA	NA	NA	NA	NA	NA	1912.64	1687.92	1686.21	1989.83	2013.84	2712	1334.56	1528.39	2773.75	1950.37
13127.6	20056.4	14918.3	19666.8	15585.5	11112.3	12335.5	11680	12647.2	13053	13127.6	9372.48	12771.5	9660.34	7518.45	8857.01	10242.2	10531.5	6390.76	9134.69	13127.6	8711.6	12314.9	9386.69	11417	10454.5	10201.5	14475.7	16710.3	12510.5	13127.6	13485.5	19890.2	13816.3	10713.3	15848.6	9762.93	12467.9	14081.1	14272.5	13127.6	10414.9	9141.93	12615.8	12357.6	14974.7	11414.1	9161.96	12322	12711.5
16254.3	14531.5	14020.8	14123.1	12537.7	8356.6	10931.4	8463.38	9669.49	11648.8	16254.3	15239.6	14678.1	16726.5	10951.3	12694.1	13636.5	14156.6	12927	10230.1	NA	NA	NA	NA	NA	NA	NA	NA	NA	NA	16254.3	11859	25005.3	17119.8	12246.3	18611.9	12559.1	14930.2	15170.8	17968.6	16254.3	14773	9821.59	16227.3	14860.9	13961.3	11532.9	13805.7	12770.8	16362.6
95588.9	104519	111358	103740	85268.9	72224.6	94243.4	84442.8	109051	89336	95588.9	83919.8	78305.7	68888.1	71428.3	69454.3	67074.1	74385.8	66821.7	76361.7	95588.9	58393.6	74714.8	54474.4	56166.7	62401.2	68965.1	54995.6	69150.8	55435.7	95588.9	86200.7	93506.1	73460.5	70431.2	80310.5	62019.8	72914.9	74378.9	89549.6	95588.9	80769.7	67283.3	111763	112406	114061	90907.3	90673.7	99763.3	119394
12851	25543.3	12932.2	19812.8	16753.7	12818.4	12892.9	10541.4	11991.4	11994.5	NA	NA	NA	NA	NA	NA	NA	NA	NA	NA	NA	NA	NA	NA	NA	NA	NA	NA	NA	NA	12851	7565.55	12746.4	9226.5	7547.64	10915.1	4382.69	9996.54	10876.7	8381.67	NA	NA	NA	NA	NA	NA	NA	NA	NA	NA
NA	NA	NA	NA	NA	NA	NA	NA	NA	NA	NA	NA	NA	NA	NA	NA	NA	NA	NA	NA	NA	NA	NA	NA	NA	NA	NA	NA	NA	NA	NA	NA	NA	NA	NA	NA	NA	NA	NA	NA	NA	NA	NA	NA	NA	NA	NA	NA	NA	NA
30436.7	41744.2	46759.8	53053.6	31794.6	24295.3	27871.4	25392.1	29252.8	34329.9	30436.7	30156.6	30784.3	24153.2	25916.5	24348.8	25501	28246.7	23563.7	28592.4	30436.7	30956.5	31122.1	27254.1	20417.9	28341.8	23857.8	27517	29717.9	26624.6	30436.7	18227.3	40245.3	26452.8	23225.8	30738.2	32572.3	19041.7	29660.5	27063.7	30436.7	35804.3	31691.5	46443.6	55985.1	63696.6	43725	37773.6	63226.1	74144.3
108390	96799.7	114296	100191	75050.2	69739	86468.3	90011.4	89887.8	80832.8	108390	71278.3	97152.9	80223.5	65344	77818.7	93321.5	98332	72199.2	67151.4	108390	68589.9	107171	82886.9	67970.6	63166.7	76023.8	86526.2	102452	60327.7	108390	134549	138036	118873	97334.7	150861	95157.3	107938	128803	127860	NA	NA	NA	NA	NA	NA	NA	NA	NA	NA
23493.3	52320.6	52845.4	42145.6	46146.7	44012.9	41561.1	26654.6	51241.9	43052.1	23493.3	58840	62039.2	40723.4	23011.4	33722.2	26791.2	41188.5	36918.7	34872.8	23493.3	37122.1	34149.6	21375.7	24634.7	33955.3	37139.9	18435.6	21947.2	10861.9	23493.3	87876.4	32574.5	30219	30041.9	40150.3	84081.9	12796	19561.5	46614.7	23493.3	25337.1	20516.3	13984.4	15306	31148.1	11234.1	18915	14640.8	23499.4
213722	3.32395e+06	3.81802e+06	3.00357e+06	2.76503e+06	1.94391e+06	1.91015e+06	1.72378e+06	2.68341e+06	2.98181e+06	213722	240737	325420	208075	212958	138930	232751	247823	108070	212147	NA	NA	NA	NA	NA	NA	NA	NA	NA	NA	213722	877226	530444	543439	2.01604e+06	1.56431e+06	1.63082e+06	1.02466e+06	946906	1.1468e+06	NA	NA	NA	NA	NA	NA	NA	NA	NA	NA
162645	132230	140856	136916	107005	89604.2	118574	129956	117936	121485	162645	96710.2	121884	85479.5	91116.6	90670.2	109181	102485	90612.1	87653.5	162645	95838.4	102402	78002.3	79015.3	86225.7	85399.4	89321.2	108439	98533.6	162645	93064.8	141508	117324	95819.6	148486	93188.9	117690	120580	119844	162645	99411.7	95910.3	134585	117490	141226	85263.8	86814.4	110623	142350
7519.55	12214.1	11224.8	13127.2	12723.7	8141.97	9439.53	8764.39	11088.6	9285.02	7519.55	8584.84	9423.28	8626.54	10584.2	8024.12	9260.65	9120.81	8970.42	10046.8	7519.55	6397.07	11103.8	9266.54	5541.88	13469.5	12362.8	7656.3	7923.29	7905.37	7519.55	14925.9	10456.7	10889.6	10912.3	14754.9	6939.91	7248.41	6471.57	13175	7519.55	16415	14527.6	11976.2	12927.4	12885.5	21275.5	13050	8928.34	22232.6
14186.8	21249.3	19090.8	21239.1	19344.8	15072	18927	20156.7	19734.8	15571.2	14186.8	31966.9	38538.2	26623.1	43844.9	29693.2	79529.1	30545.2	33174.8	32939.3	14186.8	13601.6	26179.6	17764.5	19822.6	17697.1	19130.8	18171.8	17927.3	13853.7	14186.8	14926.6	16144.2	14568	12652.9	15476.6	15654.4	10671	14024.2	14405.9	14186.8	10483.3	11356.9	13670.1	12353.5	14420.6	12993.3	14728.2	13497.8	10680.1
1268361	1.60395e+06	1.52367e+06	1.45286e+06	1.3955e+06	1.11852e+06	1.34795e+06	1.42668e+06	1.25127e+06	1.19946e+06	1268361	1.2388e+06	1.25068e+06	1.18324e+06	1.11102e+06	1.11487e+06	1.05486e+06	1.21617e+06	1.03095e+06	1.0881e+06	1268361	2.28642e+06	2.28182e+06	1.37245e+06	1.9307e+06	1.70633e+06	1.6652e+06	2.1453e+06	1.42439e+06	1.69601e+06	1268361	1.47323e+06	1.10418e+06	1.02149e+06	1.78897e+06	1.722e+06	2.20406e+06	1.15093e+06	1.33672e+06	1.71957e+06	1268361	1.82692e+06	1.37318e+06	2.63722e+06	2.56071e+06	2.86041e+06	1.95467e+06	1.59874e+06	1.93192e+06	2.91425e+06
NA	NA	NA	NA	NA	NA	NA	NA	NA	NA	4481.64	3337.88	3698.35	3055.65	3018.43	2679.34	3075.64	3206.93	3647.69	3190.39	NA	NA	NA	NA	NA	NA	NA	NA	NA	NA	NA	NA	NA	NA	NA	NA	NA	NA	NA	NA	4481.64	4515.99	4155.39	5082.63	4550.33	7177.5	2369.6	4000.85	4876.58	5889.67
15927.3	56556.3	50713.1	58419	38873.7	28198.3	50723	19852.3	53501.2	31166.3	15927.3	19724	14680.1	13615.8	19432.6	27154.7	25365.7	20569.5	30626.7	21782.6	15927.3	9610.85	18309.8	13745.1	15516.4	9174.97	10956.6	11420.9	12984.3	3710.87	15927.3	16702.8	22228.8	16277.2	13979.3	19075	15668.2	16309.2	16653.6	16024.4	NA	NA	NA	NA	NA	NA	NA	NA	NA	NA
177574	147486	150527	130619	150145	117523	115222	103786	105051	124948	177574	86143.1	112867	98148.9	60107.3	73931.8	98537.7	95368.9	50136.7	63069.6	177574	114269	124358	125478	109401	106067	123720	149122	168143	90744.1	177574	95474.7	161545	93091.4	49858.5	109564	46383.1	86249.4	111954	75840.9	177574	64456.9	130297	61288	72521.8	84655.8	71014.9	75010.7	65199.1	76554.2
25672.9	11678.4	10570.3	10215	9183	6483.4	6564.88	10035.8	7451.35	8569.21	25672.9	89677.9	30402.2	49503.5	14868.7	18361.6	15982	33018.4	16762.4	17277.2	25672.9	19887	27863.6	20642.4	16160.3	29399.6	34872.1	15357.3	19875.8	11915.9	25672.9	17201.4	47593.4	21413.7	8619.12	13830.9	7387.78	19613.8	45054.5	14333.2	25672.9	21851.3	12261.2	14102.2	13167.6	12147.2	14562.2	19275.4	18275.1	4188.97
4716.42	8528.87	6064.54	7351.11	5558.61	3651.22	5371.17	3675.09	3842.64	4564.78	4716.42	3883.26	4650.23	3644.51	2890.38	3226.94	3810.48	3352.41	3136.71	2800.48	4716.42	3630.45	4072.01	3420.92	4879.73	3170.03	3336.68	4228.33	4252.35	4190.92	4716.42	1957.17	6778.09	2327.14	2561.55	2284.78	3160.28	3550.02	4405.76	2595.44	4716.42	0	1746.82	2969.6	0	0	0	1921.5	2620.23	2096.19
5498.29	7627.59	6349.64	8522.76	6042.95	4721.65	4462.92	5375.61	4962.85	5405.59	5498.29	3474.84	4498.03	3475.12	2755.8	3495.23	4113.73	3480.22	2522.16	2958.85	5498.29	19100.5	6047.97	7826.71	4697.08	6176.21	5715.42	5136.59	8335.3	4933.45	5498.29	6968.92	11732.4	8929.23	15283.2	16035.7	15543.9	11302.2	13747.3	8662.18	5498.29	4324.68	3918.73	1977.45	2029.7	1929.22	3581.12	1575.53	1643.86	1563.47
9476.31	16185.1	13508.7	18025	14410.6	8972.37	13409.9	8100.63	11322.5	12625.3	9476.31	8511.66	10026.9	10705.3	7858.89	8421.32	19457.5	7379.65	15301.3	9165.38	NA	NA	NA	NA	NA	NA	NA	NA	NA	NA	NA	NA	NA	NA	NA	NA	NA	NA	NA	NA	9476.31	17650.9	10264.5	27748.2	24947.7	31731	22368.1	18910.8	17370.2	23860.9
7133.47	6263.67	8595.75	8529.91	6101.2	6377.13	8962.71	6539.6	7697.93	6613.84	7133.47	9597.52	7492.73	5725.92	7094.55	7367.76	10043.2	5860.7	6683.08	7888	7133.47	5765.78	12016.1	8282.1	12216.1	8895.48	9091.55	10545	15553.2	9075.85	NA	NA	NA	NA	NA	NA	NA	NA	NA	NA	7133.47	7216.56	5153.27	10690.3	10272.9	10731.9	8439.1	5865.43	9776.38	11331.3
142952	112046	111052	120027	95109.4	68128.9	79238.3	96799.7	87889.1	71221.3	142952	88757	85340.6	56576	80823.7	67332	84107.2	84971.3	62923	70590.8	142952	69205	130091	112097	109644	86719.7	93151	104400	105435	94286.6	142952	145810	164966	145797	111657	157688	79517.7	134663	131968	135254	142952	127317	99366.4	196493	190302	216812	115422	181386	173338	159694
142140	138535	135502	137489	130619	104557	109490	102982	115586	121529	142140	149210	172757	116165	127349	141195	129707	138400	115438	137926	142140	122591	189800	150390	172157	122658	112663	153942	82852.4	706315	142140	136292	208504	140304	128933	167090	102720	131709	147439	137172	142140	110189	164606	181992	181334	184872	135795	123714	239704	165758
212388	180451	162662	163162	162973	138391	160330	134408	138352	157733	212388	121657	164163	125231	89447.6	117796	105771	151330	106250	95504.4	212388	140513	151700	136276	116629	125640	145160	148219	126618	113888	212388	191046	213519	163748	128104	180761	151007	190415	186477	188011	212388	147634	159353	207226	187765	224505	151931	162945	162177	180137
NA	NA	NA	NA	NA	NA	NA	NA	NA	NA	NA	NA	NA	NA	NA	NA	NA	NA	NA	NA	9249.19	11620.6	17883.5	22459.9	28882.9	20700.2	21559.3	13013.7	13750.4	11785.8	9249.19	12387.6	15083	9741.35	7379.55	9412.05	9337.79	16992.1	12231.6	13015.4	9249.19	65835.2	23146.7	48680.8	30245.6	44396.1	15494.4	32411.7	28901.7	52001
107059	64969.1	109232	100241	84495.4	53462.1	78961.7	98372	64835.4	82551.5	107059	60837.1	92686.4	59665.8	40447.3	56459.5	65942.3	76847.5	39793.2	60335.1	107059	90154.3	88499.8	60348.6	71996	53303.5	66875.3	59873.7	57703.4	68857.5	107059	65297.8	85595.3	74138.5	37014.5	83580.4	38502	57344.1	71219.1	75527.2	107059	74035.4	65492.3	114916	118722	98749.6	79185.6	81259.3	79380.3	96490.9
1148601	829037	823270	831637	759082	713976	783991	810114	613829	769697	1148601	727279	918722	709015	507409	614746	632931	793617	441216	529538	1148601	668180	476211	436222	363734	406147	522118	422980	476909	347262	1148601	508785	787472	655653	425163	652273	333903	535602	592659	652009	1148601	538160	625644	399834	378873	435686	551621	314758	330253	442444
NA	NA	NA	NA	NA	NA	NA	NA	NA	NA	NA	NA	NA	NA	NA	NA	NA	NA	NA	NA	19418.3	10133.2	7327.57	6237.58	8768.15	5007.15	6538.95	5116.49	6862.19	7969.27	NA	NA	NA	NA	NA	NA	NA	NA	NA	NA	NA	NA	NA	NA	NA	NA	NA	NA	NA	NA
45912.2	39875.6	42756	36577.3	32986.3	30232.8	42528.8	31085.6	48851	39024.2	45912.2	35887.5	36206.4	27994.3	30123	34726.4	49507.2	35860.3	26481.6	33840.6	NA	NA	NA	NA	NA	NA	NA	NA	NA	NA	45912.2	17644.2	34940.6	12022.3	5904.1	9864.25	3353.03	9946.75	17473	7539.36	NA	NA	NA	NA	NA	NA	NA	NA	NA	NA
208408	140375	170575	171375	162360	153082	187177	150590	171630	185662	208408	138862	150160	142252	89294.4	126310	136703	148840	73600.3	118819	208408	139419	182449	158489	190914	157307	189867	165527	161995	127468	208408	121348	215966	169415	104672	192887	117359	178660	190813	180751	208408	145960	140758	234929	203758	243333	208446	144183	194729	248056
NA	NA	NA	NA	NA	NA	NA	NA	NA	NA	NA	NA	NA	NA	NA	NA	NA	NA	NA	NA	NA	NA	NA	NA	NA	NA	NA	NA	NA	NA	3820.11	5961.93	21341.7	10350.2	10917.7	10299.1	12142.6	10130	11308.4	11657.1	NA	NA	NA	NA	NA	NA	NA	NA	NA	NA
553143	501662	463441	600892	392589	323895	428890	365175	347940	392969	553143	483665	491623	499086	445832	430721	695404	534200	450306	468977	553143	289223	448738	326599	367683	330889	413505	361104	453044	319419	553143	349365	554798	430875	418273	544377	455697	489383	468850	478710	553143	414583	343022	373688	474834	418001	387846	386137	443048	389796
354325	625686	704209	626537	604680	483902	635028	397116	697254	572451	354325	427643	421104	365605	374180	365068	403891	400024	291586	408604	354325	444152	409780	242399	314674	355352	331430	435576	300340	491479	354325	514682	326727	253837	308844	456529	432582	198073	233647	382864	354325	261514	269996	301830	336376	379543	317377	248341	337989	280998
339276	252144	313316	218190	275055	199824	235706	257436	203910	240568	339276	175497	270830	206937	161303	167570	203016	230062	151725	151378	339276	201113	233063	182720	185666	179870	220169	198811	280943	195573	339276	234056	404961	284685	208448	356502	197570	270613	309739	235735	339276	251124	261357	246495	254029	280497	208854	190654	190599	272039
267454	251977	286847	285917	218325	177799	262096	202892	252345	255794	267454	287569	290128	316749	244390	251926	226621	332741	196070	258974	267454	266717	388528	234225	313954	315027	366198	273737	328050	261545	267454	346176	283726	248576	338508	347998	333914	245371	258384	354356	267454	560852	268649	639512	645416	531494	575868	467968	584343	375299
285762	64791.3	86243.4	49993.5	52900.8	37741.4	51162.1	69797.9	52152.8	62435.4	285762	12559.7	77540.6	25814.1	15745.1	13055.3	24854.1	14993	4503.3	8181.99	285762	96087.9	91208.8	61000.6	61234.8	71035	86626.4	61749.7	69802.8	61376.3	285762	12564.8	18174	7557.63	6705.63	11142	3804.51	7370.15	6335.52	6322.33	NA	NA	NA	NA	NA	NA	NA	NA	NA	NA
218426	174769	198430	191375	170111	133919	135239	128590	135268	146080	218426	178586	238373	180892	99463	160517	133843	224722	82692.3	114462	218426	134842	105885	134162	92867.8	157830	159717	164319	241971	147514	218426	177817	276162	223948	100671	187021	152540	276892	259282	185573	218426	141927	124105	98470.8	104545	160337	68383.4	199731	90160.2	84794.8
624380	577931	712157	553396	558562	508267	683448	560085	665311	570219	624380	590297	552321	512195	584716	545345	477561	620198	480024	550082	624380	509339	775942	569592	761757	661484	656765	649632	625537	681644	624380	750558	794999	722914	784581	892495	641753	587331	634947	776300	624380	617598	640808	919188	905701	925235	756973	676883	829042	852285
44517.7	44885.7	39116.2	45011.2	30468.2	20896.7	36695.1	24549	37159.3	34310	NA	NA	NA	NA	NA	NA	NA	NA	NA	NA	NA	NA	NA	NA	NA	NA	NA	NA	NA	NA	NA	NA	NA	NA	NA	NA	NA	NA	NA	NA	44517.7	25495.9	22583.3	36014.5	38816.7	23770.4	20319.4	23328.7	30465.3	25551.1
481392	535662	541618	591827	519426	424646	549924	462063	531215	509906	481392	400895	444261	458376	399884	440105	466676	507478	383943	417037	481392	377084	498341	419689	469358	423403	453687	455036	459582	357745	481392	357796	516655	379343	358712	498200	311741	397327	423756	420308	481392	423721	444557	553609	581479	582469	478792	409613	508169	542503
NA	NA	NA	NA	NA	NA	NA	NA	NA	NA	3665.29	6302.49	8472.07	6476.72	6037.29	6315.94	10313.7	11016.4	6943.69	6762.41	3665.29	6161.06	9799.96	8216.91	8980.33	7667.12	9031.84	10011.2	10788.8	10443.4	3665.29	6624.4	7766.77	6094.56	6557.09	7410.42	6091.69	6259.44	6641.88	7594.59	3665.29	4286.59	5808.59	5003.48	5128.47	5396.84	4312.33	3941.02	5051.27	9385.65
463697	363125	397643	360341	341100	270627	345439	340145	318500	320041	463697	377797	418976	293780	273520	307616	319489	323669	242261	294142	463697	373282	503574	406178	450510	350661	366516	405315	408735	316372	463697	417351	581625	394092	374151	459055	366171	413453	492641	411195	463697	336282	357900	338464	324096	340098	331841	308796	266247	318992
3552290	2.43644e+06	2.54028e+06	2.49764e+06	1.61968e+06	1.54107e+06	2.3909e+06	2.2306e+06	2.53961e+06	2.05753e+06	3552290	1.51186e+06	2.13438e+06	1.44273e+06	948353	1.23725e+06	1.74685e+06	1.19122e+06	1.21325e+06	1.29075e+06	3552290	1.97655e+06	1.45953e+06	1.53047e+06	1.22449e+06	1.08291e+06	1.45237e+06	1.40343e+06	1.74909e+06	1.57269e+06	3552290	1.5881e+06	2.59552e+06	1.15004e+06	1.01821e+06	2.05107e+06	1.50571e+06	1.81728e+06	2.26926e+06	1.27992e+06	3552290	1.73719e+06	1.44184e+06	1.893e+06	1.79822e+06	1.82053e+06	754687	1.18483e+06	1.22813e+06	2.19313e+06
1478579	1.44775e+06	1.51814e+06	1.46624e+06	1.216e+06	954862	1.53814e+06	1.11937e+06	1.11817e+06	1.28783e+06	1478579	1.05669e+06	1.29921e+06	1.02946e+06	668195	1.10109e+06	1.19225e+06	1.30127e+06	413677	919750	1478579	1.12956e+06	1.73817e+06	1.25862e+06	1.60289e+06	1.18646e+06	1.47078e+06	1.32342e+06	1.29228e+06	1.03216e+06	1478579	921408	1.32611e+06	1.28379e+06	714777	1.61921e+06	611046	1.52239e+06	1.27708e+06	1.41034e+06	1478579	985547	908392	1.77082e+06	1.65344e+06	1.71475e+06	1.33137e+06	1.0797e+06	1.21981e+06	1.76104e+06
461271	379575	358983	343996	242170	201249	331602	262230	304601	275599	461271	286108	298946	247965	260845	224594	245493	356543	276409	315404	461271	266315	264371	239331	197890	201559	221942	238095	234400	264613	461271	279270	317104	315999	206086	378186	251477	281990	336525	302360	461271	265696	214552	335546	307226	449975	381493	186366	271772	339181
14538.1	5811.21	9246.13	4829.26	7067.54	6026.63	7728.14	6882.94	8739.3	7157.51	NA	NA	NA	NA	NA	NA	NA	NA	NA	NA	14538.1	6923.22	12348.8	12361	7019.05	11760.3	24784.7	11389.2	23454.2	21458.9	NA	NA	NA	NA	NA	NA	NA	NA	NA	NA	14538.1	5837.91	13251.1	10800.6	14744.1	19140.5	8185.43	40896.2	16669.4	8041.28
1829406	1.12093e+06	1.52788e+06	1.6906e+06	1.49121e+06	1.22272e+06	1.54284e+06	1.37415e+06	1.29685e+06	1.36329e+06	1829406	932800	1.15467e+06	883577	962678	801236	990913	990844	722557	860627	1829406	1.1302e+06	1.25157e+06	1.11845e+06	905597	1.16021e+06	1.27018e+06	1.10785e+06	1.22339e+06	1.08874e+06	1829406	982047	1.38613e+06	956655	865823	1.33863e+06	570351	956632	1.04267e+06	1.07825e+06	1829406	1.26069e+06	1.11552e+06	1.45091e+06	1.42019e+06	1.40247e+06	1.12689e+06	1.07968e+06	1.3685e+06	1.0848e+06
198662	165884	166310	170060	145160	112586	127262	119661	146441	131065	198662	148907	138833	128777	124181	123134	137486	146169	104363	113806	198662	131220	174043	128401	131902	139875	144026	157938	166111	135385	198662	189633	222046	154229	176415	208343	150845	185026	181698	188842	198662	159800	140069	179792	187111	211610	165129	142347	182968	123985
384296	343897	389833	322066	329373	269776	314057	301784	295101	322121	384296	278369	362338	277687	147232	241135	256734	293837	148501	179745	384296	282959	381771	334640	399106	294162	319490	371855	436553	281035	384296	343487	441674	340687	198044	375050	199168	355737	363789	336359	384296	333177	335863	381254	359360	424093	242421	309705	343929	396361
713364	632110	678327	632365	669948	511331	594044	603646	541683	565718	713364	529507	676943	518765	352413	487937	562965	574049	300555	417836	713364	539759	600467	507131	496855	519766	513459	556782	570908	399243	713364	443555	760124	526431	347196	595323	343098	550358	571580	489598	713364	589521	519152	623950	608483	645994	553325	489112	536465	767877
13879.4	9399.39	15264.4	8968.31	13372.7	10252.8	13104.9	13411.2	10876.5	12247.7	13879.4	12753.7	16132.4	9819.32	11194	12152.6	7549.48	15103.3	9019.67	7984.03	13879.4	13429.8	9998.21	8937.53	6987.39	12783.8	12682.8	7985.99	16192.7	5291.67	13879.4	11570	13647.1	8057.58	9055.52	11871.1	4721.16	8180.72	8838.33	9344.1	13879.4	15392.1	14778.8	11774	14717.5	13879.4	11119.9	13981.6	10568	4333.49
408585	395906	427383	390561	366126	322966	362372	330522	373499	399047	408585	321261	360762	282915	296307	266072	283187	324012	247422	301830	408585	292629	371547	280437	332922	326078	326883	301475	329975	253216	408585	352401	472810	370936	387606	434365	357828	386664	402255	398534	408585	307149	313066	380255	397618	399793	338849	298831	380588	413370
NA	NA	NA	NA	NA	NA	NA	NA	NA	NA	26328.3	20598.6	17730.5	15544.8	11663.1	15621.1	21378.2	17778.7	11857.2	17198.7	26328.3	14918.7	22152.5	15473.8	23517.5	14912.2	16256.4	17246.5	21067.9	16044.5	26328.3	20907.1	31628.6	18835.8	13231.4	21912.4	14591.6	17995.7	20083.3	22194.6	26328.3	16195.4	109037	10912.4	58026.3	37847	10652.6	21305.2	16108.8	61144.1
68297.2	62462.4	68317	55628	61544.1	65143.1	62403.6	51174.6	67859	60648.5	68297.2	78215	82214.1	72584.8	73282.5	60970.3	63304	73819.1	60815.6	64364.7	68297.2	60060.3	117582	79445.8	77117.7	71988.5	70696.1	84272.7	72450.6	85893.5	68297.2	93046.9	97374.7	96481.7	78743.5	98380.3	62902.8	86387.7	74197.1	95770.9	68297.2	89381.8	66740.3	102493	97834.4	103149	95052.4	81289.7	93778.1	82215.6
523570	830221	741728	933733	723180	572549	743776	532119	642474	592876	523570	578400	622932	475257	300363	505370	529143	613201	285465	352180	523570	535828	1.18847e+06	857336	954010	676681	696610	1.06594e+06	841466	678551	523570	750340	1.08938e+06	836951	507350	969639	341793	864755	870660	955945	523570	615768	536960	1.12511e+06	1.14926e+06	1.13905e+06	667625	705623	881961	1.18189e+06
490334	406107	454996	397137	401432	362296	395303	366598	368690	414016	490334	376428	430131	336967	285166	355782	395408	415226	193950	328216	490334	376751	509337	380050	434394	344592	377551	459693	363316	367377	490334	392053	473620	360736	293953	445933	239969	359831	362221	422630	490334	376317	372890	520262	509695	548433	457432	335872	425475	574113
85952.5	61896.7	84831.7	65270.4	70438.7	57428.6	59822.8	51353.8	66377.2	70638.9	85952.5	58655.7	84708.2	53953.2	56188.1	49369.1	126183	57813.2	61609	51880	85952.5	50120.1	60946.4	55379.2	46577.9	47653	46608.4	64926.4	60104.7	37985.9	85952.5	61674.5	76340.2	52933.6	41996.3	58936.4	38272.3	64856.7	70762.8	52971	85952.5	57568.8	65690	72496.6	69841.2	95589.2	57392	63868.8	61720	67875.9
38422	69132.9	60992.6	62797	57490.3	40012.7	73568.2	36856.8	53098.9	61173.4	38422	51515.5	38636	46715.6	41367.6	51407	37651	49612.3	35285.1	44469.5	38422	47228.2	76498.2	62592.7	45027.9	57880.7	90117.6	50242.5	81986.7	40358.7	38422	31543.8	95356.2	61745.4	54342.6	67430.6	63210.8	69715.1	59277	59801.2	38422	84270.1	54438	53909.2	85920.1	69154.4	51263.3	58627.8	31350.4	53321
345840	346837	329660	286344	320038	250392	299108	284853	288180	283837	345840	325626	331229	213700	320399	297161	266050	319647	238667	267441	345840	379253	398339	322312	312315	305509	326536	328147	320293	302545	345840	258030	284255	225590	273995	322067	210918	231627	223638	249087	345840	230592	255968	249333	278833	297499	218380	183321	210633	279147
NA	NA	NA	NA	NA	NA	NA	NA	NA	NA	4680.5	3697.98	6143.62	2830.46	3480.23	3103.79	4946.14	4049.26	3189.07	3051.01	4680.5	3490.03	7348	2996.14	6183.21	5113.12	5659.61	4120.7	3903.15	6179.5	4680.5	3113.76	7297.11	3850.94	2953.86	4089.02	4616.54	4617.83	5215.77	4750.92	NA	NA	NA	NA	NA	NA	NA	NA	NA	NA
18478.8	26214.6	27035.2	23270.7	18188.6	14598	19105.6	14379	20095	19651.3	18478.8	16918.2	18254.1	13924	14623.7	14118.2	17423.2	18445.5	13787.4	16696.1	18478.8	23128.8	24250.7	16297.6	10752.1	26330.3	20075.6	29259.1	24254.1	20749.3	18478.8	18687.7	23625.8	17128.5	17049.3	24277.6	20580.7	17249.5	15404.3	15878.6	18478.8	27282.5	30259.4	27736.3	29551.5	33363.4	23506.9	15810.4	22199.9	30858.4
12276.9	13875.1	13250.1	11948.6	11770.4	8771.18	9296.33	6849.32	9457.87	12997.6	12276.9	9284.94	10567.3	9946.89	5993.29	10164.2	10643.2	10643.2	3679.92	8213.03	12276.9	10827.9	15760.4	12764.2	13990.5	13655	13380.8	13189.7	13402	8127.95	12276.9	6059.82	12473	11541.4	6939.02	10695.2	4704.55	10091.6	13239.3	12160.2	12276.9	10796.9	13903.8	14616.2	14116.8	14737.4	12309.9	9489.53	14807.2	18718.3
2663329	1.9231e+06	2.2964e+06	1.8712e+06	1.77922e+06	1.46826e+06	1.85015e+06	1.8298e+06	1.72395e+06	1.8546e+06	2663329	1.70792e+06	1.97084e+06	1.77761e+06	1.12548e+06	1.70117e+06	1.61442e+06	2.00454e+06	1.00447e+06	1.42964e+06	2663329	1.75911e+06	2.5936e+06	2.20857e+06	2.67591e+06	2.23275e+06	2.48368e+06	2.46744e+06	2.58845e+06	1.89204e+06	2663329	1.79536e+06	2.3443e+06	1.8657e+06	1.53495e+06	2.3271e+06	1.6077e+06	1.91096e+06	2.06018e+06	2.05434e+06	2663329	1.95622e+06	1.82433e+06	2.74498e+06	2.64129e+06	2.79713e+06	2.37626e+06	1.91999e+06	2.45292e+06	2.73399e+06
1388586	1.2537e+06	1.24122e+06	1.34667e+06	1.15893e+06	996653	1.14804e+06	1.07145e+06	1.03901e+06	1.19056e+06	1388586	901492	1.07038e+06	833785	619998	813191	951131	950811	497063	701716	1388586	938707	1.22801e+06	989950	920992	885782	932210	989683	999426	659386	1388586	958355	1.33182e+06	1.00258e+06	755925	1.23948e+06	689400	996416	1.09315e+06	1.05416e+06	1388586	925153	1.02669e+06	1.32725e+06	1.17303e+06	1.23207e+06	1.02694e+06	847881	1.12232e+06	1.50593e+06
784556	643481	759039	738229	797634	630677	724070	652826	642396	684837	784556	638519	772481	605078	325373	535792	561822	649495	328105	424713	784556	573781	677368	622306	660419	599745	667146	601325	603248	421841	784556	756106	933793	656799	436575	655159	456841	632915	734916	696712	784556	693145	613110	647038	587751	601950	543566	493284	457240	774508
1675079	1.14515e+06	1.24699e+06	1.08506e+06	1.23285e+06	943708	1.18211e+06	1.06241e+06	1.04445e+06	1.18147e+06	1675079	2.24232e+06	3.9262e+06	1.69321e+06	1.01951e+06	2.17787e+06	2.47794e+06	2.2434e+06	667061	1.48912e+06	1675079	1.11249e+06	1.29356e+06	950865	580686	764281	1.062e+06	785342	789865	482713	1675079	2.74052e+06	3.7082e+06	3.71969e+06	1.42061e+06	3.23798e+06	1.60179e+06	3.40235e+06	3.63702e+06	2.36862e+06	1675079	1.21762e+06	1.16099e+06	1.3398e+06	1.24226e+06	1.41132e+06	1.1579e+06	825270	936810	1.42597e+06
99176.9	116077	131124	111906	101791	86180.4	99955.7	86411.2	111178	102484	99176.9	94329.7	91491.2	77336.2	76058.6	72709.4	72392.5	84411	70829.5	74223.6	99176.9	92815.6	135478	101359	96352.7	94869.4	99105.6	98557	100499	72600.5	99176.9	116088	130349	103702	103948	139105	91376.8	112512	99885.9	124123	99176.9	98556.6	87508.2	139110	133240	159711	113454	100988	125467	124240
73532.5	43413.5	53186.8	30319.2	38610.1	33489.1	35686.1	41202.6	43074.3	41347.9	73532.5	41621.4	46376.1	38987.4	43578.4	32695	24262.6	39437.1	34619.6	35589.3	73532.5	40780.4	49689.5	36954.5	33730.3	35565.8	39859.6	31111.6	40436	31012.9	73532.5	121873	69774.3	83688.1	109815	151865	102004	78642.9	73476.5	116611	NA	NA	NA	NA	NA	NA	NA	NA	NA	NA
1478403	1.76119e+06	1.94043e+06	2.29301e+06	1.95335e+06	1.54417e+06	2.20029e+06	1.68872e+06	2.14789e+06	1.80486e+06	1478403	1.36128e+06	1.73283e+06	2.04087e+06	1.89012e+06	1.60845e+06	1.90894e+06	1.78779e+06	1.63475e+06	1.78325e+06	1478403	1.59432e+06	1.94447e+06	1.67864e+06	1.62654e+06	1.73715e+06	1.6209e+06	2.12331e+06	1.80305e+06	1.97783e+06	1478403	1.39117e+06	1.87241e+06	1.43576e+06	1.94475e+06	1.92285e+06	1.24202e+06	2.30682e+06	1.53663e+06	1.62038e+06	1478403	1.34173e+06	1.4969e+06	1.43435e+06	1.50333e+06	1.55115e+06	1.31543e+06	1.36864e+06	1.38289e+06	1.15978e+06
576851	603652	703393	673993	574850	464051	655882	537159	703979	606434	576851	552325	543896	484529	409859	478302	412279	550225	412060	439057	576851	425121	643977	502093	537890	521298	596002	519259	511980	394312	576851	433638	750021	463063	378320	562557	362105	442152	483580	359577	576851	537900	365415	707487	691665	728750	605365	525360	631257	668107
3669.67	3393.57	4075.11	3978.22	3616.99	2580.81	3505.99	2053.55	3388.87	2766.13	3669.67	2939.86	2833.57	2961.39	2763.47	2817.08	4096.19	3270.17	2652.61	2756.6	3669.67	1633.39	3776.47	2237.26	4091.63	2265.57	3122.43	4177.81	4935.26	2693.08	NA	NA	NA	NA	NA	NA	NA	NA	NA	NA	3669.67	3889.68	2993.32	7382.79	6182.21	8053.71	3205.19	4237.37	10726.5	3455.08
86868.1	81202.5	87089.8	79974.8	75611.8	65224.5	78418.9	74238.5	87607.9	80149.9	86868.1	83208	89368.9	67237.4	71483.8	66165.1	76681.7	74165.6	68892.9	70205.1	86868.1	68315	113687	83008.5	112222	90453.1	91617.5	102469	95342.5	103235	86868.1	80940	124371	79474.4	75180.2	97116.9	72118.6	81436	93956.2	95474.2	86868.1	71734.8	60943.9	74005.6	75344.8	83457.2	70017.6	71821.1	77880.6	69780.8
766953	646751	687377	721002	604316	441567	564417	580292	487928	529982	766953	483484	598095	500261	263356	450978	498411	614517	208925	293072	766953	573254	557574	476731	506469	448101	540457	480169	695802	401103	766953	546265	702904	682287	333912	790139	367310	646454	677637	693565	766953	895459	651696	1.20391e+06	1.20047e+06	1.3771e+06	875843	584260	754617	1.52344e+06
6140.92	7536.84	4698.84	5743.51	4667.44	3602.35	5449.77	3941.11	4535.99	4679.74	6140.92	3366.28	3656.52	4919.95	4051.16	2487.27	4157.8	4161.95	2519.84	3636.4	NA	NA	NA	NA	NA	NA	NA	NA	NA	NA	6140.92	10602.2	12401.2	12325.5	8805.54	15129	12012	14594	13331.2	17747.7	NA	NA	NA	NA	NA	NA	NA	NA	NA	NA
49761.8	52003.3	66022.4	54292.2	55609.7	42109.2	55731.9	45456.4	49680.2	50166.9	49761.8	47091.3	58251	47469	40988.4	42408.9	57553.6	52859.3	40118.9	40013.5	49761.8	47006.2	58647.1	47325.5	53658.1	48254.3	53317.9	52367	55219	37475.1	49761.8	52393.5	84186.4	55752.4	47754.1	72275.4	32162.4	56973.3	64522.6	67042.9	49761.8	110053	48881.9	55041.4	57104.7	108960	61110	53220.9	78799.7	57559.9
202275	255588	256877	246426	239997	188644	225560	211972	231709	217145	202275	188480	220315	148870	174564	168245	178152	186413	154627	161191	202275	206837	252779	186243	232253	220686	225871	264760	196316	246801	202275	205329	255332	204626	213331	241676	161041	175334	184630	246166	202275	201085	201810	283576	282565	304857	260702	221332	255545	298490
226122	32669.5	42244.1	42262.3	20344.9	17762	20688.3	52104.6	24309.1	19328.6	226122	6753.64	22113.6	6990.87	5458.42	5533.79	8563.27	7280.55	4880.1	7613.65	226122	15855.7	14756.1	5510.47	11365.5	3027.33	7102.86	7891.35	13096.7	40070.8	226122	70134.6	25265.8	15257	5318.54	12615.7	7305.38	7761.74	8377.53	5055.65	226122	3629.76	11246.5	7612.01	4263.3	1452.86	3494	4756.32	11818.2	5246.95
5248216	6.01458e+06	5.92739e+06	6.52967e+06	5.7495e+06	4.76077e+06	7.87926e+06	4.6562e+06	5.30199e+06	5.40854e+06	5248216	3.78326e+06	4.33129e+06	4.45794e+06	1.81477e+06	3.48711e+06	3.96267e+06	4.29457e+06	1.35378e+06	2.84867e+06	5248216	5.02427e+06	4.38766e+06	4.43165e+06	4.69188e+06	3.526e+06	4.8014e+06	4.43771e+06	5.02559e+06	2.86316e+06	5248216	3.23038e+06	4.48565e+06	3.73612e+06	2.03697e+06	4.46151e+06	2.20005e+06	4.47282e+06	4.14527e+06	4.09015e+06	5248216	3.25807e+06	2.89619e+06	5.03205e+06	4.54574e+06	4.76827e+06	3.77746e+06	2.8566e+06	3.51077e+06	5.56389e+06
1388807	1.68139e+06	1.70899e+06	1.88171e+06	1.60625e+06	1.34673e+06	1.78437e+06	1.51516e+06	1.61186e+06	1.7112e+06	1388807	1.55596e+06	1.78856e+06	1.5704e+06	1.32609e+06	1.61802e+06	1.55609e+06	1.92597e+06	1.25801e+06	1.69251e+06	1388807	1.52936e+06	1.88571e+06	1.47675e+06	1.85037e+06	1.5262e+06	1.71148e+06	1.63654e+06	1.6444e+06	1.38742e+06	1388807	1.39785e+06	1.70284e+06	1.54991e+06	1.38257e+06	2.02317e+06	1.56071e+06	1.59979e+06	1.73666e+06	1.86589e+06	1388807	1.10475e+06	838401	1.43408e+06	1.37165e+06	1.48896e+06	1.19508e+06	1.06598e+06	1.34167e+06	1.6534e+06
75113.2	75401.3	83091	72677.5	66809.2	56834.6	70077.4	70948.7	72091.1	78290.4	75113.2	66376.4	75066.4	56768.1	63465.3	64635.6	63103.7	65765	55832	64424.9	75113.2	55959.5	79586.2	56065.9	50935.6	60274.7	68311.3	67143.3	73339.5	67473	75113.2	69013	97669.6	67123.4	68796.7	102964	92242.1	84591.7	88248.7	109495	75113.2	65174.8	62296.9	85086.1	83289.7	86088.6	77123.9	64478.7	80011.9	84146.9
205593	229977	225733	207823	174469	145672	182445	162230	208856	188199	205593	195758	174258	172116	137703	198432	176697	210737	144256	147728	205593	132370	219380	134211	188281	146466	169045	175008	147049	124328	205593	206383	261216	229709	193653	284659	180788	187973	192527	253529	205593	217576	186368	273349	267508	297525	251968	168807	250170	298487
14242.9	11188.9	11461.2	9564.33	10605.2	6815.75	8714.82	8249.33	9445.55	10960.6	14242.9	7540.4	8204.31	7532.79	5319.62	6660.94	9465.37	7900.55	4974	5501.6	14242.9	9312.8	13304.7	10528.5	8256.64	10812.7	10183.4	9462.58	10620.5	6557.05	14242.9	11046.8	15772.3	12763.3	8846.62	14201.6	11177.4	14253.7	14656	15034.4	14242.9	11208.5	9500.4	11771	11224	14134.5	8380.58	8669.57	10362.2	11337.5
510158	552066	489947	642211	506113	443346	538490	384252	491122	499550	510158	404745	441883	368557	381726	356310	442149	395341	376510	393592	510158	386124	374954	341375	357949	362438	379059	408539	441763	456215	510158	387427	511124	319140	310491	441542	318693	361550	380682	336293	510158	269051	323801	279023	299541	357891	267196	266287	240447	267284
16159.2	46918.6	31411.3	40174.2	33184.5	18559.3	30552.5	24124.1	17764.9	31017.8	NA	NA	NA	NA	NA	NA	NA	NA	NA	NA	NA	NA	NA	NA	NA	NA	NA	NA	NA	NA	NA	NA	NA	NA	NA	NA	NA	NA	NA	NA	NA	NA	NA	NA	NA	NA	NA	NA	NA	NA
20957.9	19657.3	22760.8	19892.7	14836.7	15840.5	26577	22986.6	26191.2	22880.4	NA	NA	NA	NA	NA	NA	NA	NA	NA	NA	20957.9	26057.5	35883.8	22029.9	28299.3	19058.8	24775.1	18645.1	27275.5	16691.3	20957.9	15416.5	24622.7	13643.7	12744.5	21482.4	13886.4	14637.2	17213.6	17605.7	20957.9	16244.3	11807.6	16056.6	18227.6	15577.4	15434.2	14070.8	19000.7	21700.5
249076	327582	219009	321263	281784	173197	207925	200050	195084	200292	249076	189429	258382	234753	160370	205278	217179	237779	157042	179174	249076	232930	320948	323095	354361	287435	351490	333625	270048	246608	249076	210466	231394	215794	131080	229232	115687	208086	191642	217894	249076	212486	205827	169599	169315	158106	144796	130246	148116	176766
82072.7	72058.3	76185.8	66818.9	59363.5	49452.8	60569.1	62527.7	65852.5	58126.9	82072.7	90516.9	98858.7	73199.1	83061.6	79106.1	90927.1	84891.9	80840.4	76695.4	82072.7	36318.9	61642.6	44782.5	34975.2	44026.3	45295.8	38478.4	55007.2	43041.8	82072.7	64414.5	56632.8	42457.8	33163.5	59086.8	13657.1	39523.1	36877.1	39476.6	82072.7	64820.2	63623.9	77191.1	72494.1	71237.2	68778.4	45150.3	58756.1	64632.8
441492	357657	350508	345108	310560	259010	314045	307898	282715	326507	441492	322504	578847	315530	185316	246085	348003	326580	219328	203206	441492	353295	345247	241568	297303	265592	327595	290242	434917	238558	441492	297902	463467	321347	228936	355250	221990	337776	295445	370652	441492	294917	257450	340816	335918	396398	291690	271964	306764	336175
46112.2	49761.1	37884.5	50586.8	36475.4	28782.2	35948.9	31264.7	30142.4	34116.4	46112.2	30883.9	32418	21107.7	24785.3	25933.5	27360	27073	17292.5	21215.4	46112.2	31703.4	35938.4	25369.5	24934.2	24440.3	26987.3	29144.6	29980.3	20551.8	46112.2	30688.6	40360.5	28065.1	23828.4	37327.1	22882.4	27759.3	32575.9	32085.9	46112.2	28646	24620.6	39575.5	39708.7	37459.9	27975.8	25347.4	34153.2	26082.2
1707849	1.64364e+06	1.88481e+06	1.84647e+06	1.62641e+06	1.34947e+06	1.76276e+06	1.4898e+06	1.66832e+06	1.71959e+06	1707849	1.55473e+06	1.575e+06	1.61543e+06	1.03766e+06	1.48122e+06	1.50593e+06	1.75469e+06	692699	1.20244e+06	1707849	1.36958e+06	1.94734e+06	1.5363e+06	1.68046e+06	1.35132e+06	1.69416e+06	1.54062e+06	1.3338e+06	960067	1707849	1.29284e+06	1.76341e+06	1.45562e+06	885776	1.74804e+06	713983	1.37269e+06	1.38813e+06	1.41393e+06	1707849	1.49833e+06	1.31993e+06	2.22586e+06	2.13083e+06	2.19355e+06	1.89344e+06	1.46859e+06	1.79877e+06	2.54691e+06
174643	191767	180790	216441	134039	117940	176679	154184	171151	139546	174643	121613	126282	140551	113289	116775	124041	121030	81314	108254	174643	150577	159655	109179	112319	126464	150701	114443	135434	136458	174643	122438	124808	107660	109747	158355	87320.1	115783	109842	137960	174643	116846	106915	193602	189578	131422	137128	121954	162188	163035
69665.2	42503.3	64369.7	44789	34374.9	29415	52304.8	42042.7	64685.4	58141.1	69665.2	57669.3	32460	27649.6	27460.8	31402.3	37284.7	41202.5	18923	30993.4	69665.2	51924.9	91626.7	45491.3	71877.6	39655.7	65462.3	51003.4	53435.9	38535	69665.2	40334.8	52485.8	36536.9	18749.9	51960.4	21706.8	36502.9	29592	56401	69665.2	75604.6	22249.7	67510.5	65766	58174.5	55857.1	41971.4	70093.9	88972.9
1156836	1.66004e+06	1.7069e+06	1.68909e+06	1.46682e+06	1.09176e+06	1.40855e+06	1.24413e+06	1.49483e+06	1.31857e+06	1156836	1.3698e+06	1.4819e+06	1.15132e+06	1.30893e+06	1.25745e+06	1.32087e+06	1.33895e+06	1.20857e+06	1.28004e+06	1156836	1.05929e+06	1.45309e+06	1.05414e+06	1.19792e+06	1.11015e+06	1.10521e+06	1.12565e+06	990795	978053	1156836	1.29103e+06	1.53016e+06	1.22743e+06	1.48747e+06	1.5487e+06	1.26019e+06	1.33564e+06	1.37076e+06	1.56063e+06	1156836	1.155e+06	861758	1.47003e+06	1.34273e+06	1.44539e+06	1.21281e+06	1.11278e+06	1.33336e+06	1.45062e+06
81451.8	117561	101115	132254	109533	87909.2	98227.3	76599	88233.7	97093.9	81451.8	68328.8	73732.9	54702.5	30240.7	53063.6	62907.2	50524.6	42449.2	34534.2	81451.8	61385.9	86361.9	82407.4	95498.5	69813.1	79909.3	63571.6	54906.2	27044.7	81451.8	102073	117713	82313	44492.6	74180.5	60316	84781.1	82421.3	88396.3	81451.8	102461	61119.7	94130.7	81108.6	88119	69230.4	76442.3	67009.8	112462
2178751	2.33482e+06	2.68782e+06	2.44631e+06	2.54348e+06	1.99947e+06	2.16901e+06	1.85163e+06	2.24892e+06	2.22094e+06	2178751	2.28646e+06	2.82869e+06	2.47991e+06	2.42441e+06	2.25303e+06	2.45319e+06	2.69713e+06	2.19721e+06	2.17054e+06	2178751	1.69868e+06	2.28069e+06	2.17424e+06	2.30305e+06	2.20782e+06	2.23384e+06	2.65149e+06	1.99231e+06	2.28557e+06	2178751	1.77982e+06	3.09628e+06	2.21962e+06	2.29205e+06	2.72644e+06	2.08547e+06	2.32069e+06	2.29353e+06	2.54513e+06	2178751	2.50212e+06	2.54971e+06	3.07854e+06	3.294e+06	3.91221e+06	2.39351e+06	2.7696e+06	3.60219e+06	4.05463e+06
1151827	965119	1.08082e+06	1.01294e+06	901212	722278	945180	840831	900893	920851	1151827	782812	949721	787893	440527	692964	768442	849960	346063	549270	1151827	765946	952379	696039	853194	603831	806715	702370	865506	515304	1151827	714023	963756	735524	477832	914730	477026	796540	792525	782291	1151827	763107	688607	1.06028e+06	1.02808e+06	1.09431e+06	900481	708101	816829	1.11434e+06
NA	NA	NA	NA	NA	NA	NA	NA	NA	NA	NA	NA	NA	NA	NA	NA	NA	NA	NA	NA	NA	NA	NA	NA	NA	NA	NA	NA	NA	NA	NA	NA	NA	NA	NA	NA	NA	NA	NA	NA	1714.83	1219.95	1202.68	2037.08	2134.91	1778.13	2716.11	1300.51	1455.88	1921.99
540420	487401	539888	482708	464046	319555	419144	417729	403168	425067	540420	433786	503087	408431	228245	408899	371876	455623	165428	290224	540420	387715	561034	391188	414064	386237	422621	380925	439497	258471	540420	411118	412493	331995	251813	439596	225028	330363	318148	402151	540420	365826	297000	543308	541796	508008	421690	348307	430806	554281
366980	345042	393994	354462	304985	257284	304764	295103	341538	329354	366980	273367	311648	241484	241162	231545	249977	261503	204701	239108	366980	250044	327484	253271	215566	247260	272009	269272	276680	202599	366980	246112	360331	259493	211138	314977	150625	270629	253039	263120	366980	282400	253025	321704	319148	348561	296108	263868	310300	315964
27044.7	15494.1	25276.2	17329	13008.3	10431.9	16104.7	12566.5	15995.4	14335.8	27044.7	22454.8	21807.7	32678.3	23687.4	20100	38083.8	39124.6	14450.2	20492.9	27044.7	12431.8	38651.4	18325.5	46468.5	28131	29161.7	15444.9	29960.3	18043.1	27044.7	22198.9	25260.1	21755.5	17123.5	22690.8	14653.4	21902.4	21392.4	22044.6	27044.7	16904.7	16082.9	37215.1	37524	38538.8	27712.1	23426.6	40245.8	65012.7
103638	92979.6	98764	105724	92483.4	66635.3	79187.4	69418.4	76670.4	91027.6	103638	90066.4	100609	80697.2	56998.9	79180	85801.7	89272	47967.3	61851.3	103638	89575.6	83760.5	66591.6	59616.4	70558.6	78887.5	85331	81259.9	66915.7	103638	66957	105423	72566.7	50426.9	87855.4	58382.7	80749.8	84140.2	78870.7	103638	83483.2	78934.4	88538.9	87765	109037	69433	64833.7	76896.6	105085
99078.7	69571.4	87092.8	85632.9	59379.5	48371.6	75825.2	72453.6	75916	58637	99078.7	68973.8	84145.3	63790.5	64880.3	68087.6	65095.7	84358.5	69043.6	75011.4	99078.7	78009.5	106122	72737.9	103456	59411.8	75154.9	63702.9	80482	86925.8	99078.7	107321	106790	92107.1	95279.4	147396	101153	83740.8	86458.2	112535	99078.7	82432.2	50808.2	100111	78635.8	88684.6	91489.6	93284.8	105142	80822.7
161340	200841	206299	173726	221501	121191	147334	99791.7	203412	156683	161340	265154	231893	149608	97534.6	139181	105112	121184	76951.6	139913	161340	124826	186974	190502	134882	111548	127551	165966	152915	126290	161340	289117	233951	189187	107501	200087	123520	159504	169320	182164	161340	196304	204859	259868	265872	257915	184314	183960	188117	257064
26220.9	33002.8	29737.1	33489.4	28426.8	25210.9	25450.5	21757.3	24309.2	26629.4	26220.9	23180.5	31680	20407.5	17068.9	20847	20641	23995.9	15031.9	18964.1	26220.9	18735.9	22578.3	19280.9	24194.2	18747.5	21161	22235.4	22200.6	16062	26220.9	32914.4	46003.5	24860.8	18932.2	22982.5	18379.5	24308.3	25699.6	27395.5	26220.9	38686.8	21942.8	35612.8	31476.4	40259.2	31660.5	29082.4	29819	36448.6
89034.6	65868.6	80310.1	70594.1	58348.8	54241.6	70068	43470.1	74022.6	56663.2	89034.6	56516.1	73832.5	49105	49393.4	47414.9	51551.8	59012.7	55893.5	50749.9	89034.6	46039.8	59778	46381.3	58055.1	59338	67717.9	60532.4	57758	63628.6	89034.6	49028.9	80130.4	58447.9	62325.5	67634.2	61937.3	64172.4	64040.1	64564.4	89034.6	49381.3	47656.3	68843.8	64639.2	78540.7	54966.7	53921.1	59049.3	65049.9
127978	78781.8	111144	115462	84574.7	76351.7	107835	115584	80882.4	93720.1	127978	75245	114137	92560.5	80180.7	87246.5	62223	90825.7	95609.8	93087.1	127978	146421	82434.1	69741.5	51211.3	46556.4	69518.5	94775.6	73953.8	72412.5	127978	97255	95990.2	69361	79956.6	111592	60806.8	74437.2	119797	71645	127978	107876	61360.5	94435.3	80115.2	84384.3	59270.9	77869.6	68660	70224.9
330308	234410	273034	249572	257490	222227	239552	246646	226001	248156	330308	178989	248542	169466	129878	160410	189960	193493	123279	158263	330308	183650	241104	214515	218161	187105	194554	212062	191538	180193	330308	245704	321257	219495	157399	233981	161817	226933	228135	223747	330308	225070	227889	275959	258639	289480	226922	211038	231358	348995
NA	NA	NA	NA	NA	NA	NA	NA	NA	NA	524461	2.61442e+06	2.72206e+06	1.45564e+06	1.5753e+06	2.85198e+06	2.81613e+06	2.18914e+06	2.12914e+06	2.74172e+06	524461	179357	233636	207466	211346	244582	271055	254230	291552	223208	524461	488213	551847	429304	388100	485691	391766	421096	522384	417033	524461	304898	318733	250621	327650	354972	206304	219176	366251	256630
5661183	1.27642e+06	1.62746e+06	1.03749e+06	999399	1.16124e+06	1.96506e+06	1.44025e+06	2.20435e+06	1.35698e+06	5661183	1.57164e+06	1.51041e+06	896722	1.34341e+06	1.13868e+06	1.23561e+06	1.00539e+06	1.25856e+06	1.26699e+06	5661183	1.35132e+06	2.22983e+06	1.27323e+06	1.56983e+06	1.31988e+06	2.19002e+06	2.04712e+06	1.98959e+06	1.73488e+06	5661183	3.55932e+06	2.65467e+06	1.94412e+06	1.1224e+06	1.7597e+06	1.15817e+06	1.30123e+06	1.223e+06	1.97183e+06	5661183	1.94896e+06	1.10546e+06	2.24599e+06	1.97192e+06	2.24254e+06	1.91648e+06	1.60333e+06	2.28795e+06	1.54413e+06
804175	739369	831305	693806	666938	558375	661971	656402	625536	682302	804175	715313	752565	650955	425968	646066	533220	728013	355764	516301	804175	778295	999835	844474	912868	902592	956479	971207	1.11679e+06	640757	804175	791456	850153	874814	863128	1.1916e+06	747783	940080	957415	1.04901e+06	804175	680792	551850	900973	936139	941440	797169	619644	773510	940223
239637	216418	297169	236550	173547	151530	247895	178316	279503	204708	239637	212917	225921	201487	211867	176988	169557	227229	182218	241295	239637	203552	308992	180154	262572	203378	248756	254356	242775	284223	239637	189052	275607	216007	214231	265660	202212	244935	201866	257166	239637	218852	152728	275780	264300	299186	253788	210307	325262	330495
175257	241280	241546	343851	317066	231120	312477	191239	218754	270028	175257	183320	235811	181445	128684	169888	184678	227552	110368	133582	175257	146276	179092	154607	168610	172161	194269	141122	208172	136089	175257	235862	303446	292826	189443	366314	147970	266381	304093	367169	175257	170226	234566	281809	271844	342720	252858	206528	271405	332893
677386	563998	645276	657492	541087	472895	581581	586569	544946	557303	677386	613681	719485	597135	488391	578043	546021	648827	436140	504359	677386	519880	657785	519579	501256	480032	606240	567305	680126	419192	677386	561298	795324	582024	521394	720006	359270	535835	613334	655144	677386	696874	651336	791971	832870	925794	763444	569401	717538	837733
26713.2	30105.5	34577.3	31278.5	30502.2	20415.6	29300.6	23277.6	29224.4	31733.1	26713.2	32761.7	37674.9	24358.3	20634.9	27278.7	28405	26735.4	16340.5	25592.2	26713.2	20322.5	32131	21120.5	21056.4	28300.9	28333.4	24096.7	26533.2	15440.4	26713.2	36320.8	38683.9	31856.1	26924.7	42133.1	37052.5	32127.4	40276.9	44625.8	26713.2	19433.6	17842.3	16360.2	14637	13411.2	16504.7	13628.5	15909.3	9108.27
3840.95	4202.04	4646.18	8289.12	8356.76	3052.72	8604.95	7589.97	9983.72	10236.8	3840.95	5896.8	6587.34	3105.09	3768.49	4444.19	3558.86	5207.06	3309.65	4565.72	3840.95	2791.29	36266.8	29183	31268.3	22121.6	25048.9	4398.04	4313.6	18096.5	3840.95	2915.75	17097	8527.93	2107.24	2947.53	1021.06	3068.91	3123.09	9344.78	3840.95	3711.61	5140.02	12771.3	12585.7	19795.3	12074	7501.95	12523.9	17146.5
38660.2	43712.6	44685.5	44262.8	41749.1	31181.9	40914	32556.7	33546.3	45102.1	38660.2	41045.6	37201.8	36916.9	23864.3	41364.4	40883.9	41893.3	21877.7	29482.4	38660.2	28733.1	56194.6	43388.9	58069.9	47702.3	46770.4	51063.9	43686.5	37589.1	38660.2	43259.2	63969	51158	35522	53681	37179.9	49469.3	51363.3	56020	38660.2	44145.5	48838.9	65281.4	67362.7	71951.2	59345.5	44355.2	57545.4	63757.8
80687.9	81406.2	85047.4	91206	68462.3	61770.6	90646.2	65224	95476.3	88827.9	80687.9	116287	90792.6	86633.4	90669.3	83731.3	87275.7	109409	84147.1	96638.7	80687.9	88381.6	101008	79549	79263	71334.9	87535.4	93711.7	117355	80975.2	80687.9	77616.6	187971	86059.8	83969.6	118218	79842.5	94540.3	102638	94715.2	80687.9	117390	108691	88749.6	92475	98024.1	70417	92856.2	91106.1	80614.3
33430.9	29059.5	32887.4	23634.7	32149.6	21180.1	21165.9	22575.8	26621.2	27894.4	33430.9	31411.8	33325.3	26048.1	20721.7	17954.3	19677.3	27970.6	19137.7	15150.5	33430.9	43989.9	24895.4	19031.3	13382.1	14388	14731.3	25502.7	15430.1	21606.8	33430.9	41547.3	37277.2	22824.5	19572.3	19149.1	15148.9	22747.5	22800.2	24313.9	33430.9	30475.6	10533.2	22316.8	23718.7	31460.7	19664.5	19967.6	14536.8	14877.8
NA	NA	NA	NA	NA	NA	NA	NA	NA	NA	3229.35	4110.31	4238.37	5145.93	2520.38	3707.57	2706.59	4537.8	2822.28	3932.14	NA	NA	NA	NA	NA	NA	NA	NA	NA	NA	3229.35	3166.71	3622.78	3031.42	2351.34	3727.74	1982.63	2704.27	2826.06	3302.76	3229.35	2591.21	2296.91	2713.09	2689.31	3235.3	2109.63	2185.93	2567.43	3034.15
339249	190814	214437	233563	252496	182806	210973	164509	162522	242535	339249	163350	170842	154574	94187	137110	142256	177158	69681.7	125672	339249	141315	222700	158545	224932	169407	201489	162445	187131	144800	339249	173490	274282	271074	129268	203237	133548	254845	218612	250157	339249	215368	187802	246063	276341	313158	208413	227944	282379	366236
662438	681102	710521	705703	513586	439220	614015	553848	694155	558144	662438	591829	573292	516219	553980	535365	564345	616646	493964	530290	662438	495072	642566	424027	478808	418293	475178	474675	491016	431062	662438	581488	670133	642120	686203	869117	702418	695764	666315	787792	662438	421922	377959	559450	569927	598422	511061	421473	547440	710094
19995.4	83541.2	85199.9	98822.2	82350.6	55411.5	74649.4	58919.8	77858.8	75072.8	19995.4	59875.2	76256.6	62770.2	74501.7	55151.1	80437.9	69246.5	65683.3	76459.8	NA	NA	NA	NA	NA	NA	NA	NA	NA	NA	19995.4	76794.2	61301.9	73990.1	104096	120859	102856	73105.1	78895.8	107098	19995.4	19001	17506.3	24359.6	27185.6	28892.6	20084.8	19894.3	24396.6	25984.4
645389	550778	608972	504742	446622	405083	519728	621701	435845	487041	645389	474203	594056	429880	423458	463319	533278	441036	300329	444800	645389	465092	578679	405078	454333	489914	554566	569363	599854	542781	645389	497748	598631	488261	428089	601544	338104	424586	469486	553056	645389	479294	413075	596808	626249	713372	549514	439386	572434	610239
60066.9	36014.6	49067.6	22975.9	30096.2	23861.3	31016.7	55904.1	28534.3	31427.4	60066.9	29439.6	32462.6	28227.3	26995.7	22355.3	20417.7	30620.7	13204.5	26064.5	60066.9	24042.4	48729.6	34094.9	36347.3	44100.2	47139.8	32058	69504.9	30973.8	60066.9	39384.5	55275.7	46073	36028.1	53105.5	29841.9	38261.3	42476.4	50361.1	60066.9	51751.7	25163.8	43953.4	42020	38871.2	37860.5	36830.7	41329	25596.4
17050.7	17713.7	19580	19296.5	15886.3	12545.4	16677.8	14234.7	15786	15787	17050.7	16925.6	19378.5	14990.3	11906.9	13405.7	17512	14999.3	14040.7	14727.5	17050.7	13619.4	14626.1	11924.6	15318.4	12495.7	17885.6	13607.8	15203	10320.7	17050.7	18237.4	21648.5	17101.3	14147.8	20228.7	16547.9	22300.3	21085.7	16871.3	17050.7	17108.3	14439.4	29320.4	21198.2	24328	19354.9	18106.8	19258.9	23079.9
440978	419109	503945	433678	408405	341562	413767	401848	501196	434689	440978	293874	323904	254425	293402	281513	263410	301792	250718	282737	440978	328558	411778	305716	303498	345054	342595	356373	312038	387899	440978	370192	443692	354328	418797	431175	314443	371391	368618	404514	440978	340306	366897	434746	466894	481997	432815	305525	423448	425820
1664983	1.52476e+06	1.7597e+06	1.75724e+06	1.5753e+06	1.30941e+06	1.74661e+06	1.59524e+06	1.93389e+06	1.53415e+06	1664983	1.7706e+06	2.04116e+06	1.89185e+06	2.13141e+06	1.95218e+06	2.04395e+06	2.096e+06	2.15103e+06	2.06751e+06	1664983	1.63969e+06	2.10171e+06	1.96836e+06	2.05199e+06	2.2927e+06	2.21943e+06	2.27431e+06	1.98763e+06	1.95227e+06	1664983	1.78128e+06	1.84824e+06	1.66313e+06	1.99462e+06	2.18042e+06	1.94631e+06	1.82167e+06	1.66499e+06	1.96972e+06	1664983	1.37304e+06	1.33117e+06	1.81832e+06	1.80905e+06	1.93417e+06	1.55594e+06	1.35752e+06	1.63584e+06	1.71801e+06
2391120	2.037e+06	2.10747e+06	1.87596e+06	1.66684e+06	1.53686e+06	1.92714e+06	1.86907e+06	1.81456e+06	1.73036e+06	2391120	1.75535e+06	1.98628e+06	1.61971e+06	1.53655e+06	1.5838e+06	1.87449e+06	1.90587e+06	1.4684e+06	1.62354e+06	2391120	1.80951e+06	2.72945e+06	2.01137e+06	2.36216e+06	2.29923e+06	2.45345e+06	2.38926e+06	2.16401e+06	1.78765e+06	2391120	2.17618e+06	2.58232e+06	2.08711e+06	1.81402e+06	2.56029e+06	1.77507e+06	2.24853e+06	2.40655e+06	2.43027e+06	2391120	1.97412e+06	1.68591e+06	2.67589e+06	2.65424e+06	2.7096e+06	2.29267e+06	1.89783e+06	2.46693e+06	2.90846e+06
547115	262454	322889	262844	275726	231581	201262	223182	210789	225767	547115	293253	420558	238137	166587	233556	204541	259994	139594	198223	547115	226257	210752	250992	235865	190705	216943	331690	331086	255423	547115	388443	397846	394340	277670	430427	382851	434846	398593	419315	547115	285330	217162	219443	224354	294691	179986	217347	148705	306338
1588419	2.18358e+06	1.89056e+06	2.35598e+06	1.83081e+06	1.20798e+06	1.40619e+06	1.17596e+06	1.86775e+06	1.5127e+06	1588419	1.58473e+06	1.4903e+06	1.34935e+06	1.28548e+06	1.16004e+06	1.45643e+06	1.4422e+06	1.66074e+06	1.32962e+06	1588419	1.05942e+06	1.30112e+06	1.19117e+06	835510	1.29523e+06	1.3844e+06	1.34224e+06	1.37044e+06	1.21072e+06	1588419	972040	1.66777e+06	861067	740544	986064	672182	938488	993796	938252	1588419	1.66978e+06	1.33233e+06	1.22597e+06	1.32658e+06	1.46093e+06	1.1171e+06	1.03006e+06	972395	1.48454e+06
70688.3	100917	94344.4	123149	50591.4	45948.8	70214.3	41118.2	74121.6	61268.2	70688.3	57444	122925	75047.9	62833.1	43854.7	50351.1	110732	50294.5	71903.5	70688.3	46743.7	60582.4	57326.7	85926.6	78284.7	58005.2	53932	94897.5	86454.2	70688.3	35611.9	52020.9	54692.9	106919	75354.7	109185	72614	81605.4	50043.4	70688.3	67293	77711.7	73596.8	60000.8	56853.4	33612.2	46079.4	40934.2	67627.5
28143.8	19211.4	23811.3	18870.3	20066.6	19000.8	18787.7	21022.4	21075.8	19586.5	28143.8	13887.9	12821.9	13529.2	14578.2	9751.17	7651.22	16062.3	9100.84	12201	28143.8	26714.2	106153	84341.4	97195.8	86512.7	63408.9	111803	100232	114328	28143.8	264149	269126	311860	278390	405892	200507	334472	313883	294536	28143.8	163577	56697.8	62876.9	66087.1	58508.1	18320	59473.6	12189.2	43519
384868	381877	302575	186277	275682	232838	242008	241214	160661	239514	384868	171358	305373	329581	103034	259040	284756	240554	100084	130948	384868	306174	435763	246973	252048	216500	235756	540214	578095	231198	384868	413816	259747	299480	156711	255721	200450	333747	369937	265971	384868	207684	413196	641437	674248	382160	286563	339091	332883	419583
50345.9	52105.8	53535.1	53232.7	44588.6	35908.3	38246.4	36150.3	34004	39901.6	50345.9	54326.1	57331.2	33021	32538.8	48493	39830.2	57551.3	29690.9	32234	50345.9	43605.3	44549	40817.1	33647.7	39948.5	42191.7	43064.6	40154.2	24990.1	50345.9	47316.7	50320.6	35832.3	29829.5	53881	25497.3	36155.5	37316.1	36464.9	50345.9	39024.2	34891.7	44515.2	45381.7	47076.6	34149	34980.6	55141.8	49250.8
492749	397726	531909	431595	400528	363165	427056	408920	434399	420200	492749	431096	463687	443445	367021	464003	396387	517735	316237	376225	492749	357966	573980	466078	491742	462799	486185	525096	529446	369045	492749	529118	596070	559749	443277	662846	301427	521944	565321	592466	492749	437530	431312	495470	476874	499481	470598	436334	589900	440249
28707.2	32146.1	36652.6	38326.4	30434.1	29454.2	33838.7	29071.7	30727.8	33788.7	28707.2	23861.6	32911.8	23316.2	22808.3	21833	24927.1	28933.7	19834.2	20552.9	28707.2	23370.3	42372.9	23527	31433.5	24331.4	23102.5	16814.2	18871.9	16700.6	28707.2	31084.6	21572.3	25510.6	26556.5	28983.5	18269.4	16018.1	16917.1	30048.3	28707.2	29460.5	24903.7	35775.1	33271.4	32237.5	36742.6	26787	29733.8	37769.2
545758	489724	692530	502766	535041	437393	488312	495363	552649	579505	545758	456695	572647	348021	259945	403466	346429	413666	267597	287929	545758	423240	696727	460127	531197	397922	427190	534926	534563	348890	545758	612614	614369	464602	405872	631954	396253	469769	480414	579327	545758	485989	425811	923969	851299	809007	648550	542591	763354	926782
297428	427893	451291	390986	406353	452075	450281	417452	470676	507974	297428	254504	501887	499570	536427	436457	483586	423256	355701	668080	297428	254463	426943	416780	570068	274345	254982	569582	311200	416798	297428	483276	526781	331330	460977	401814	459420	424110	328867	482479	297428	306715	270705	208072	258301	376447	478942	293430	401570	282356
15863	15879.8	16828.7	15620.2	14113.1	12689.2	13209.3	13868.9	12666.6	13623.4	15863	10487.3	14505.1	12149.2	9340.69	11410.4	12525.8	12755.7	7769.42	8982.04	15863	12492.6	19219.2	11526.2	14883.1	14283.9	13996.2	11003.9	11915.1	10315.9	15863	5250.36	7713.59	4290.85	3157.26	5495.32	2493.69	4103.1	4073.67	5882.44	15863	13098.8	15308.5	14320.9	17589.3	18846.9	15157.8	11529.5	15197.6	16480.3
220361	196462	198931	251463	209107	151137	160420	123715	195585	197537	220361	225270	234957	148637	116145	167556	179178	212731	106103	131613	220361	148627	196103	157621	194075	184634	219762	182944	259788	136723	220361	178500	199423	197747	110379	168160	90204.6	149417	169560	169998	220361	170557	167097	193109	175264	204745	171778	184185	159416	157666
25061.5	6834.92	10215.7	5125.58	10231	25697.3	7009.2	26561.5	7522.77	11873	25061.5	7728.41	45345.7	11072.7	6361.79	15611.6	21172.6	9500.56	2943.54	5163	25061.5	20785.6	16407.3	16922.4	11046	16666.6	13811.5	28058.9	13143.2	26989.3	25061.5	8499.18	17396.1	11347	8520.68	10202.3	8351.31	11979.1	10260.4	14855	NA	NA	NA	NA	NA	NA	NA	NA	NA	NA
823200	1.09562e+06	1.09837e+06	1.00286e+06	877183	721166	1.19316e+06	988352	962793	988879	823200	1.01805e+06	1.04786e+06	943333	488258	889308	780432	1.18854e+06	314152	575499	823200	894751	1.2906e+06	697193	899642	644810	975663	795270	725342	416509	823200	732916	986235	954842	456125	946219	500080	765400	869738	1.01794e+06	823200	924991	686268	1.07543e+06	1.06595e+06	896653	876572	741430	853431	1.16346e+06
490846	519768	553034	597783	535715	432167	474416	443274	379150	492417	490846	426627	598260	581024	298084	503070	502792	629662	211576	404957	490846	512132	339784	268169	296518	315890	342187	438575	285914	309383	490846	247464	418762	310025	209780	332563	217117	289585	310925	332117	490846	384861	336069	460007	453979	464699	387171	298029	357257	516527
592593	406384	602953	390784	322115	384631	558974	441885	626024	397009	592593	416021	334327	357914	468086	307780	365369	378601	276460	384072	592593	508658	448560	270238	262631	251134	442666	233248	263986	230899	592593	401905	483097	373471	327304	576339	214041	371399	328223	463769	592593	271736	339030	125169	143802	104137	499746	130657	148233	139350
12432.3	10981.2	12424.2	12610.1	10506.9	8942.34	7808.84	7930.55	10424.5	11240.3	12432.3	9557.35	15333	10179.1	8626.57	8798.87	9328.12	10995	8394.94	8705.67	12432.3	7457.11	6296.47	5167.01	5845.31	8558.5	8533.03	6969.05	12117.4	6798.57	12432.3	10971.1	15526.6	12383.3	12592.9	12431.5	14112.7	11965.9	13616.3	12934.3	12432.3	9109.9	7395.09	10337.5	10386.3	14507.6	8583.76	8866.32	11233.9	13046.2
5788.47	8096.83	10088	7645.71	6247.53	5667.61	7762.6	6477.35	6354.78	6822.35	5788.47	6970.16	8869.48	7867.7	4946.14	6584.29	6964.55	8386.94	3976.3	4857.87	5788.47	5133.51	10257.6	6010.01	6203.91	5877.95	7100.68	6318.73	7378.74	3615.74	5788.47	8540.06	10943.5	9577.88	6531.17	10522.1	7305.94	10399.1	9017.09	10068.6	5788.47	9499.63	7293.94	11997.1	11576.9	11623.6	10164.8	9663.02	11728.7	12452.2
103050	50714.9	70051.9	47760.3	43569	52045	38640.8	52575.4	67170.9	48770.2	103050	95221	91552.4	75515.6	48593.1	45230.3	39294.3	73090.2	55818.3	68427.3	103050	73760.8	37877.5	53087	45523.6	87431.9	98800.3	30555.5	96860.5	26425.5	103050	49552.8	100803	59655.2	39555.2	49703.3	75019.4	63026.4	63345.6	47722.4	103050	79074.1	77767.4	31651.4	29385.2	32574	36473.6	59481.3	28783.2	24941
136571	145451	168165	139457	124471	110880	134440	115657	156872	123348	136571	132450	141012	103609	98482.7	79607.2	118279	96702.2	113003	117935	136571	122308	104039	110852	88664.1	100898	127748	107829	128338	86803.3	136571	83187.5	135375	83186.6	68322.6	96919.6	76624.7	107630	105351	93891.2	136571	132364	104148	92893.5	95742.6	84236.7	72927.4	101409	89847.9	62692.7
181752	189689	213390	192074	193651	169681	180680	162954	206892	186670	181752	207630	205612	175111	189380	191897	183376	196360	180762	171198	181752	157579	249172	208972	226512	213704	200551	236744	197884	203904	181752	229502	306309	236768	235941	258610	199486	223988	235927	275699	181752	221758	221770	281228	296063	302958	235632	238847	258995	285794
28672.4	57623.9	57441.7	55832.6	56223.4	46589.6	53778	53705.4	45499.3	41018.7	28672.4	57949.7	147571	67467.9	28168.7	58226.7	86884.9	87165	28259.7	71027	28672.4	106956	63844.6	31472	43400.1	40604.6	52046.3	57814.2	38625.5	80992.8	28672.4	76996.5	25667.4	58376.4	27106	41342.9	51665.5	30010.2	30864.2	76392.5	NA	NA	NA	NA	NA	NA	NA	NA	NA	NA
156409	107057	159735	107102	108988	120149	149683	175410	124089	102897	156409	107554	102228	105128	102580	91756.5	97375.7	103721	93791.2	98045.2	NA	NA	NA	NA	NA	NA	NA	NA	NA	NA	156409	241485	211349	197740	189725	250131	232802	175678	200670	249081	156409	239656	204393	299470	327230	341790	271188	235415	310779	305658
116946	22930.3	48938.6	25014.7	26139.2	25332.4	28791.2	54621.8	44411	31808.1	116946	99176.7	193444	55307.5	86622.8	98849.1	181128	79615.9	154472	68737.5	116946	25396.5	48197.5	37004.9	29675	37534.7	44189.1	35980	56183	39775.2	NA	NA	NA	NA	NA	NA	NA	NA	NA	NA	NA	NA	NA	NA	NA	NA	NA	NA	NA	NA
73461	50862.6	77016.7	52607	56155.5	38238.8	48549.1	51753.4	66927.4	43916.3	73461	60185.7	55369.3	51856.7	45894.8	42733.4	46938.3	50432.3	56182.6	38275	73461	77342.6	77957.2	48544.5	67775.3	90994.7	86436.5	82049.9	81250.1	65118.6	73461	72417.1	53154	62095	64007.7	70418.8	68467.1	52808.1	44543.1	70084.1	73461	108274	80409.4	91087.6	98780.3	105057	80977	74696	88642.6	80989.4
NA	NA	NA	NA	NA	NA	NA	NA	NA	NA	7456.12	6023.17	6713.9	5503.24	5120.2	3454.91	5049.87	5404.03	3944.7	3704.83	7456.12	5269.61	7060	5442.16	3649.14	4030.44	4840.14	6424.41	6088.27	3615.2	7456.12	3585.02	7122.92	4451.62	3282.23	5202.58	1446.44	5902.74	4311.92	3231.1	7456.12	7545.42	6295.29	7322.18	8483.02	8572.31	7902.6	4152.21	9152.73	4866.57
668615	617510	694560	639079	551677	419065	685354	531832	520742	629537	668615	471609	486974	442953	281073	370506	440291	517562	211854	333929	668615	423852	504911	368053	415631	299070	431326	349911	400823	333379	668615	433130	603817	403651	222950	463838	212681	415498	437411	464202	668615	440419	389774	444326	459259	432296	472339	330464	391653	494893
146967	159538	241632	176045	169179	165596	146382	156400	134745	130269	146967	103579	160284	158355	77878	119054	116699	170493	63787.8	82860	146967	141782	267904	147102	274151	205662	205733	269700	166166	154786	146967	169747	241749	270974	115801	190476	125156	188538	183740	205482	146967	129771	250801	301502	258158	260509	351639	238189	242316	250709
20663.1	18033.6	20374.8	21153.6	16823.4	12786	16748	14432.2	16999.3	17021	NA	NA	NA	NA	NA	NA	NA	NA	NA	NA	20663.1	16150.4	20737.1	15368	23198.3	14458	17684.2	15875.8	17535.6	14084.7	NA	NA	NA	NA	NA	NA	NA	NA	NA	NA	NA	NA	NA	NA	NA	NA	NA	NA	NA	NA
168553	118637	117963	116002	102962	92572.7	111953	95044.5	96566.7	95632.7	168553	91801.4	112002	82472.9	52338.2	82406.4	106420	89367.3	46501.4	83557.8	168553	94205.4	120326	82510	111908	74217.6	96627.1	80830.7	99226.1	62632.2	168553	81741.5	131311	86890.3	56149.4	104574	80876.3	102796	111724	87937.6	168553	134674	98550.3	158244	156616	171395	141648	96803.1	130224	185706
2413525	781085	1.06637e+06	769230	612728	794588	1.04494e+06	887480	1.11207e+06	846105	2413525	804488	857203	757943	693227	615710	478056	707686	452244	792194	2413525	1.11135e+06	1.47197e+06	1.01417e+06	1.18765e+06	929603	1.25724e+06	1.31865e+06	1.2813e+06	1.51348e+06	2413525	1.62067e+06	1.73686e+06	1.34601e+06	1.01563e+06	1.3482e+06	1.06774e+06	891573	1.03956e+06	1.4954e+06	2413525	889405	670609	1.04328e+06	978758	935774	1.03015e+06	729784	898198	1.05641e+06
3649.62	335495	65498.1	609327	279701	215035	205534	18447	68691	174000	3649.62	43699.9	114627	18294.1	21096	92446.3	97069	36369.1	21739.9	41007.1	NA	NA	NA	NA	NA	NA	NA	NA	NA	NA	NA	NA	NA	NA	NA	NA	NA	NA	NA	NA	NA	NA	NA	NA	NA	NA	NA	NA	NA	NA
NA	NA	NA	NA	NA	NA	NA	NA	NA	NA	NA	NA	NA	NA	NA	NA	NA	NA	NA	NA	NA	NA	NA	NA	NA	NA	NA	NA	NA	NA	NA	NA	NA	NA	NA	NA	NA	NA	NA	NA	NA	NA	NA	NA	NA	NA	NA	NA	NA	NA
1187643	1.21088e+06	983293	1.22725e+06	1.13194e+06	897357	1.06108e+06	960647	1.01965e+06	928732	1187643	709859	874729	960289	831509	630841	925067	824353	604125	894504	1187643	995617	836015	794557	828472	645671	737727	891600	765700	1.02595e+06	1187643	532513	830532	536619	543826	666470	506960	582794	554006	554784	1187643	504754	641694	372452	378316	398353	492560	379098	307646	383399
461910	420340	458756	429165	418980	337102	399900	345988	372052	407801	461910	421533	496274	381805	219848	375579	354313	436045	162790	238838	461910	275074	500147	333905	394945	303664	344852	461880	339263	326588	461910	378640	524290	363455	232939	441277	155005	320833	342589	459739	461910	407089	366764	514003	551443	560723	484196	324449	420301	462307
NA	NA	NA	NA	NA	NA	NA	NA	NA	NA	NA	NA	NA	NA	NA	NA	NA	NA	NA	NA	NA	NA	NA	NA	NA	NA	NA	NA	NA	NA	NA	NA	NA	NA	NA	NA	NA	NA	NA	NA	NA	NA	NA	NA	NA	NA	NA	NA	NA	NA
203178	220266	220958	240269	194702	151446	207581	170830	189622	187320	203178	162811	179662	145224	143259	138375	147696	174080	132605	149152	203178	136188	179805	147755	184262	151199	165225	167628	160542	137988	203178	143689	215996	161848	141571	195180	148509	162686	172350	191472	203178	217958	169066	239706	226528	250652	200537	191641	255659	265548
1295071	760850	1.04171e+06	791489	745593	709508	865382	810387	814905	842948	1295071	853789	971554	799194	589176	742413	687948	897207	561155	797012	1295071	864236	931113	713490	742998	712008	853140	668989	714886	467412	1295071	656442	841908	612336	448301	712688	413134	577399	631339	625836	1295071	825604	617481	984922	915741	940058	815378	732640	785367	942313
24425.2	71921.1	70355	67600	51916.8	47392.8	58647.8	39090.9	61185.7	54518.7	24425.2	80170.2	78493.2	49264.8	56342.8	64834.4	76904	79368.2	45085.1	34505.1	24425.2	43786.1	69643.7	45290.2	32711.7	41056.7	61359.2	52651.4	41742.2	39375.1	24425.2	48895.2	45932.4	41037.1	38587.3	48445	36097.4	37220.1	32192.3	54519.5	24425.2	66304.7	51868.5	75486.4	81224.3	88415.8	69882.2	56124.1	78212.4	75677.9
25203.8	25012.7	24791	137197	132690	16173.8	144567	47261.7	76219	131619	25203.8	209786	171715	52763.8	177550	140706	40984.4	287608	29804.2	182952	25203.8	17062.5	1.0509e+06	1.03495e+06	1.01213e+06	743259	625402	46414.5	45108.1	458908	25203.8	19373.1	503479	305372	15686.7	43672.1	12320.3	21154.7	16875	79045.7	25203.8	60742.1	159026	9.3946e+06	8.29773e+06	1.12706e+07	7.90642e+06	5.57098e+06	5.73359e+06	5.58792e+06
NA	NA	NA	NA	NA	NA	NA	NA	NA	NA	1661.33	5514.91	4252.2	4356.84	3076.63	3888.93	1284.06	8556.2	0	3241.82	NA	NA	NA	NA	NA	NA	NA	NA	NA	NA	NA	NA	NA	NA	NA	NA	NA	NA	NA	NA	NA	NA	NA	NA	NA	NA	NA	NA	NA	NA
28490.6	49976.9	53914	47759.3	37976	24552.2	43328	28153.6	35854.2	36862.1	28490.6	45414.3	26153.7	36344.7	28236	33094.3	27794.2	47845.8	14691	22441.5	28490.6	32290.6	75451.3	33578.5	89032.5	36655.6	56088.7	36453.7	41053.8	27143.1	28490.6	26208.4	38669.5	31227.9	23457.5	35716.4	18304.4	28743.5	33654.5	43233.2	28490.6	39310.4	29120.5	63263.9	74046.7	48314.6	57335.2	32492.4	54255.6	40525
NA	NA	NA	NA	NA	NA	NA	NA	NA	NA	NA	NA	NA	NA	NA	NA	NA	NA	NA	NA	NA	NA	NA	NA	NA	NA	NA	NA	NA	NA	NA	NA	NA	NA	NA	NA	NA	NA	NA	NA	2204.67	902.806	1688.78	270.083	446.092	260.979	1276.07	482.508	362.64	531.062
464891	386991	434131	360010	361563	289574	321249	311189	353569	376274	464891	272544	302401	240702	216126	227361	253978	276863	127366	237272	464891	263774	390674	307225	338390	255079	291104	365795	331700	300344	464891	297894	419277	315104	265342	393897	225624	336800	343704	344052	464891	371537	367325	513670	507593	534286	418500	368721	454210	549479
217558	276710	271591	295648	282760	204564	220493	196262	202521	234908	217558	276816	318368	233330	118321	229375	231999	269819	95539.5	149734	217558	379623	234511	274324	310687	267582	319401	354120	370348	231373	217558	188713	344687	255268	138896	236721	149088	225517	274072	243891	217558	311338	314081	395566	409759	545493	302788	251811	239704	681900
66009.8	85625	83512	90642.5	73135.5	61049.8	80163.9	67779.5	87324.8	79400.9	66009.8	65962.8	58398.7	56251.5	58039.6	65688	70218.7	54060.9	48618.5	75676	66009.8	68866.4	94289.2	64883.6	78063.9	85236.7	75627.3	62839.1	66083.8	60611.1	66009.8	44366.5	66800	44781.3	43929.6	62520.6	51959.7	52451.2	53526.6	53401.1	66009.8	62149.9	61088.9	99992.8	98687.1	127814	81827.2	53253	78243.1	140357
NA	NA	NA	NA	NA	NA	NA	NA	NA	NA	NA	NA	NA	NA	NA	NA	NA	NA	NA	NA	2950.33	833.071	2342.82	2753.34	3500.7	3481.15	2944.32	2208.99	4351.82	2911.24	2950.33	4059.96	6611.52	3802.78	1618.2	5915.11	5467.22	3097.71	4398.05	5571.25	NA	NA	NA	NA	NA	NA	NA	NA	NA	NA
122217	64038.1	93858.7	89675.5	56220.8	59913.3	93398.7	78552.8	85247.9	76977.9	122217	41794.9	65144.9	44151.1	34981.7	34136.9	49653.8	45576.4	43734	45179.3	122217	73469.3	83806	70723.4	101503	82254.8	95499.7	98587.5	95277.9	92129.7	122217	84425.9	103770	77666.6	58669.9	99958.9	71636	69314.8	75468.5	83647	122217	84068.5	61963.9	129089	105591	120188	111202	76292.2	97983.7	98617.5
NA	NA	NA	NA	NA	NA	NA	NA	NA	NA	NA	NA	NA	NA	NA	NA	NA	NA	NA	NA	8196	6492.75	11039.1	6154.21	8624.33	5922.11	6837.62	7825.11	10879.2	9909.57	8196	12658.1	11994.1	12195.6	8687.13	14772.6	7151.47	11852.7	12872.2	11921.6	8196	4327.83	5291.73	4949.84	5754.81	6140.14	4580.52	3621.2	3565.17	7230.96
139905	90690.3	115147	88639.8	87985.5	81714	95153.9	103017	82584	110949	139905	104931	122868	96711.5	63838.3	90626.1	88841.3	105108	56834.2	75279.2	139905	92244	112813	97952.7	96635.3	85888.9	98402.8	91425.7	94798.3	72246.2	139905	118439	165869	134775	74736.8	133382	105547	116171	126641	126144	139905	104478	101769	109492	108979	111883	104922	100915	107555	88747.7
252818	280350	303564	301020	260524	237669	256150	243848	263191	259972	252818	225144	247059	195070	204240	211303	195815	223463	198711	198704	252818	189850	272729	219622	211097	240254	206637	244584	210814	166829	252818	236549	332498	248563	240600	310201	194227	233580	253069	266531	252818	213009	259849	242602	244546	296406	241326	195595	224233	277966
89546.7	108571	126022	118766	110371	90771	103140	92757.5	106446	106127	89546.7	115647	131097	100272	113022	114719	131885	119289	128435	109789	89546.7	74099.9	94977.4	82631.9	75237.7	96740.7	81754.6	96165.5	91281.2	74266.6	89546.7	81584.1	127127	92468.2	95503.8	108789	77332.6	91899.1	97210.1	100897	89546.7	102891	114436	128112	140749	175975	102263	111496	127692	146471
223427	205382	197679	240248	155751	135761	184086	156638	181202	147988	223427	161146	175025	175875	165247	149198	168528	176143	156721	162733	223427	145294	228453	150996	191742	141634	163048	134940	141588	143454	223427	237741	224423	181157	219154	210963	173394	178801	185094	209031	223427	153197	156502	242499	248621	291440	208093	178079	209737	193016
182843	119880	172742	116476	112241	116295	134925	124228	151031	138029	182843	191027	188447	156739	177231	153911	138399	181719	133450	181639	182843	202178	188033	138420	92561.5	181804	198091	106768	113776	109934	182843	210943	194880	155819	163150	208768	103582	154150	153212	188581	182843	170280	160602	232504	203906	200054	186252	158744	169404	209495
240840	194471	281191	201161	195451	141110	203670	175577	198633	170114	240840	189947	203807	117783	134598	145420	144445	155485	149595	174277	240840	93334	173704	137042	121927	118781	131614	115320	127035	109053	240840	201458	251397	144605	192973	165502	155415	160128	168959	187682	240840	146327	128606	223723	212937	226487	182487	154372	192204	229227
NA	NA	NA	NA	NA	NA	NA	NA	NA	NA	15257.1	7405.87	8880.99	11498.5	10161	6287.67	7060.05	10809.9	11752.8	6095.25	15257.1	13773.1	16012.5	14295.7	14698	8545.31	9821.63	14964.5	23044.1	11998.4	NA	NA	NA	NA	NA	NA	NA	NA	NA	NA	15257.1	9845.11	13145.5	18564.5	15152.2	18389.7	10180.7	19026	16858.4	22871.7
263838	152133	192649	148655	152732	133575	136996	166436	141541	157367	263838	154168	191313	149041	141831	145403	152858	163872	150375	138564	263838	144671	137009	141395	111170	133159	136810	156209	182063	115911	263838	200532	265821	226307	202631	197283	254376	203908	271323	177649	263838	171113	169038	185439	153454	201103	131069	149752	142478	205841
294960	232949	291450	218081	211197	167385	244424	217913	244557	209042	294960	224086	241285	189618	229757	216314	175112	253156	202502	225098	294960	214578	314064	211774	242848	254277	266782	268151	297996	251898	294960	333022	288248	270933	319555	421147	211975	257998	241808	280989	294960	247360	224162	346084	354814	350316	283158	242752	310319	256306
20595.8	20394.9	22178.2	24047	29015.7	11597.9	27205.4	17515.8	42693.2	33160.9	20595.8	23744.4	23900.5	16765.2	15634.2	14965.2	20596.1	18632.2	14623.1	21182.7	20595.8	12909.4	21950.8	12425.6	16253.3	12881.4	15305.9	14520.3	17341.3	17053.1	20595.8	16114.3	17795.2	14413.2	12759.5	14980.8	11706.8	12113	18375.2	13793.3	20595.8	18855.3	13923.9	26295.1	26056.2	32352.7	19657.3	21687.9	26397.5	28769.3
104686	84431	102501	100061	70678.7	48378.6	64786.2	57250.5	70407.2	59199	104686	83698.9	81159.6	51504.9	57179.7	64643.7	59531.4	64166.1	65530.4	60703	104686	62054.4	75457.3	64222.8	59251.5	79892.1	68435	71364.9	85628.9	59816	104686	99516.2	90347.1	57610.6	67112.7	76621.9	55256.2	61541.2	53901.8	59434.7	104686	53316	45866	77810.9	69114.3	71420.5	56057.1	65350.9	69301.2	66946.8
NA	NA	NA	NA	NA	NA	NA	NA	NA	NA	NA	NA	NA	NA	NA	NA	NA	NA	NA	NA	8548.4	7064.8	17419.6	11100.4	29321.4	9439.43	11888	14147.7	8919.03	6327.53	8548.4	5580.37	6442.32	12936.8	4888.82	7216.59	5483.58	4458.67	4856.56	8760.17	NA	NA	NA	NA	NA	NA	NA	NA	NA	NA
203029	218285	164959	197630	227560	163367	187259	103263	206932	138228	203029	296516	192955	151876	103987	160380	152317	133504	399536	130588	203029	128793	125719	197320	192083	209322	191926	156109	109011	91219.9	203029	208298	411639	212711	103457	118289	173502	224825	214389	158805	203029	283914	159204	161006	146552	165533	88771.1	249015	103843	220219
28979.8	23928.7	27076.7	24743	23170	17484.3	22086.7	22402.6	21951.8	22069.1	28979.8	27964	33568.9	24684.5	25851.5	27265.7	30592.9	29830.9	24396	25782.5	28979.8	21787.6	26959	19771.7	19696.2	20067.2	20766	20545.8	23544	18429.4	28979.8	24109.5	38601.6	27090.5	24793.6	32849.9	24602.7	27467.1	30498.9	30906.1	28979.8	24298.6	24022.4	29410.2	31236.8	31699.3	25527.8	24142.3	30566.5	31703.6
23364.2	15449.5	20837.7	17041.5	12497.9	12752.9	16162	13490.7	16386	15271.7	NA	NA	NA	NA	NA	NA	NA	NA	NA	NA	NA	NA	NA	NA	NA	NA	NA	NA	NA	NA	NA	NA	NA	NA	NA	NA	NA	NA	NA	NA	NA	NA	NA	NA	NA	NA	NA	NA	NA	NA
46280.6	58195.8	58686	49883.2	47276.1	41117.6	41439.9	35635.2	56633.7	46328.1	46280.6	36935.6	33034.9	41247.4	35566.7	35205.9	39052.4	41934	36787.6	33421.3	46280.6	36791.3	46538.7	46818.5	43894.8	44167.5	40712	50600.5	58139.2	35181.1	46280.6	56695.1	84728.8	65323.7	50746.6	67603.4	61216.4	55263.1	54042.4	51158.8	46280.6	35205.3	46578.6	51146.8	48162.7	59221.3	45302.7	46943.7	43360.2	58548.2
64481.9	78672.8	68078.2	78539.6	67733.4	45551.7	57724.2	54391.4	45328.5	70074.7	64481.9	60321.9	66867.9	38631.8	39797.2	54665	50336.8	45356.4	25430	32022.5	64481.9	49450.7	73079.2	48397	66804.8	46420.5	61401.6	38347.3	47138.6	33186.9	64481.9	54019.7	64799	49295.2	35730.4	49790.4	42198.1	46947.3	48181.2	63844.3	64481.9	61424.5	51151	83142.2	80860.3	72592.8	59624.8	60658.9	70492.4	105790
82345.5	59367.7	76334.3	62674.6	55660.5	42632.2	69213.5	49657.8	55463.7	61726.4	82345.5	50615.6	64410	49164.7	35879.9	44386.9	54623.7	57812.7	24738.5	41822.4	82345.5	55761.2	72788.5	51824.8	53666.3	44038.3	54906.8	49663	48889.9	37276.2	82345.5	75782.3	86091.5	63072	40436.5	77945.1	39136.6	61067.4	62004.4	67150	82345.5	58633.8	53784.3	98976.5	86861.9	94229.5	69949.1	65007.4	78510.5	88734.6
37667.4	36004.5	26014.4	32913.3	25110	17935.7	18781.8	24094.8	16577.4	19799.3	37667.4	30110.8	28452.6	24418.2	16759.3	25487.9	21177.7	30398.1	20703.8	21754.5	37667.4	33300.6	35042.2	30984.5	33817.2	31097.7	35667.8	33220.5	38837.9	35484.2	37667.4	47177.3	51912	61516.4	51228	68532	45360.4	67645.3	63510.5	65366.6	37667.4	48759.2	32813.2	55556.4	51747.4	81622.7	46980.4	41603.6	64340.1	71143.9
309458	151178	254514	169555	205737	144155	215706	267586	168013	186492	309458	163404	297151	213742	135891	214638	243035	268835	75489.5	143658	309458	217737	303472	185249	212686	178883	193335	264050	173434	175116	309458	240387	278953	191863	121873	195455	87099.6	208893	221405	245168	309458	172052	197720	193375	220652	261623	212218	147590	209684	248600
182848	219875	234866	209698	203934	158646	178737	169861	177151	178575	182848	161956	197578	126102	86469.5	144437	131366	155505	76745	92836.9	182848	115417	223359	155093	188650	136608	136899	175262	188893	118123	182848	124186	181039	134055	99133.5	165126	94909.8	131499	147398	147227	182848	199214	219240	267513	308203	313398	235350	206942	268977	282762
194531	133059	158359	127288	126393	104150	111608	131228	170059	122166	194531	124337	150485	102485	119348	103178	106311	110253	115279	104683	194531	126755	181847	169338	144642	142534	147441	169519	205179	173525	194531	105675	151565	76832.3	97054.2	121283	109064	98605.4	105099	97355.9	194531	243705	134597	282910	246099	276798	178415	222435	209155	214621
143621	60130.1	117337	55966.8	59698.8	55381.1	64005.3	70577.8	86306.3	60997	143621	74233.6	51149.9	64548.7	63647.7	47214.1	33164.5	54465.9	46074.8	60643	143621	61636.5	81296.7	76261.2	64457.9	57704.1	67395	40383.7	61247.4	27177.9	143621	121962	154515	97975.2	73741.9	128715	75072.5	103025	95618.6	84308.5	143621	93174.3	78314.4	94172.7	80605.4	85691.8	64124.4	85647.1	95896.2	41343.1
1514849	1.16218e+06	1.37473e+06	1.3156e+06	1.3176e+06	1.0606e+06	1.24564e+06	1.14253e+06	1.08199e+06	1.32046e+06	1514849	1.03212e+06	1.22938e+06	948152	568750	1.01085e+06	1.02257e+06	1.15832e+06	450673	666412	1514849	938225	1.26396e+06	946150	1.02126e+06	1.01634e+06	1.19984e+06	1.27431e+06	1.11959e+06	944934	1514849	1.08448e+06	1.52719e+06	1.11916e+06	689657	1.31608e+06	735774	1.05845e+06	1.16966e+06	1.11317e+06	1514849	842414	928209	1.17581e+06	1.20347e+06	1.33167e+06	1.23443e+06	902590	1.00258e+06	1.43542e+06
706116	671297	748720	733115	628263	491875	632958	561561	541719	619752	706116	610533	668190	579509	423427	546254	607203	706238	256062	436970	706116	520995	738153	586423	592897	543775	662861	576219	622609	385435	706116	522077	710080	561837	356605	714301	286243	557525	581502	647804	706116	637450	569714	792013	816254	825606	690774	548206	715833	748493
1899487	2.24333e+06	2.68504e+06	2.9728e+06	3.00487e+06	2.11913e+06	2.66811e+06	2.18014e+06	2.91066e+06	2.59775e+06	1899487	2.09457e+06	1.9144e+06	2.17114e+06	1.93783e+06	1.66961e+06	1.97776e+06	2.06364e+06	2.21471e+06	1.87564e+06	1899487	1.90257e+06	2.23761e+06	2.25419e+06	1.72554e+06	2.35598e+06	2.34086e+06	2.08849e+06	2.09717e+06	2.15766e+06	1899487	2.13533e+06	3.25334e+06	2.13515e+06	2.30465e+06	2.61424e+06	2.25978e+06	2.73845e+06	2.63373e+06	2.73483e+06	1899487	2.50688e+06	2.08459e+06	2.77131e+06	2.62171e+06	2.81019e+06	2.25993e+06	2.33485e+06	2.36918e+06	2.10494e+06
372668	376732	429568	377265	346123	277236	376997	333434	374542	383365	372668	311045	344501	285797	195448	302076	263882	309549	194681	229096	372668	304634	476620	316347	373342	310908	346080	352580	344886	219889	372668	380979	478723	351756	251015	430569	273690	355105	372614	409136	372668	328343	275517	429123	444333	452375	428308	284466	408350	503923
119852	123854	110778	105248	83171.7	67633.5	113164	67178.4	85638.2	79530.1	119852	76165.1	79318.2	79440.8	72060	59827.7	54207.2	88620.4	60338.2	72700.5	119852	74173.2	76031.1	72115.1	70703.9	81661.5	74406.3	92125.4	107860	83067	119852	61090.1	134640	107553	98127.2	104092	107500	95670.2	108768	75503.1	119852	89804.8	190658	86300.6	99109.6	88995.1	70730.6	73765.8	87964.2	98791
32603.1	29070.7	33380.5	29270.9	34389.1	20130.7	30656.5	25427.7	19930.8	25804.3	32603.1	31757	36157.5	20574.9	13192.9	19254.3	22404.5	29145.3	11468.2	18043.9	32603.1	24398.7	36051.3	24945.2	21687.2	18060.8	22989.6	28264.4	26397.4	20235.8	32603.1	31772.2	48381.9	31760.1	16410.1	29294.2	26915.6	32612.6	49066	33805.9	32603.1	25439.9	23649.5	28379.3	33096.5	36187.2	30562.9	23885	29784.6	41012.5
92698.7	116746	97947.9	111475	106129	72070	67273.1	75972.7	83389	82347	92698.7	126520	132521	74776.6	68144.8	81290.3	126348	110219	60913.8	86012.1	92698.7	54874.4	103933	89866.7	104084	106086	112487	115438	124809	109342	92698.7	103369	92788.8	107693	78838	80270.1	125125	76170.1	91106.2	91915.5	92698.7	95105.8	89808.3	79011.4	74821.8	107824	64714.8	102476	95011.5	102596
NA	NA	NA	NA	NA	NA	NA	NA	NA	NA	19969.2	10824.9	13891.6	8399.96	9956.5	9855.64	11852.6	12240.3	8425.38	5950.29	19969.2	20751.9	27281.5	22240.7	22103.7	19894.7	18069.8	22151.8	16931.9	13829.2	19969.2	17852	32770.8	20072	16202.9	22512.9	19508.7	20944.7	25166.9	23530.4	19969.2	37855.8	21524.7	39178.2	32717.8	45623.5	29160.7	24656.1	28927.7	31177.4
675394	549506	623795	554858	536314	453326	534148	543131	532932	527415	675394	493937	567021	443671	419791	458012	489703	524206	425867	397131	675394	544216	666319	587970	576982	631665	596974	741982	745998	671468	675394	503849	823528	612955	585546	799171	440745	610997	633132	657557	675394	720639	724229	818152	910306	988385	697957	740245	731123	994162
619988	470140	576602	456087	477131	398847	512373	508156	413094	499901	619988	489625	586131	401077	347698	386218	474502	473932	311121	391643	619988	473232	575936	430193	521886	438969	475981	498656	487957	432081	619988	455381	779274	519890	359917	617571	355720	584720	593543	550263	619988	464045	464274	511410	549197	610868	478009	440029	517212	629703
14900.5	56928.5	17533.5	43778	27967	13032.4	15217.8	13096.9	12529	15683.5	14900.5	11392.6	14097.4	8183.82	8601.76	9770.26	13272.7	9773.35	6920.73	8422.46	14900.5	11473.1	15404.8	9853.62	12033.6	16369.1	15668.5	15484	17984.7	22253.8	14900.5	10916.1	14097.4	10664.1	13061.3	14853.2	14978.3	12473.1	17535.3	13303.8	14900.5	13787	14897.5	15876	16963.7	21328.3	12828.2	12547.6	13605	18885.8
259651	190484	198741	170650	167536	134003	150654	166022	165752	165295	259651	144158	190891	128229	97636.5	121313	137334	142623	89076	100634	259651	142770	164931	141490	120995	119386	132760	129410	120537	81088.7	259651	141476	196085	123157	81873.5	139490	49234.7	125702	136600	114545	259651	142222	148916	145060	141220	146361	127152	123490	123285	161189
67395.5	57562.6	65128.5	58736	58199.6	46101.7	55933.8	52654.9	54114.8	55947.7	67395.5	45505.8	61566	39132.8	30840.6	38311.6	49550.1	38544.7	32654.3	41609.3	67395.5	56830.9	57738.7	45044.3	48519.4	44359.8	43799.6	53663	56712.5	48762.5	67395.5	43958.6	65198.3	39065.6	30480.8	49117.4	32580.8	44128.2	45016.8	42455.8	67395.5	46397.1	42260.4	47277.8	43404.7	53066.6	36940.9	39615.1	49251.3	50247.7
250982	294368	300922	275865	252389	194335	238679	202864	229042	228549	250982	236690	264580	212535	172247	213421	212854	223057	174702	173867	250982	194813	275387	215221	230013	208993	238966	238364	242578	179386	250982	220482	285703	230068	180576	268575	166803	215778	248894	253803	250982	224435	172609	222064	237910	253559	201989	181702	245195	250231
NA	NA	NA	NA	NA	NA	NA	NA	NA	NA	8621.4	10808.6	18376.2	17140.3	11752.1	11075.3	15667	15996.4	10835.1	9550.75	8621.4	10394.8	12602.8	8242.03	10131.3	9406.63	11958.5	11074.1	9486.55	7521	8621.4	13856.1	15676.3	12273.5	9524.67	15828.7	9757.84	11448.1	17090.3	15209.2	8621.4	27769.2	17780.1	28355.4	32287.5	27183.1	19099	12651.2	13017.6	38149.1
22688	29935.7	28298.5	28687	22370.7	21337	26649.2	30494.1	33617.6	26453.2	NA	NA	NA	NA	NA	NA	NA	NA	NA	NA	22688	5871.9	10866.3	7989	3637.51	8190.16	10461.3	6382.69	10561.9	4957.59	22688	14279.1	18882.4	10832.1	12347.8	19040.3	6409.38	11982.8	14505.3	17295.7	22688	11001	8942.61	7071.64	7653.97	7336.86	13497.5	9132.88	12430.9	2277.45
2207170	2.57637e+06	2.90274e+06	3.04501e+06	2.64574e+06	2.03238e+06	2.79794e+06	2.78277e+06	2.48631e+06	2.66695e+06	2207170	1.99385e+06	2.52981e+06	2.62047e+06	1.57328e+06	2.53485e+06	2.57657e+06	2.86526e+06	1.51107e+06	1.84149e+06	2207170	2.80425e+06	3.85829e+06	3.49732e+06	3.84239e+06	3.49781e+06	3.87779e+06	4.36817e+06	4.01499e+06	3.45051e+06	2207170	1.99011e+06	2.72179e+06	2.30765e+06	1.91996e+06	2.68162e+06	1.9635e+06	2.31534e+06	2.51656e+06	2.66489e+06	2207170	3.14896e+06	2.87678e+06	4.43739e+06	4.42675e+06	4.8207e+06	3.62044e+06	2.6504e+06	3.51709e+06	4.78064e+06
163434	364150	254929	358936	283069	230395	260671	231298	297045	282682	163434	111258	132155	102807	105666	113053	112707	117927	81584.3	120126	163434	169640	208781	147932	169120	198742	198422	216055	224538	199204	163434	145286	270645	162472	134278	187646	148732	163144	193212	162001	163434	171365	138569	195349	220338	212557	178814	149856	156709	190737
NA	NA	NA	NA	NA	NA	NA	NA	NA	NA	NA	NA	NA	NA	NA	NA	NA	NA	NA	NA	NA	NA	NA	NA	NA	NA	NA	NA	NA	NA	NA	NA	NA	NA	NA	NA	NA	NA	NA	NA	1068.4	610.217	383.902	568.564	694.217	483.175	588.696	857.358	670.614	292.265
231384	427486	459676	365003	393524	364720	299928	269408	271680	294071	231384	210863	259785	218808	212540	223918	237457	271773	292402	217096	231384	297486	238980	263626	308579	429605	293360	382854	315840	265863	231384	270763	388805	359232	319841	344103	520014	327851	392021	284653	231384	224500	207571	370400	323079	335100	299798	287039	228855	272813
54009.8	58028.8	59277.7	62710.3	58906.2	50992	55333.8	40825.9	43689.7	47856.7	54009.8	53506.1	73129.2	56612.1	33412.8	51415.1	55632.6	58849.6	30243.9	40238.2	54009.8	42390.3	42925.8	34606.3	48331	38315.5	43364.4	44851.7	50527.9	33908	54009.8	41996.7	71531.9	49247.7	33166.7	55857	32497.9	53372.2	55870.8	50534	54009.8	54109.9	49107.5	52861.9	53293.7	63393.2	38792.1	52556.5	36143.5	77952.8
39748.7	47985.5	48827.5	46020.9	44546.9	35655.9	41897	38787.6	38512.1	43047.8	39748.7	60302.2	60966.4	51078.8	44738.6	52367	57050	60313	38818.2	47664.9	39748.7	41457.6	60260.6	44817	57251.3	36578.3	47856.4	41396.4	45593.8	37529.5	39748.7	51572.6	59406	50634.1	40342.3	62170.1	42348	46685.9	50158.7	57753.2	39748.7	55570.7	44513.6	63432.1	60102.9	66978.3	59694.9	48363.2	60571	55871.5
123893	106042	125208	93008.2	95199.7	77040.8	77126.9	75600	92847.5	84685.9	123893	110384	118380	86602.4	89853.8	97634.9	85489.5	105635	86955.1	95970.3	123893	101557	108350	82829.6	94847	95335.3	100444	103611	96971.1	84582.6	123893	104265	133771	101522	96126	120286	106111	93987.5	111296	108265	123893	86250.5	75030.8	94911.6	98936.3	104221	95094.8	95520.9	96077.5	92870.6
NA	NA	NA	NA	NA	NA	NA	NA	NA	NA	NA	NA	NA	NA	NA	NA	NA	NA	NA	NA	13312.4	12367.8	12921.2	14198.6	18422.9	10658.2	28055.4	12195.2	624100	18078.4	13312.4	10395.5	14950.1	12530.7	6457.7	13424.7	4954.15	13720.5	13496.2	12391.2	NA	NA	NA	NA	NA	NA	NA	NA	NA	NA
1726277	823283	1.06748e+06	882855	802050	800834	922664	1.10019e+06	898576	765937	1726277	792062	992287	739276	817406	664054	768664	639456	678206	1.01429e+06	1726277	757192	1.06686e+06	996642	1.22367e+06	1.08738e+06	1.07861e+06	1.76548e+06	1.18461e+06	1.38026e+06	1726277	1.35406e+06	2.63171e+06	1.39662e+06	1.63512e+06	1.71222e+06	1.18962e+06	1.65331e+06	1.42208e+06	1.49399e+06	1726277	921283	958159	1.16731e+06	1.10599e+06	1.15185e+06	922314	948154	1.17804e+06	1.17556e+06
197904	204645	187115	200184	202933	125666	162005	154233	151479	157616	197904	80432.5	104892	78521.6	64953.8	68405	77671.2	96044.4	52829.4	61219.2	197904	146836	146746	115221	121131	108313	128064	117657	131124	92299.6	197904	123452	122941	100461	84173.6	109468	66186.9	78631.4	106813	97069.2	197904	99594.8	121777	116397	117485	103118	85138.2	91936.7	104609	123066
43160.4	54249	51066.3	49411.3	48205.8	35875.5	43305.5	32917.1	37983.6	46203	43160.4	40746.7	40347.7	33414.4	24864	34939.2	36234.1	38793.2	17405.1	29252.9	43160.4	24600	43814.7	31734.7	110838	24040.1	28289	30648.3	38171.8	29422.2	43160.4	31999.9	93273.7	30327.6	26128	42621.5	38412.8	39111.8	49137.9	39559.1	43160.4	23375.7	22552.3	28060.8	29879.7	37661	18467.3	22517.1	42180.7	32893.8
444032	376927	405535	461319	326927	258840	407076	342128	316889	331585	444032	288217	395271	291797	193369	255470	302932	347381	140423	235518	444032	296762	336538	317922	294313	284317	346077	326102	385371	283737	444032	339787	392452	291850	228611	423369	153753	328203	342466	340131	444032	470430	315028	627519	510077	554110	391264	375217	446509	634587
425664	351952	455072	353705	325216	253557	320353	342262	357622	354747	425664	273788	267881	334866	242591	247466	337933	386359	218299	261576	425664	322329	509652	399424	443595	430144	472251	430503	470875	345656	425664	516022	575276	459726	351195	552895	344429	539257	572282	544071	425664	410745	350965	560622	636138	577446	381968	430055	479763	464773
54532.1	53037.3	65523	61414.4	53435.9	37973.5	50449.9	45502.6	57882	59979.7	54532.1	56561.6	65876.4	56822.1	50291.3	44660	63635.8	54950.4	60273.2	51802.5	54532.1	50678.6	60991.1	56769.7	39699.3	43366.3	45518.4	52326	64215.3	35490.9	54532.1	68012.6	119890	58254.9	83024.8	98578.5	77988.5	61856.2	77792.5	85678.3	54532.1	78466.3	60699.4	66279.2	81996.4	128008	65711.7	82491.1	65206.1	76854.9
158685	153933	147442	149312	153039	120154	148222	153444	158868	174533	158685	105505	141578	85893.6	67004.2	81032.6	81180.1	110800	58597.4	75700.1	158685	106261	140430	116967	123018	110758	115367	139651	141764	83597.6	158685	135104	170345	108415	75106.8	127465	65308.2	108600	114738	113293	158685	113815	108350	117529	120183	138107	109541	97791.7	107200	159227
660704	627350	681921	634549	497266	458994	553988	551425	580319	490010	660704	554732	534440	463495	516830	445959	467252	521824	445645	461572	660704	581801	532525	472913	380424	561836	638937	546019	525573	458632	660704	522799	579112	444561	488592	606114	299490	454540	439920	485279	660704	429704	394537	473378	493464	456488	481745	453672	499278	440840
497412	570760	512609	737907	497906	433371	465251	425957	463615	501165	497412	458505	468277	374526	256411	422649	432518	441694	227148	279110	497412	426815	584271	487510	474532	404747	452603	418677	475756	284318	497412	444734	529041	452802	311543	505520	289727	444693	468317	424230	497412	430750	408144	517913	499330	508281	444726	374865	399646	618465
338992	570699	708996	460407	563252	426774	599681	304432	567949	584181	338992	291959	249562	272666	171189	244916	192590	307412	91834	171374	338992	315287	611503	430528	558118	429425	505036	362125	321550	148330	338992	429519	495016	465569	333715	656273	223271	446104	533758	500355	338992	511690	331124	751403	647829	878050	674304	478466	720847	872608
528215	391944	324439	274199	250843	253201	221363	288018	203149	221926	528215	158581	294415	183791	184667	168136	294606	201950	193649	156518	528215	249634	295773	240675	211284	267545	258692	381225	230646	303140	528215	388584	308947	257609	295414	379700	219598	369008	369935	270062	528215	167711	232300	257752	272152	305885	244709	184638	253970	257420
34670.9	32872.4	39372.9	31683.1	30885	24554.1	31627.9	29299.8	37621.7	31214.6	34670.9	39548.5	55999.1	28093.8	28851	39801	39353.8	38504.7	35345.6	49267	34670.9	36842.2	41663.4	29193.3	32937.6	34134.1	40743.2	41149	35406	37746.6	34670.9	40103.3	50054.6	35794	29601.6	42762.8	52380.5	40937.2	39925.2	57271.4	34670.9	30515.3	25048.3	31420.4	34542.1	36247	25995.6	27147.8	27298.8	26915.9
1024951	2.33743e+06	2.39526e+06	2.46222e+06	2.28597e+06	2.11219e+06	2.50636e+06	1.37266e+06	2.25317e+06	2.10897e+06	1024951	1.15354e+06	1.31034e+06	917662	1.11403e+06	1.00704e+06	1.20289e+06	1.21905e+06	1.02956e+06	1.22675e+06	1024951	1.51732e+06	1.11735e+06	834832	1.3463e+06	942505	965982	1.78066e+06	965951	2.05566e+06	1024951	1.0994e+06	1.0355e+06	886627	1.33141e+06	1.44285e+06	1.28168e+06	1.05532e+06	945376	1.25342e+06	1024951	714257	745951	816637	817570	805641	777012	534796	571357	829438
2595735	3.20229e+06	3.21786e+06	3.8276e+06	3.3351e+06	2.85578e+06	3.82741e+06	3.22913e+06	3.19919e+06	3.05105e+06	2595735	2.87133e+06	3.933e+06	3.02728e+06	2.05714e+06	2.97645e+06	3.70236e+06	3.3805e+06	2.61925e+06	2.74143e+06	2595735	2.97024e+06	4.06084e+06	3.91025e+06	3.96938e+06	3.12729e+06	3.49106e+06	3.93964e+06	3.13792e+06	3.27494e+06	2595735	1.82036e+06	4.02604e+06	2.72949e+06	1.9263e+06	2.7569e+06	1.53901e+06	2.65974e+06	2.8198e+06	2.85623e+06	2595735	2.87173e+06	2.67756e+06	2.88912e+06	2.83119e+06	3.04988e+06	2.97834e+06	2.00441e+06	2.30342e+06	3.96817e+06
1659902	969161	1.09036e+06	912584	864364	907661	780913	1.15657e+06	1.16866e+06	984621	1659902	894806	1.01283e+06	704307	996565	669357	966395	999027	641507	562613	1659902	1.14494e+06	1.13788e+06	667261	489302	769039	1.03749e+06	1.22966e+06	1.48624e+06	1.00443e+06	1659902	963940	1.23722e+06	1.15329e+06	876842	1.2763e+06	138134	1.06538e+06	813326	903343	1659902	1.2021e+06	1.19887e+06	987873	1.37435e+06	1.54863e+06	736692	776834	835709	1.31311e+06
294176	216526	256511	231742	195308	165373	244549	226010	205501	209408	294176	183190	239772	172527	143589	168675	171826	197108	131315	167968	294176	183327	216278	154485	178268	152253	195042	174964	202311	178727	294176	174942	260544	184369	146835	226979	151261	184670	189059	198133	294176	254772	196730	303530	307678	313568	283672	228729	258824	311724
436568	510712	381472	389991	321512	241837	333200	328175	303906	315797	436568	300375	331646	247292	199812	254354	248071	298277	196847	204071	436568	239089	323208	192254	254170	248744	276697	310100	364379	288155	436568	244292	383912	281151	242574	322384	285143	266682	342903	292224	436568	297931	237004	368641	330444	300784	240350	252692	291897	325609
80911.6	122319	124775	111107	110817	85503.2	69293.9	60505.3	105042	104068	80911.6	110464	146477	95679.3	115231	100407	113917	115332	120915	96489.2	80911.6	92772.7	104583	102028	117162	148351	117856	112013	117278	97223.4	80911.6	102689	210837	105455	109321	122282	98870.7	105889	120673	104646	80911.6	122145	188222	141848	163781	196777	148439	126592	159707	201152
30639	46543.3	39611.3	39724.1	44494.5	28398.7	33860.1	22871.1	35535.9	39527.4	30639	10849	13602.3	25988.8	14881.6	12822.4	10309.6	24154.3	13870.6	10375.4	30639	13541.8	33090.6	21517.8	22502.1	20483.2	21024.6	18221	22723.9	13978.5	30639	34328.2	38081.5	36035.3	31362.5	40101.3	28471.7	34984.8	28678	38848.8	30639	26776.9	54617	78118.1	67282.3	66695.9	80760.6	57509.7	58315	80455.7
110957	93669.6	112505	84673.1	94657.7	74569.3	84785.1	73915.8	90349	90278.7	110957	82504.8	89033.3	75765.1	54164.2	69741.2	70703.3	88092.9	46467.5	58429.1	110957	73241.4	95177.5	85237.1	76231	72490.8	89834	86324.6	96784.6	61575	110957	81739.4	142176	86799.2	52702.8	102256	46158.5	78126.3	101016	92431.2	110957	90046.8	97709.7	100634	103743	116637	102052	75814.2	92836.6	130352
639674	651810	739857	736785	625476	521753	629363	525278	609830	602491	639674	529309	635159	489535	421099	466523	549528	564776	418111	481020	639674	434690	587721	501014	510774	440549	502160	573028	584825	482589	639674	503174	814596	569908	489055	685101	483806	618313	642279	627056	639674	478806	456162	581384	574333	642211	465787	433376	505104	623265
29329.1	46335.5	56935.8	38548.5	46989.5	36970.8	38637.5	32092.4	46701.3	61479.4	29329.1	40370.5	45417.1	52431.9	45460.6	35765.9	36762.3	43963.6	32919.2	39163.6	29329.1	35219.1	59050.1	33924.2	30854.8	42413.1	34755.7	43927.8	33949.8	30477.4	29329.1	44512.3	48395.4	45309.9	50864.9	65289	35977.6	43345.2	42349.9	57682.2	29329.1	51069.8	63412.1	50518.6	66379.4	71594.7	66039.3	58838	63201	64197.9
246979	202794	201934	212724	179761	147820	174024	168281	166918	169066	246979	171350	233566	140075	121439	145970	192484	167920	111545	132616	246979	150512	193104	143948	152432	126154	149002	160323	159315	144043	246979	148065	197189	144142	123754	194497	92275.7	152464	146924	178506	246979	158112	132910	174072	183805	174699	143478	129516	166775	170885
NA	NA	NA	NA	NA	NA	NA	NA	NA	NA	NA	NA	NA	NA	NA	NA	NA	NA	NA	NA	NA	NA	NA	NA	NA	NA	NA	NA	NA	NA	NA	NA	NA	NA	NA	NA	NA	NA	NA	NA	1039.4	852.87	796.686	1346.73	1724.28	1403.47	1084.91	1172.56	1416.39	1391.67
1525702	1.61819e+06	1.98315e+06	1.87988e+06	1.67672e+06	1.51466e+06	2.1102e+06	1.76619e+06	2.01393e+06	1.96927e+06	1525702	2.02912e+06	1.95448e+06	1.74937e+06	2.01829e+06	2.24241e+06	2.22157e+06	2.15393e+06	2.00124e+06	2.3166e+06	1525702	1.43899e+06	2.50581e+06	1.96526e+06	2.51148e+06	2.27929e+06	2.39135e+06	2.42347e+06	1.97876e+06	2.42791e+06	1525702	1.93704e+06	2.30059e+06	1.77761e+06	1.90819e+06	2.16289e+06	1.86096e+06	1.71352e+06	1.80468e+06	2.14033e+06	1525702	1.62454e+06	1.28432e+06	2.43796e+06	2.29498e+06	2.40254e+06	1.74605e+06	1.6918e+06	2.31439e+06	2.01408e+06
24346.4	44232.3	64971.7	53845.8	58264.2	51420.4	68227	59455.8	68364.5	61367.1	24346.4	11817.6	12218.7	10195.2	9720.79	10506.5	9470.16	11878.3	10744.3	8942.28	24346.4	19734.2	37540.1	22409.6	21426.1	26016.2	27035.4	28094.8	29412.7	16877.2	24346.4	27490.3	68975.5	25674.9	39166	39982	43799.3	29749.4	31875.8	31780	24346.4	25322.8	24905	33720.6	31506.5	34704.8	27290.2	26879.2	31163.1	32096.6
1665668	1.55423e+06	1.55655e+06	1.58266e+06	1.42848e+06	1.1636e+06	1.39446e+06	1.20226e+06	1.30284e+06	1.38395e+06	1665668	1.38257e+06	1.47277e+06	1.2283e+06	862026	1.31025e+06	1.20882e+06	1.39078e+06	793654	1.01952e+06	1665668	1.31446e+06	1.4911e+06	1.35256e+06	1.16859e+06	1.29447e+06	1.39064e+06	1.35516e+06	1.28205e+06	849813	1665668	1.21415e+06	1.71454e+06	1.21472e+06	768271	1.30909e+06	619728	1.28972e+06	1.32686e+06	1.17827e+06	1665668	1.30389e+06	1.32283e+06	1.69306e+06	1.59182e+06	1.77793e+06	1.29188e+06	1.21601e+06	1.29249e+06	1.66003e+06
203883	183194	194222	172176	160208	133352	142809	155798	155777	161723	203883	166894	165888	132130	90257.7	139399	133125	160473	88793.2	102142	203883	148732	204495	160957	162753	153383	159773	142569	162556	98940.3	203883	166695	230370	153325	116655	191752	106544	162938	176286	186050	203883	184497	166963	234119	252552	272070	219716	159582	203430	242021
21483.9	27212.3	27296.4	24565.4	28634.9	20996.6	17586.7	13992.5	20342.3	24431.6	21483.9	31312.4	29012.6	16166.3	11600.3	20977.5	19245.7	21928.2	15225.9	12901.3	21483.9	11141.9	17332.6	21085.5	10701	18043.4	17272	18947.3	27713.1	9924.86	21483.9	20753.2	22470.9	17935.9	11362.5	17786	8536.76	20128	17931.5	15608.2	21483.9	5759.88	10706.9	8040.08	7729.56	11096.6	5677.68	7613.88	7726.52	11650.7
149487	85499	102698	85495	87196.8	69923	109343	111240	96256.5	97137.4	149487	75867.1	114896	64653.7	52779.4	64335.7	92023.5	72846.8	39824.7	70904.2	149487	97998.5	114844	81030.2	80258.3	69354.9	92899.1	79420.7	85735.2	87710.6	149487	41355.8	107440	61677.4	44249.6	95410.3	37412	66203	64756.3	70300.9	149487	88647.8	77592.2	111277	103087	107514	92182.9	63252.5	76953.2	103012
41853.5	46837.2	50640.7	46998	47545.3	36487.3	45408.2	40263.7	45953.9	46206.5	41853.5	54350.9	62894.2	50411.9	47819.4	54406.1	57030.2	55122.7	54154.8	53541.3	41853.5	36809.9	54009.3	42546.2	53444.6	45969.1	48754.5	46594.5	43221.7	35851	41853.5	46538.2	78201.8	61278.2	46515.8	72759	47396.4	59264	72238.4	65768.7	41853.5	27900.6	39642.4	34052.5	35221.6	41073.3	31346.8	26803	31369.3	36782
14165.6	6824.2	8161	6519.01	6351.86	4945.84	5908.25	6023.15	6965.7	6149.43	14165.6	9080.46	10169.7	7422.94	8014.12	8799.94	9345.35	8768.67	8287.16	8577.43	14165.6	8056.4	11770.3	9196.42	10574.3	9795.43	10874.2	10612.7	12980.2	10256.8	14165.6	11812.4	19387.2	12125.9	12742	14672.1	16160.6	14269	14791.2	12783	14165.6	14239	11817.8	16345.8	16120.4	17095.2	11885.9	13122.7	14155.2	15900.3
95438.1	112390	110433	123994	94916.8	85922.7	109275	107270	104635	92090.8	95438.1	84915.9	94068.2	97025.2	73770.7	67986.1	91449.8	96479.5	103052	69675.1	95438.1	66919.4	86163.4	75293.5	93174.6	80670	90981.1	90867.8	86576.2	77892.6	95438.1	155400	138993	120334	90108.8	122285	107554	95143.5	115325	141170	95438.1	137294	93153.1	114342	97988.7	132389	98301.9	121487	83958.1	98642.6
96352.8	105900	106998	119151	90382.6	76127.3	88492.7	84034.8	97380	89495.8	96352.8	77064.2	88029.5	63887.2	69604.5	68338.2	75737.4	84463.8	57931.7	65864.5	96352.8	75371.8	114728	77623.2	92388.9	83943.1	91743.2	113765	116312	108856	96352.8	82425.9	106642	95722.1	104849	132722	77189.2	96572.5	100397	122510	96352.8	78312	73923.7	134526	133073	141563	110196	87496.7	133405	128953
126056	105608	130739	118929	94556.8	84205.4	104830	104831	111460	98236	126056	95485	119858	84469.3	89046.5	75699.2	97241.2	101766	92532.1	93399.7	126056	86894	117322	99372.5	100230	101845	105671	119101	104026	101043	126056	100798	141361	96627.3	91624.1	120732	93348	99313.8	103771	106721	126056	103408	124380	170056	155279	174805	142906	108603	142381	171584
23879.5	24854.6	26135.6	20520.4	27384.1	21271.5	19288.6	16163.3	18130.5	24792.8	23879.5	22324.1	28180.2	13559.2	13922.5	16818.7	23347.5	21395.9	13646.9	14314.9	23879.5	24502.7	25513.6	24443	22531.3	25966.7	30083.6	32750.4	33637.4	21725.5	23879.5	25099	31670.8	25664.5	18487.7	24114.4	16310.7	22639.2	22499.4	25112.2	23879.5	33652.9	34070.8	49758.3	55428.7	52245.2	28142.7	38313.1	33994.2	48441.8
30351.5	35834.4	22397.8	20259.5	17093.9	14303	16717.3	18118.9	16790.2	17715.9	30351.5	10782.1	18215.5	11409.3	8094.02	9891.4	14815.2	11885.6	9621.57	8372.09	30351.5	20634	22459.9	15704.4	19726.1	13453.6	17493.1	18122.6	17660.1	15495.8	30351.5	33862.1	36372.1	30212.7	23278.6	34569.5	18225.1	31565	33386.4	36303.9	30351.5	17752.4	16894.5	27300.5	23371.6	29908.4	19465.4	20846.1	28567.5	31416.9
397188	345777	499540	398252	376219	340897	418148	399564	474499	415515	397188	400314	405543	337782	395584	372460	379974	400273	359558	385270	397188	317896	458468	326891	371063	355874	371532	423041	355040	354310	397188	439046	522984	438428	459037	630619	343496	444850	448963	512223	397188	357071	347763	487956	480771	485029	420383	344753	464078	440790
75702.4	93533.7	103665	93414	93070	75085	90756.6	75818.3	87194.1	88099.2	75702.4	76556.9	88528.7	63546.6	67990	70318.7	73890	74266.3	62406.9	65803.6	75702.4	64476.1	73537.9	54795.7	59225.5	60845.1	59545.7	57710.7	53560.6	47566	75702.4	90753.2	106906	92145.2	103656	121770	87294.1	97097.2	92493.2	112991	75702.4	61678	60767.4	62775.9	65414.1	70475.1	60453.8	55051	65435.2	56132.5
67711.8	98895.4	91044.3	75468.8	68718.8	58676.2	77848	69572.1	90353.9	77424.3	67711.8	68896	93422	61272.9	64590	89306.9	87892.6	77994.7	68122	68825.8	67711.8	65406.2	85744.6	48070	80719.7	59054.5	68099.8	71026.2	68082.4	71027	67711.8	45789	57402.5	48606.5	48363.2	72412	49052.4	56690.7	47260.2	70039.5	67711.8	59260	38874	80642.2	73641.9	76837.6	78014.2	53285.5	85457.9	86480.7
1066.3	2444	1199.87	2608.25	1469.74	856.129	1003.27	758.244	995.965	976.346	NA	NA	NA	NA	NA	NA	NA	NA	NA	NA	NA	NA	NA	NA	NA	NA	NA	NA	NA	NA	NA	NA	NA	NA	NA	NA	NA	NA	NA	NA	1066.3	701.513	1842.64	1496.56	1337.55	1814.58	851.169	1262.72	2020.36	2095.19
37292.3	40035.9	32371.5	36793.4	25601.3	18145.5	29966.8	22446.4	21608.9	27560.9	37292.3	13209	19874.7	15234.7	11063.3	15318.8	14247.4	22683.7	10142.9	11571.1	37292.3	19439.7	21380.1	15090.3	14709.4	17183.5	17771.9	18260.3	16589.6	19845.9	37292.3	18633.3	23667.1	17289.7	11282.5	19783.4	8799.55	15695.3	13132.1	20860.6	37292.3	14358	16567.8	32698.8	35948.7	37684.7	29117.6	19734.4	30092.9	29339.7
33877.3	52117.9	52288.1	52591.1	54664.4	39808.6	50767.4	38730.6	50497.2	47275.1	33877.3	31761.8	38177.1	27152.4	28365.7	29271.2	30010.3	27843.5	29500.5	28957.2	33877.3	35019	64280.1	50489.1	66682.3	55530.9	54475.3	56226.2	53200.8	48753	33877.3	45113.8	60674.4	44982.6	42122.2	51724.6	36263.1	46331.2	46959.2	44751.7	33877.3	71978	57217.8	101745	97566.2	119115	73620.9	77236	91491.9	64919.3
24135.4	31867.5	33964.3	31229.3	30791.6	23329.6	28589.2	21832.9	27022.2	29651.8	24135.4	21920.9	24619.3	16933.3	14449.6	19504	19469.3	20201.4	15800.8	16577.8	24135.4	15507.1	20615.2	16539.3	17921.5	17722.7	20454.7	18898.2	21803.7	13339.6	24135.4	19945	28872.5	20188.4	15899.3	25006	14733.8	21405.4	22961.4	23622	24135.4	24771.4	22012	30510.9	30663.3	36610.4	24308.8	22411.4	25614.9	35296.4
39736.5	67652.9	54752.6	68537	54649.7	38026.7	52172.5	32400.9	37124.5	40908.4	39736.5	33481.4	43456.4	38437.1	22752.1	30903.2	32112.7	38668.8	19101.4	26596.2	39736.5	28196.3	36846.3	26917.3	39261.4	25813.1	29826.4	28781.1	28233.9	21052.8	39736.5	51391.4	68465.8	111073	77816.3	129901	70890.2	136285	137242	120242	39736.5	29300.4	29772.7	44283.7	39880.9	39547	32892.4	27286.2	30631.6	39401.1
829256	670815	803862	725185	698116	519706	738001	705485	744104	721458	829256	715895	831725	665465	427221	710607	833376	820904	281714	482619	829256	630394	784704	597995	772733	481923	639998	616761	657103	432565	829256	684714	711956	606612	383813	809632	391282	618222	658367	852543	829256	707394	546009	923646	929187	971348	874029	492498	845486	1.06316e+06
21630.5	17943.3	21304	17547.2	19646.2	17567.2	15430.6	20690.9	19537.8	21130.1	21630.5	20233.8	30949.8	15485.2	17719.4	14482.7	26732.4	16690	19632.4	18431.9	21630.5	19109.1	24355.4	21371.1	21893.8	15730.2	16150.9	23192.4	19746.3	22741.3	21630.5	21774.2	25867.3	18613.2	15843.6	20071.1	14365.1	18999	16619.5	20243	21630.5	22777.7	18059.1	26250.9	24633.7	25916.3	18412.2	21646.5	21099.5	24065.5
NA	NA	NA	NA	NA	NA	NA	NA	NA	NA	NA	NA	NA	NA	NA	NA	NA	NA	NA	NA	5764.14	3966.89	4571.58	3518.87	4717.67	3592.02	4467.89	4134.79	3478.35	2911.89	NA	NA	NA	NA	NA	NA	NA	NA	NA	NA	NA	NA	NA	NA	NA	NA	NA	NA	NA	NA
293952	190238	155129	139652	142983	119010	146465	152294	121274	141155	293952	129501	270305	150217	79214	125788	143462	156555	76769	99654.2	293952	151977	178049	139004	153397	128757	128094	173464	146056	172209	293952	147297	226241	112933	102044	138975	106790	186303	158919	154624	293952	151093	117630	184528	179705	182742	125674	149591	202363	228095
NA	NA	NA	NA	NA	NA	NA	NA	NA	NA	NA	NA	NA	NA	NA	NA	NA	NA	NA	NA	NA	NA	NA	NA	NA	NA	NA	NA	NA	NA	NA	NA	NA	NA	NA	NA	NA	NA	NA	NA	NA	NA	NA	NA	NA	NA	NA	NA	NA	NA
10501.6	19770	18517.7	23629.3	18139.1	12808.1	18089.1	11451	15003.3	17463.9	10501.6	14116.4	16915.6	13784.5	11841.6	13575.9	14631.8	16060.8	10693.7	12306.7	10501.6	7989.77	14420.9	9789.56	12951	9473.63	10067.2	12686.3	10967.6	10727	10501.6	9598.87	11483.1	9298.49	7331.59	12309.3	4770.18	8001.79	8082.15	10017.1	10501.6	6580.23	8237.63	7624.04	8428.06	8992.28	7807.41	6594.34	7384.25	8498.58
23057.2	20230.3	22750	21833.7	15389.2	15755.6	21321.4	18428.6	22339.9	20651.8	23057.2	16344.3	20670.4	16194.3	12773.4	13895.8	18965.1	13928.4	11797.4	11986.7	23057.2	17923.7	16862.6	14967.2	13635.3	13965.7	16768.8	18169.1	11330.8	12901.5	23057.2	18424.8	25461.6	17042.1	13563	23585.4	11373.9	16256.6	16243.9	19083.5	NA	NA	NA	NA	NA	NA	NA	NA	NA	NA
239777	203040	216365	189259	174742	137006	174458	173665	169792	174513	239777	173890	226295	192545	132534	165136	161095	211723	117613	163308	239777	179290	205360	156727	182573	160032	185072	166998	186950	145081	239777	177842	258889	191794	152376	240929	171698	231029	222166	223144	239777	198265	167086	275479	279739	291847	205733	196041	272852	262050
31327.7	39811	37887.4	38929.8	33079.1	28231.6	33419.2	31439.7	30692	33533.8	31327.7	29562.8	35471.6	24038.2	24957.4	24831	25849.7	28773	26158.4	22031.2	31327.7	24946.9	28745.6	24681.2	22338.9	20009.6	21891.3	27513.8	23305.9	23713.2	31327.7	45385.2	51164.5	44251.5	46208.8	50857.3	43139.2	45871.6	41728.7	52572.7	31327.7	25304.9	25561.7	31178.3	28689.8	36547.4	25318.9	26481.5	26028.6	33685.4
338527	301132	395929	334699	231471	229036	311998	273944	408734	336441	338527	255930	254821	181565	212780	212140	201079	257283	152377	192558	338527	270794	382675	295752	313243	396720	420731	368770	478490	307168	338527	271372	323636	263834	277487	350855	200816	254110	256088	293305	338527	273026	293286	377652	379427	454747	367373	274868	282996	276071
NA	NA	NA	NA	NA	NA	NA	NA	NA	NA	NA	NA	NA	NA	NA	NA	NA	NA	NA	NA	NA	NA	NA	NA	NA	NA	NA	NA	NA	NA	NA	NA	NA	NA	NA	NA	NA	NA	NA	NA	NA	NA	NA	NA	NA	NA	NA	NA	NA	NA
89174.5	68734.9	77081.4	66442.6	59879.6	47905.5	57751.9	56985.9	55903	63519.7	89174.5	53200.6	79076.4	46865.3	37599.2	42695.5	54528.5	58214.6	28876.5	40178.6	89174.5	51662.9	71575.4	52957.6	53471.7	44879.7	48555.3	55906.1	55378.3	40791.9	89174.5	58977.9	79125.8	55539.6	44641.8	72791.1	41965.2	59474.1	63572.6	61710.5	89174.5	56155.7	58501.4	75393.3	74936.1	77954.1	61555.3	54464.5	52534.1	80111.5
442446	580248	493528	553083	506318	326937	434988	338494	403195	412038	442446	412342	542274	389872	255521	402831	444422	434427	228017	284984	442446	388337	406777	277186	304979	271430	328282	369524	362062	260949	442446	309891	310017	212143	181900	296601	191118	201102	231565	261904	442446	360264	375597	436753	460351	408359	304125	254847	328510	531738
43536.3	81775	82079.7	88472.8	60918.4	49189.7	70869.2	44808.5	70283.6	64082.8	43536.3	56644.4	57007.8	55897.3	51918.1	47497	51511.1	64901.1	51042.2	63908.6	43536.3	43306.2	58251.3	47507.7	48172.1	47664.8	53418.7	47444.3	59145.3	40972.1	43536.3	46390.1	79893.5	62021.8	62944.7	77338.6	58852.4	64506.1	61040.5	65055.1	43536.3	67761.6	54742.4	73528.3	65513.1	72589.3	47802.9	59235.6	62448.1	59527
NA	NA	NA	NA	NA	NA	NA	NA	NA	NA	46845.7	32664.7	36730	24643.9	22202.6	26347.5	25383.2	29177.1	24547.3	27848.5	NA	NA	NA	NA	NA	NA	NA	NA	NA	NA	NA	NA	NA	NA	NA	NA	NA	NA	NA	NA	46845.7	41869	75083	39813.5	32456.6	124092	36351.4	51497.8	49875	45114.7
72195.4	88452.1	97307.4	101907	77937.1	61129.1	79536.8	62312	84247.9	73966.3	72195.4	109567	110960	86650.4	87041.8	90417.4	84649.2	102629	105170	85215.6	72195.4	77538.6	70841	62289.1	45465	58186.7	72107.1	69628.4	66688.6	43395	72195.4	153190	160216	99189.9	98029.3	108245	60255.4	89137.1	81135.3	99078.9	72195.4	130290	124158	106865	115094	117235	107163	95582.8	79432.8	108816
398764	369252	361144	408975	327325	280023	345650	260941	338646	294151	398764	285002	327239	255579	259868	255844	300135	271759	272033	277457	398764	250276	325564	280501	365887	314436	306299	317359	295989	272376	398764	259920	385914	255873	253351	300517	243014	276584	262622	253579	398764	283763	287447	357338	367894	378489	250224	270382	250077	321802
150338	140457	115334	162597	127999	95996.9	115192	99141.5	114978	94446.1	150338	96710.5	114458	103977	92033	94272.7	122157	115893	88990.8	100506	150338	109593	112819	109952	127753	109542	128625	127526	133998	141843	150338	111595	155164	120450	127207	128250	130959	123663	134000	130561	150338	116765	114290	134298	148761	179746	127990	112256	139669	145823
5280.67	5284.58	5805.24	5381.42	3816.03	3370.45	4576.84	2958.13	3655.11	4140.31	NA	NA	NA	NA	NA	NA	NA	NA	NA	NA	NA	NA	NA	NA	NA	NA	NA	NA	NA	NA	NA	NA	NA	NA	NA	NA	NA	NA	NA	NA	NA	NA	NA	NA	NA	NA	NA	NA	NA	NA
806776	903892	845552	851314	702339	519507	766403	589617	769060	725879	806776	517944	574114	381224	320988	441700	381233	497121	301647	325314	806776	538032	752960	645587	662412	787280	839248	768516	793286	662703	806776	718032	914515	755480	598928	859758	530563	732874	752082	924859	806776	546196	438855	1.28476e+06	1.24799e+06	1.39377e+06	815054	694465	1.16133e+06	1.0981e+06
1844697	1.64866e+06	2.06354e+06	1.57489e+06	1.57218e+06	1.31143e+06	1.95601e+06	1.51263e+06	1.73673e+06	1.57927e+06	1844697	1.43109e+06	1.58716e+06	1.38967e+06	1.01972e+06	1.36956e+06	927774	1.6489e+06	971142	1.29178e+06	1844697	1.47846e+06	2.20283e+06	1.85938e+06	2.10553e+06	1.60801e+06	1.96523e+06	1.97568e+06	1.79753e+06	1.19167e+06	1844697	1.69598e+06	2.11103e+06	1.58195e+06	1.28603e+06	1.83992e+06	1.28913e+06	1.70747e+06	1.76204e+06	1.75633e+06	1844697	1.40245e+06	1.00275e+06	1.56857e+06	1.52489e+06	1.53173e+06	1.55446e+06	1.15925e+06	1.22216e+06	1.61056e+06
1688487	1.43716e+06	1.60559e+06	1.44406e+06	1.26964e+06	1.13952e+06	1.58322e+06	1.24091e+06	1.28862e+06	1.38573e+06	1688487	1.17462e+06	1.25397e+06	1.11996e+06	780412	979077	878300	1.22583e+06	626616	965916	1688487	1.213e+06	1.29939e+06	1.07329e+06	1.03984e+06	944403	1.21679e+06	880057	776663	629361	1688487	894838	1.13684e+06	829247	708712	973293	935503	882363	904035	978107	1688487	1.06621e+06	941663	1.08238e+06	980784	982622	1.39877e+06	684446	721662	1.34869e+06
13087.9	4289.58	11309.3	3592.34	3763.28	2651.6	4606.13	4167.99	8794.09	9050.74	NA	NA	NA	NA	NA	NA	NA	NA	NA	NA	NA	NA	NA	NA	NA	NA	NA	NA	NA	NA	NA	NA	NA	NA	NA	NA	NA	NA	NA	NA	13087.9	10370.3	11577.1	11029	13116.8	16430.4	11523.3	9536.13	13875.2	11734.6
600968	398213	431240	436359	376301	256722	385096	257558	394828	334439	600968	365387	395369	386510	297805	291226	302129	334060	331696	323253	600968	307731	421724	385921	348936	352519	325018	434651	397560	293648	600968	471568	616288	470887	450706	557532	399708	475620	561498	418259	600968	403188	420843	420181	294464	450615	228169	363549	349835	430487
21379.2	33782	28434.3	30233.4	26245.7	18002.8	23901.3	16813.1	22182.4	22725.1	21379.2	30584.4	26273.4	23474.8	21750.2	25840.3	22300.4	28989.2	36166	23392.4	21379.2	21504.9	26778.3	21815.2	21751.1	24363	23019.2	25452.5	29702.4	27721.1	NA	NA	NA	NA	NA	NA	NA	NA	NA	NA	21379.2	34918.1	9601.5	28295.8	31067.4	39154.2	21402.1	33524.3	34924.9	34550.8
422692	397512	449002	408482	342228	281917	363390	329254	380434	346591	422692	414772	448826	420511	379997	412064	421841	463272	317373	377198	422692	320357	437033	298662	325681	299724	329086	315582	320641	265615	422692	370993	499346	359051	300484	419808	291484	354877	386675	402463	422692	261794	231040	330511	313952	311780	296609	246821	292671	330474
81798.2	43631.8	56346.5	32227.1	46676.8	24136.6	35830.2	47242.4	35409.6	35661.7	81798.2	31495.7	71802	36634.6	45326.8	38410.4	47595.3	45287.5	34016.6	39769.1	81798.2	20961.5	59396.5	24797.7	32349	28316.5	31367	46183.1	53933.1	53538.1	81798.2	34307.1	24214.8	24961.2	27359	40738.6	26011.5	20682.1	25247.4	31655.7	81798.2	44638.5	95786.3	38896	56591.7	49673.4	39780.9	32450.6	34565.5	51743.6
353517	351385	379858	320519	337217	286173	328392	288627	377244	335270	353517	418371	422271	298535	298620	340234	329724	341478	428784	349695	353517	321599	415124	370379	367108	352990	374872	362079	369782	321417	353517	496336	507852	381060	294244	415963	356348	384874	394502	447709	353517	358174	325420	402383	408994	471453	384938	340157	360253	465951
12094	14292.1	17234.7	16128.9	13379.4	11059.5	13420.8	11592.4	13898	13513.9	12094	10532.4	13674.1	11934.4	9140.84	10705	11046.4	12042.5	8032.1	9777.3	12094	12613.8	17373.3	11996.3	12121.2	14618.3	15058.3	15343.3	16181.1	9666.46	12094	9057.52	15107.8	10377.2	8211.78	12810	14583.8	10654.3	10851.7	10700.3	12094	12604.6	11801.3	14323.4	15936.4	22655.9	16285.1	11440.1	14454.2	12150
529293	714592	662334	892774	682170	499548	619463	455672	626689	567813	529293	559068	655214	487858	562882	576942	611782	548589	639049	576709	529293	520364	560696	550245	472289	631166	551866	667774	652478	602831	529293	559161	724388	649252	714054	801345	584264	690230	696195	695142	529293	499540	511239	595116	628696	668593	474922	504214	526671	564756
408257	137772	174531	125251	133935	140361	126007	129515	138860	150752	408257	144794	220833	163953	134031	147725	190508	183618	152796	150530	408257	411041	473183	350735	348076	357652	352894	469105	342258	282528	408257	155510	203495	127847	104480	148084	66888	131544	141771	124370	408257	250096	282993	220040	251569	282319	175900	240284	187743	191785
44199.3	27450.7	44366.5	32076.8	38394.2	29783.2	35218.9	29484	30599.6	34359.4	44199.3	31972.8	49779.2	40027.9	30084.4	27210.1	26118	32941.2	31473.1	35452	44199.3	35983.2	33743.8	29779.5	19380.5	21662.5	25752.8	27751.6	28589.7	17011.3	NA	NA	NA	NA	NA	NA	NA	NA	NA	NA	44199.3	31785.3	18435.8	43575.6	51357.9	51780.2	34370.7	37501.8	42211.5	43127.4
32574.1	49699.3	43944	46507.9	42192.2	31078.1	37553	28778	31669.5	34919.8	32574.1	24166.7	35624.9	24074.4	17273	23315.3	30849	29002.1	14828.6	19241.7	32574.1	25951.5	31483.9	25687.6	26992.4	25572.5	29766	30096.6	34696.1	24860.2	32574.1	25962	39952.1	29989.9	22769.8	33993.8	21500.5	31211.1	33771.7	33430.6	32574.1	33795.1	33746.7	40916.6	39582.7	46887.1	35371.1	25786	36290.8	46273.9
3027874	2.26354e+06	2.43129e+06	2.20632e+06	2.17327e+06	1.70447e+06	2.06399e+06	2.10558e+06	1.81176e+06	2.09319e+06	3027874	1.59323e+06	2.11655e+06	1.84994e+06	1.17599e+06	1.68609e+06	2.06396e+06	2.19997e+06	915564	1.28475e+06	3027874	1.75631e+06	2.13583e+06	2.14679e+06	2.02678e+06	1.80248e+06	2.04398e+06	2.42521e+06	2.598e+06	1.94986e+06	3027874	1.35452e+06	2.9844e+06	1.68951e+06	863550	1.71719e+06	781987	1.60349e+06	1.8734e+06	1.50759e+06	3027874	2.2839e+06	2.46752e+06	2.59225e+06	2.79431e+06	3.21329e+06	2.38528e+06	2.17502e+06	1.98669e+06	3.17548e+06
474032	436547	476133	502176	386145	306774	398567	394679	418454	359439	474032	396859	499754	355288	387095	398068	373882	424763	368240	325577	474032	296017	415257	276251	311673	348399	322640	379648	392381	364110	474032	361458	423460	353781	463416	498973	341541	417344	398783	379486	474032	363347	341477	369014	386639	461271	319159	311793	485463	523699
NA	NA	NA	NA	NA	NA	NA	NA	NA	NA	40022.7	26037.5	71919.9	30974.6	16824.9	31508.1	41559.4	40709.9	11159.3	16936	NA	NA	NA	NA	NA	NA	NA	NA	NA	NA	NA	NA	NA	NA	NA	NA	NA	NA	NA	NA	NA	NA	NA	NA	NA	NA	NA	NA	NA	NA
225532	211965	210479	191430	159518	146790	166642	192213	161822	158705	225532	168513	183386	134140	143687	144467	172882	167067	114278	144576	225532	156546	191192	144551	164351	173361	169988	177254	174457	142060	225532	206470	211731	181128	175279	202743	146071	209009	193715	199945	225532	150404	175457	173740	187946	197964	180349	131659	174285	184997
120830	108679	152415	97104.1	111260	106789	133711	126161	136454	138083	120830	171089	166938	126619	161622	127882	107338	162235	100206	117942	120830	93540.1	225059	153797	136914	143544	140101	169910	147244	109484	120830	204644	247582	177487	176453	226274	90745.1	137876	153529	194989	120830	115419	139460	145932	148374	173552	150871	165728	176457	156734
37474	33341.5	30549.3	34909.2	31574.5	26652.3	38358.1	23150.7	41428.4	26738.5	37474	26365.7	28883.3	21302.1	19250.2	20454.3	26205.2	21401.8	26464.8	25984.4	37474	30248.2	31015.6	25310.1	27284.7	28883.1	38100.3	27675.2	26286.9	27551.1	37474	33935.1	37367.7	29539.1	25141.4	34358.6	24185.4	37049.5	29931.6	28661.2	37474	29361.3	28734.9	39512.1	39214.6	48877.5	32172.4	25738.8	35697.6	45627.7
6060.54	10453.7	8835.7	10905.5	9500.4	9357.09	9682.33	6532.13	9606.61	10726.1	6060.54	7434.07	8945.48	8458.81	5304.83	7222.68	6986.31	10446.8	8710.55	6978.15	6060.54	5635.24	8285.16	7665.37	6490.15	9715.27	7747.34	7319.17	7106.7	4855.48	6060.54	18043.5	14282.5	26690.6	36860.8	23913.6	44252.6	25149.2	26403.1	48205.4	NA	NA	NA	NA	NA	NA	NA	NA	NA	NA
74328.3	100978	109503	105062	111354	97379.7	110890	150927	92003.9	117992	74328.3	109523	115264	88112.6	71269.4	93991.6	84751.4	123260	142230	100939	74328.3	106223	130541	141137	141355	144225	132846	163284	100168	207643	74328.3	81875.8	112889	133578	100730	83802.2	106248	109120	109835	158122	74328.3	160981	135058	167912	138864	207612	166928	130591	165341	257292
NA	NA	NA	NA	NA	NA	NA	NA	NA	NA	NA	NA	NA	NA	NA	NA	NA	NA	NA	NA	NA	NA	NA	NA	NA	NA	NA	NA	NA	NA	NA	NA	NA	NA	NA	NA	NA	NA	NA	NA	137	358	285	194	229	331	243	215	246	339
63179.7	61168.6	69834.3	54979.9	60333.9	45454.5	56296	49940.9	54127.9	59489	63179.7	57418.3	61750	63595.5	50676.2	51214	48140.6	61387.2	48396.4	51455.3	63179.7	56087.7	78359	53283.8	65260.9	62539.9	70063.2	61789.5	62470.4	63455.5	63179.7	70445.7	92269.6	75446.1	62536	85315.4	75244.7	76631.9	81874.6	89738.1	63179.7	64560.2	66315	75831.2	80034	85398.5	64122.5	57667.9	75728.9	66807.9
557696	281982	403310	325297	320980	269739	335753	337789	390017	342842	557696	378544	414338	340270	417164	394938	510434	409501	373468	487295	557696	342625	424856	338151	472251	366416	440868	422190	475902	473603	557696	471341	616132	492358	498969	662210	534454	508657	570322	574464	557696	291576	309324	395939	393890	438128	368261	272735	361590	345803
40988.1	58672.4	23161.8	37587.8	21922.3	18462	31394	25159.2	22618.5	18669.5	40988.1	26176.8	19727.6	23495.8	11659.9	21156	18092.8	40904.7	46938.6	27431.3	40988.1	10181.5	20967	15597.4	56674.3	22801.3	32548.2	25890	51617	19675.3	40988.1	29933.2	45656	65019.4	19685.6	30904.9	65841.7	36455.5	36487	23369.4	40988.1	0	159067	1656.09	3394.98	4968.26	3063.76	2401.33	0	3643.39
32163	54346.2	60344	59332.5	53306.7	53439.1	57714	54453.9	56161.1	63675.8	32163	60239.3	56187.7	47795.4	58736.8	51910.7	40267.7	65645.8	41533.2	50888.6	32163	53936.8	73319.8	59527.5	64959.5	45178.5	55518	48329.5	47196.1	54124.1	32163	72727.7	71939.4	52498.6	41161	49576.1	37317.8	42711.5	53588	53553.9	32163	64744.5	64967.9	81076.2	71456.6	68089.5	61978.5	57975.8	65864.8	69216.1
481567	305138	405319	367101	343792	269062	405981	344042	407916	321337	481567	260764	231042	218198	238759	185177	193077	253226	202422	211375	481567	241325	246753	212816	194510	233913	282559	208488	275814	151789	481567	269201	297463	239018	255052	301322	194016	214501	200159	257909	481567	265974	273772	223390	199713	183803	242060	216496	210660	131177
900870	556188	634286	522587	468906	413726	521827	613342	545520	425906	900870	347586	313937	327714	381762	246126	247695	322468	245174	287090	900870	544636	688619	605299	490222	502546	571106	482842	634520	340184	900870	822720	874219	675502	555582	794309	440258	675551	657467	580529	900870	522593	510899	514075	475652	449823	420689	514755	531772	316083
116066	104486	103693	91629.7	82397.9	60176	93661.8	65991.4	83658.2	77538.4	116066	56767.1	52462.8	53329.5	27298.1	46980.4	48329.4	50170.6	32962.5	38022.3	116066	80088.7	61625.5	69091.3	51926.4	42996.2	55096.3	51973.2	71842.6	35704	116066	48244.5	105656	39787.9	27507	66845.8	36748.9	67539.7	64775.8	49603.4	116066	68893.3	51372.6	67978.4	61697.5	60018.6	34647.9	47173.2	44771.5	72671.9
13813.4	7797.87	13076.5	7162.69	7312.98	7083.45	10668.9	11656.3	13571.3	8085.53	13813.4	19355.2	13484.4	12880.9	9752.11	12206.8	14632.1	15840.1	11514.6	11807.2	13813.4	10209.6	12296.5	9825.68	10562.8	9286.62	10803.4	11416.3	10395.8	9999.82	13813.4	14047.7	17018.6	11232.9	10750	14827.2	10295.6	12352.8	13015.5	12990.7	13813.4	10053.5	6800.27	14279.5	11999.3	14016.1	10519.6	10509.5	11056.8	16499
785404	596480	614355	600962	539130	424534	526311	529929	535685	531590	785404	524493	645476	491579	545495	550568	582180	609336	535586	511074	785404	478354	536974	442367	439360	447702	469970	491438	498090	469229	785404	546835	619104	443197	481427	578759	426978	494832	503649	546785	785404	523613	477044	549611	576768	583620	490242	460861	483229	517836
355925	278400	310810	278487	239472	202929	263703	270020	264644	236454	355925	244222	340439	248159	261307	255336	323938	291785	236486	292647	355925	242040	287969	212816	228651	236792	255631	237960	229916	240265	355925	261932	317232	247429	265610	354650	264294	290614	302180	303681	355925	230544	244737	321676	337125	363064	302693	239004	311912	332118
22979.7	31681.8	33366.5	26518.5	24253	19907.9	32079.2	24908.4	31703.4	29924.4	22979.7	26926.7	24675.4	22403	20691.2	24468.1	20721.5	26634.7	16702.4	23618.1	22979.7	15345.5	38032.9	29311.8	30531.3	21283.7	29502.2	25674.2	27691.1	16837.2	22979.7	39679.2	84353.4	41721	30003.5	50444.4	24197.9	37331	42812	40669	22979.7	38164.5	20755	39351.8	38480.7	40505.7	33387.7	31939.7	47729.2	32561
435077	435027	466441	450402	346338	316473	416904	396841	411806	379788	435077	369883	397454	310991	304432	308299	343532	374796	273372	314503	435077	320098	549933	403798	502859	389640	473898	475681	414988	413722	435077	491587	473569	353072	356376	485253	318695	354216	379625	435356	435077	353526	304111	506993	522258	506397	386779	369414	481439	508169
44605.2	36327.6	46888.6	39648.1	34662.6	28024.1	38424.8	33275.6	39512.4	37724	44605.2	34397.3	33338.8	30538	22181.6	32630.5	32561	30094.2	20491.6	27663	44605.2	32579.6	53174.7	32980.8	45561.5	43007.4	43498.6	41761.8	71053.1	30947.7	NA	NA	NA	NA	NA	NA	NA	NA	NA	NA	44605.2	33007.3	33709.8	52645.9	54244.4	63790.6	43154.2	29985.3	47289.7	52542.4
1210832	728411	812379	735011	558457	561625	674885	749754	694258	698763	1210832	514838	730296	610071	256257	458650	469583	541126	132324	296991	1210832	653057	754013	641840	620905	475914	609137	546843	710456	424874	1210832	697783	930949	645571	315799	678221	274983	520737	662681	742864	1210832	670901	569081	664151	726633	759771	681624	508320	600780	848573
22033.2	98336.8	39173.8	98085	69365.4	30429.5	37919.7	24252	29524.1	35852.5	22033.2	15076.8	24027.9	13382.8	10869.2	19958.5	15285.1	17687.4	14583.5	11767.3	22033.2	16278.4	24433.9	20286.4	20252.5	18698.5	18149.4	20298.6	22738.7	10409	22033.2	27633.7	27315.8	26355.2	19964.1	29547.9	14913.8	30953.5	30002.2	25084.9	22033.2	12319	14096.3	21696.1	21267.1	24147.7	22646.1	11460.9	18815.6	27334.7
370348	313547	354322	332843	243524	198385	239434	291672	250942	263326	370348	225154	288807	273443	170861	208725	249116	288258	124014	184695	370348	225263	324483	170532	223677	192703	233734	241077	212270	206117	370348	223128	371393	335568	313514	515252	146285	323164	282705	447404	370348	229360	270864	296025	355279	351958	309315	199836	296171	340930
52028.7	51976.6	51301.7	48062	39933.9	35811.9	45294.1	29694.4	51747	36660.9	52028.7	30752.1	34226.9	37576.6	20130.5	25193.3	18019.5	37495.4	23334.2	21645	52028.7	50204.6	66876	44481.9	61879.4	33540	44734.6	41079.9	50329.1	38403.4	52028.7	62461.8	55844.9	47330.4	40276.4	63290.6	43894.3	32829.4	37320.4	54252.9	52028.7	47481.9	32798.9	99093.6	83609.6	106310	52038.9	69872.6	128922	87548.6
241880	224251	268048	255850	215490	198477	222456	201402	193562	202759	241880	148543	225481	167303	117115	135446	176897	177486	103080	132354	241880	171730	184071	154553	161370	152976	171230	200261	231286	155759	241880	167086	227824	154872	153396	243347	150767	347756	199276	183279	241880	180469	156323	248211	245866	271531	200039	139796	216129	237941
4620840	4.72275e+06	3.05417e+06	4.50508e+06	3.72715e+06	3.52385e+06	3.31091e+06	4.19484e+06	2.94041e+06	3.56013e+06	4620840	3.22498e+06	4.77524e+06	2.85334e+06	1.90443e+06	3.74828e+06	4.03249e+06	3.42349e+06	2.59163e+06	2.16668e+06	4620840	3.25013e+06	3.71039e+06	3.40712e+06	2.95237e+06	3.03511e+06	2.94916e+06	4.17162e+06	3.44443e+06	3.89876e+06	4620840	3.25556e+06	4.54271e+06	3.86858e+06	2.75806e+06	4.59765e+06	1.43488e+06	5.3671e+06	3.70258e+06	4.43798e+06	4620840	2.26798e+06	2.4811e+06	2.72649e+06	2.77684e+06	3.07521e+06	2.26027e+06	1.92529e+06	2.05638e+06	3.12324e+06
1372250	1.06891e+06	1.3123e+06	1.09347e+06	1.04647e+06	804285	1.07577e+06	977359	1.05055e+06	1.0392e+06	1372250	1.13749e+06	1.21936e+06	1.25607e+06	736010	1.13445e+06	1.20008e+06	1.29155e+06	653260	839621	1372250	968974	1.3254e+06	1.01855e+06	1.08795e+06	988579	1.17727e+06	1.06841e+06	1.10703e+06	792154	1372250	924111	1.41874e+06	1.10062e+06	761778	1.55691e+06	684698	1.28015e+06	1.22668e+06	1.31985e+06	1372250	986798	938654	1.29418e+06	1.23248e+06	1.31878e+06	1.16081e+06	889943	1.10069e+06	1.25368e+06
115509	70641.7	90519.7	77232.2	76705.9	69285.4	85694.9	85412.1	66990	71749.6	115509	87266.2	118677	80030.5	56699.2	80642.3	94104.9	92746.1	63005.6	62198.5	115509	88669.7	123244	99700.5	114662	88995.6	100556	106778	85808.6	97204.9	115509	148646	164152	126957	77478.3	100148	80337.9	112028	120682	129396	115509	114155	96549.1	136458	129508	154879	140495	116178	127622	134908
8357.04	15811.4	14580.9	12788.8	11251.9	7525.05	13718.7	12197.7	12717.5	9115.17	8357.04	9775.33	10870.1	13137.8	9026.77	7660.44	9250.84	12496.8	11174.4	7508.27	8357.04	6512.22	16667.8	12478.8	11741.4	9757.6	12648	9473.3	12862.1	7577.76	8357.04	9680.08	14670.3	9286.86	7047.02	12411.3	6213.08	8054.75	8200.42	10718.6	8357.04	13792.8	8686.36	14188	14602.5	16888.4	12913.3	11766.5	16512.6	21320.7
1535522	1.39576e+06	1.47667e+06	1.31502e+06	1.22218e+06	1.07776e+06	1.26127e+06	1.17589e+06	1.17571e+06	1.21629e+06	1535522	1.34836e+06	1.41806e+06	1.17586e+06	1.04505e+06	1.20917e+06	1.25931e+06	1.41671e+06	894632	1.12933e+06	1535522	1.19471e+06	1.51545e+06	1.24534e+06	1.22334e+06	1.10837e+06	1.2016e+06	1.34704e+06	1.40493e+06	970158	1535522	1.13902e+06	1.41343e+06	1.30767e+06	1.13191e+06	1.67441e+06	1.13754e+06	1.24692e+06	1.363e+06	1.44981e+06	1535522	1.0797e+06	950901	1.18834e+06	1.17251e+06	1.31004e+06	1.14771e+06	891622	1.09332e+06	1.32196e+06
1672653	1.32887e+06	1.58055e+06	1.41299e+06	1.30332e+06	1.1629e+06	1.45167e+06	1.30992e+06	1.3614e+06	1.41443e+06	1672653	1.19608e+06	1.29909e+06	1.09669e+06	958806	1.1059e+06	1.20981e+06	1.32971e+06	815027	1.08785e+06	1672653	1.2118e+06	1.63401e+06	1.4736e+06	1.44264e+06	1.31033e+06	1.48078e+06	1.51177e+06	1.52044e+06	1.20758e+06	1672653	1.06664e+06	1.6527e+06	1.23942e+06	995193	1.46758e+06	1.04519e+06	1.25567e+06	1.38515e+06	1.34317e+06	1672653	1.17595e+06	902336	1.69637e+06	1.60285e+06	1.7768e+06	1.43735e+06	1.14057e+06	1.65818e+06	1.72551e+06
135888	130049	149556	125385	128448	116500	124138	119547	123001	121843	135888	139708	152425	117737	118183	120762	139130	129727	112466	134540	135888	117448	182049	134389	163957	107677	118578	122429	108782	95879.5	135888	155810	234567	157099	116676	170812	130611	137915	158923	160386	135888	213011	201658	325725	308517	315648	277109	195083	269821	372563
395176	348015	389808	337067	291262	261776	329940	318380	372816	319935	395176	338481	374902	269938	288709	273987	346425	301017	314551	293700	395176	292474	391485	282729	312302	308566	321564	302391	321311	290982	395176	404792	558947	333507	339622	452995	339495	352959	364447	427440	395176	308156	301247	436603	459537	462199	355769	317835	409310	415988
154093	177014	196230	163293	166047	134641	137372	102724	178852	140444	154093	206800	141310	177192	124255	172190	120836	209070	127027	133611	154093	161993	236234	188621	121667	212343	210125	181661	202126	129468	154093	218370	400865	252229	235669	273318	109103	166091	225929	251772	154093	254497	297165	205050	242765	306822	243978	220458	215383	233640
58264.8	95568.8	101217	95253.2	82172.9	65475.3	82961.1	71590.4	85225.4	91759.8	58264.8	73404.5	80815.4	62741	56705.7	63463.1	64550.6	72298.9	59830.9	59169.9	58264.8	49115.7	71464.7	58296.5	59673.7	56653.4	57314.8	64813.8	52595.6	55132.7	58264.8	66114	97944.8	74727	69855.5	95617.2	53975.9	77618.4	83982.1	87835.1	58264.8	65478.4	84123	99029.8	113475	123629	82530.4	82652.7	102320	108708
357499	331231	330338	347131	274085	228231	267517	266920	290917	256462	357499	339847	347692	266254	285895	320927	286537	334409	247461	196970	357499	308572	603634	290534	483464	304634	318402	490612	438433	497871	357499	319552	550058	421701	532152	636960	491044	523061	473771	470068	357499	188476	267418	253481	254583	262770	245067	172318	228978	277203
146550	150916	165391	147197	137158	110188	143608	119963	146810	148508	146550	140944	144944	136899	113293	114068	155912	146376	97373.1	101591	146550	102733	177266	107251	132318	104032	122699	103570	116194	72645.7	146550	123357	168227	108699	69179.1	149416	63070.9	115373	131186	132619	146550	110000	101744	150380	161004	148369	144549	118473	142179	167772
51925.6	26910.8	26990.9	41662.4	32795.5	23886.2	36958.8	31037	30407.6	34050.2	51925.6	16941.8	28048.8	29976.7	13980.9	18797.6	25122.8	27638.8	11724.5	18124.6	51925.6	40711.1	31749.7	35332	21395.1	30139.9	27602.9	32913.2	21672.4	25843.8	NA	NA	NA	NA	NA	NA	NA	NA	NA	NA	51925.6	29075.7	24639	40552.5	41620	42986.2	34958.7	29457.7	31749.9	38662.8
448854	245438	347831	275732	259055	220753	280742	278015	311327	271500	448854	316705	332038	287091	270898	248461	285749	310887	261018	282280	448854	265852	364688	323650	279315	332100	389431	326640	411080	296172	448854	429319	523144	382927	350388	494639	325553	424039	446096	414255	448854	334396	309927	411994	382241	445238	316357	374093	378300	377122
NA	NA	NA	NA	NA	NA	NA	NA	NA	NA	NA	NA	NA	NA	NA	NA	NA	NA	NA	NA	NA	NA	NA	NA	NA	NA	NA	NA	NA	NA	NA	NA	NA	NA	NA	NA	NA	NA	NA	NA	NA	NA	NA	NA	NA	NA	NA	NA	NA	NA
NA	NA	NA	NA	NA	NA	NA	NA	NA	NA	NA	NA	NA	NA	NA	NA	NA	NA	NA	NA	4292.22	1847.59	1215.16	1057.47	1195.62	1166.13	1237.9	2154.03	1240.43	3226.33	4292.22	6143.97	15216.3	10076.1	4421.21	6829.75	6748.02	9680.17	36588	6338.08	NA	NA	NA	NA	NA	NA	NA	NA	NA	NA
48805.5	4014.15	6827.48	3149.72	5890.2	7963.28	3593.18	24771.9	3685.1	5043.85	NA	NA	NA	NA	NA	NA	NA	NA	NA	NA	48805.5	12297.9	5197.2	14820.9	3773.58	5396.17	10970	10180.7	21429	5886.55	48805.5	36179.1	32815.9	17917.3	6302.97	16034.7	7309.85	12633.6	10246.2	7747.57	NA	NA	NA	NA	NA	NA	NA	NA	NA	NA
83147.3	184626	134630	162911	126377	121968	119050	93388	107038	124886	83147.3	27213.8	26446.5	31290.6	28578.8	22797.3	24792	35891	18358.6	28371.6	83147.3	53338.7	62720.8	56611.7	49808	43415.2	39957.3	35766	43315.4	32522.5	83147.3	47917.4	125825	72591.5	41443.5	77323.1	61556.2	65454	129028	66443.2	83147.3	34558.2	44712.6	20514.2	25723	17950.2	49131.8	25625.9	51192.6	32637.2
32219.1	44889.7	43952	43770.2	38297	27544.7	36422.8	26995.6	38058.9	36501.2	32219.1	29281.5	30337.3	24926.3	25626.5	24956.5	24577.7	23929.3	25834.4	26352.4	32219.1	18873.7	36606	24291.7	27695.6	26719.3	34685.5	23646.3	69346.9	23967.3	32219.1	45330	48223.5	32595.4	30351.7	51180	26552.9	33014.8	32340.8	35202.2	32219.1	33283.2	28906.8	36995.5	41007.9	45024.3	34271.3	28262.7	33175.2	43288.1
39328.5	41455.2	63370.9	48414.5	49292.7	48071.3	55452.2	57825.9	68507.4	54020	39328.5	31015.5	31549.4	27594.3	32674.5	26541.9	29761.9	29980.3	26283	31328.7	39328.5	24361.1	37922.6	28602.4	31578.4	28283.3	31540.2	26305.4	30294.3	25144.7	39328.5	40872.6	52352.4	37244.7	37800.9	44427.5	31022.2	35418.2	38545.3	43244.8	39328.5	41531	46693.8	63910.9	64384.5	73407.5	44159.7	37899.7	61992.6	79083.4
402103	344911	405077	402219	282584	243367	325704	282247	368619	280728	402103	262350	251025	222714	263336	245306	259989	264949	219566	279782	402103	309887	418013	374338	435844	396281	456724	379234	480212	351756	402103	299190	392244	304150	307936	391949	292105	361389	378130	344449	402103	266445	249190	358997	368843	397382	312939	247102	309493	383864
101964	110993	103383	98604.5	109193	91993.1	88339.8	89696.1	89170.9	81611.9	101964	81500.4	88995.9	70775.9	71033.8	77224	59047.2	61391.5	101764	95983	101964	128863	62227	87379.5	48278.7	56529	96492.5	105267	99337	68758.1	101964	152475	114929	92733.4	69151.2	99791.7	121405	79295.7	95107.1	76837.6	101964	89245.7	71642.4	70439.9	56152.6	65435.7	37343.2	55258.3	42159.1	50881.1
170670	158793	206935	156441	151674	124811	149879	154918	170955	156956	170670	114625	154391	109507	130898	105085	102935	120050	90826.6	113812	170670	124157	167389	106045	105280	122550	135971	108620	109406	109288	170670	129936	139580	99658.9	146494	160196	106782	119858	123192	141869	170670	128098	126027	179392	192249	167752	177282	135517	161469	177094
NA	NA	NA	NA	NA	NA	NA	NA	NA	NA	NA	NA	NA	NA	NA	NA	NA	NA	NA	NA	NA	NA	NA	NA	NA	NA	NA	NA	NA	NA	NA	NA	NA	NA	NA	NA	NA	NA	NA	NA	NA	NA	NA	NA	NA	NA	NA	NA	NA	NA
127690	112932	113430	83736.2	76636.2	80107.5	81980.8	59098.7	67414.3	71368.7	127690	67549.8	92650.5	106350	52200.5	60711.6	111446	80063.7	42691	48727.8	127690	84743.7	83326.3	80442.7	63096.7	58735	70169.2	61848.9	61218.8	34900.3	127690	118856	103239	90833.1	71630.2	150796	62942.5	134904	146537	94223.4	127690	97859.8	103745	88555.1	88796.1	79226.4	78120.8	58683	73188.8	97598.8
NA	NA	NA	NA	NA	NA	NA	NA	NA	NA	NA	NA	NA	NA	NA	NA	NA	NA	NA	NA	NA	NA	NA	NA	NA	NA	NA	NA	NA	NA	8770.67	9367.35	5817.68	6097	5659.76	9183.93	7150.33	9766.16	9898.97	7427.36	NA	NA	NA	NA	NA	NA	NA	NA	NA	NA
1041831	800603	896833	842608	767080	627063	755659	740624	702213	801130	1041831	641624	824582	642791	351650	611279	618342	695642	235184	417831	1041831	726202	945581	842044	773091	732768	932569	756716	1.01405e+06	591376	1041831	711289	923179	738467	427691	850735	437997	709851	817580	742237	1041831	811792	757049	1.09343e+06	1.04428e+06	1.07631e+06	937829	742561	866201	1.12934e+06
91131.1	123907	126147	108467	110774	82744.4	102994	90204.1	106943	103736	91131.1	192824	163382	152942	167585	148190	150026	185182	193022	161006	91131.1	109989	110110	79855.5	86022.9	100254	103362	101651	87178.3	100606	91131.1	141966	157355	127140	124378	153818	128136	138698	126161	145891	91131.1	116139	89946.4	128897	129304	145722	123727	67397.8	113061	102904
1041906	855630	862526	885535	750014	604875	961117	699491	719880	741002	1041906	781225	867720	716572	543188	691846	769998	894014	446619	495877	1041906	816341	996635	780514	723066	582084	733462	739917	599551	690507	1041906	1.01411e+06	1.1696e+06	847580	634918	923851	573266	883472	867570	902473	1041906	700544	609371	562388	531820	539833	752426	500456	419076	774417
668952	346361	438181	316348	314564	270999	344100	491143	379140	309541	668952	346356	355615	315520	281832	285778	291611	347852	235487	250757	668952	534852	831623	581816	581359	545666	627978	614397	599662	504788	668952	675557	796653	614949	519477	744554	462733	604323	731045	742238	668952	505470	366149	504403	500018	501483	432168	503113	579903	415007
NA	NA	NA	NA	NA	NA	NA	NA	NA	NA	NA	NA	NA	NA	NA	NA	NA	NA	NA	NA	5765.69	4608.47	6336.69	4565.59	6689.46	4656.2	4921.12	4910.4	6288.62	4239.1	NA	NA	NA	NA	NA	NA	NA	NA	NA	NA	5765.69	5151.36	2935.25	11096.6	9861.4	11365.4	10828.8	6492.86	8579.58	8412.08
15101.1	18500	17966.5	174179	152292	18864.8	166736	131157	177983	169630	15101.1	101709	112979	17242.4	91857.6	89777.7	20650.9	110362	9681.13	94844.5	15101.1	10434.1	143939	102541	97919.2	111318	129618	16871.3	23178.8	90337.8	15101.1	10145.3	210809	151855	8120.76	20613.3	9253.66	17482	14658.3	187264	15101.1	29260.8	21823.2	999820	955257	1.10942e+06	773121	710613	931984	1.14089e+06
87559.8	81633.5	80630.8	70938.7	60433.6	45963.3	70965.5	59085.9	63871.4	55828.7	87559.8	68891.1	99214.9	73806.5	63308.7	58452.3	79082.7	74555.3	81394.1	73099.2	87559.8	64322.5	65050.3	47210.8	53653.3	52847.4	45748.2	57377	68152.5	75051.9	87559.8	68123.4	95874.7	64243.2	109798	110721	80078.9	103203	92361.2	93363.8	87559.8	136870	108457	242815	195916	302544	105459	166541	352335	135967
23903.6	33986.3	31193.7	34059.4	27477.1	18896.2	24732.8	24586.2	28997	26035.8	23903.6	36939.3	28303	18845.9	21708.2	27102.9	12832.3	33373.8	24285.7	13316.1	23903.6	14870.6	24455.3	17998.1	19277.1	21645.3	22909.6	22168.2	23765.3	17709.9	23903.6	19734.6	22518.1	17402.2	14127.4	22560.9	10340.3	16097.9	16378.8	17400.9	23903.6	13490.6	12669.9	27391.7	24724.3	27494.2	14721.7	19800	21355.9	23476.1
225218	206490	231036	201355	178944	143215	208863	185211	186038	180314	225218	170283	208050	129904	86712.6	139580	124019	159967	68201.9	106061	225218	148023	201449	150584	195148	127844	155609	144145	138164	99227.2	225218	184735	179632	142095	100165	166610	90770.6	141391	142632	165074	225218	153576	128051	209048	211370	202159	182305	138403	168748	220905
55781.2	69384.4	78976.1	56604	47930.7	41108.1	60184.3	36679.6	58534.2	51415.7	55781.2	53496.1	47198.5	42746.8	34443.9	40032.1	34601.2	44379.3	61622.3	48571.9	55781.2	49891.2	42321.9	38699.2	45159.4	58027.1	61656	42708.1	85265.7	30052.2	55781.2	50527.9	69763.1	53304.2	49118.7	71661.2	57946.7	57183	50790.4	45511	55781.2	52141.4	45876.1	52012.7	55331.2	66035.2	35664.3	45992.5	43857	54794.8
NA	NA	NA	NA	NA	NA	NA	NA	NA	NA	NA	NA	NA	NA	NA	NA	NA	NA	NA	NA	NA	NA	NA	NA	NA	NA	NA	NA	NA	NA	1914.75	1567.8	1696.13	1775.73	1467.99	2344.87	829.943	1740.68	1476.31	2293.78	1914.75	2461.82	1030.32	2671.53	1796.22	1486.21	2516.53	1458.86	2124.46	246.182
122220	551852	699108	1.20272e+06	781330	478509	511478	225489	520667	616946	122220	516870	441707	863804	198886	532189	677781	744976	128467	269397	122220	143169	622684	394268	1.08439e+06	410127	757121	684994	349468	196377	122220	356590	827903	2.71537e+06	429309	1.02393e+06	353608	737890	855649	1.62876e+06	122220	834683	1.29474e+06	2.13419e+06	1.37575e+06	1.57228e+06	2.01836e+06	2.05025e+06	944514	1.3789e+06
172039	94616.7	87574.1	85075.1	84154.8	71821.3	85943.4	95053.4	74975.2	74406.3	172039	104281	111035	85717.4	60269.6	77986.2	86949.2	89615.4	73920.7	71519	172039	101775	105747	80718.2	75400.7	70590	84587.8	83624.5	103957	47136.2	172039	96223.3	144983	87924.9	69304.9	122703	64636.4	96133.1	106871	91937.2	172039	127660	88035.8	134464	125732	142105	105883	98480.6	118551	147074
57828.5	59862.7	61573.1	55497.8	49662.5	42814.6	49696.2	46981	50734.5	51194.4	57828.5	44290.7	50884.7	36945	35786.3	39899.1	39357.2	40352.4	40916.2	36230.1	57828.5	38618.9	38970.3	32114.6	27902.9	30853.3	30338.9	40661.3	34059.5	28011.3	57828.5	34073.9	61201.3	41927.8	35904.4	48744.1	37555	49505.6	49421	49017	57828.5	46480.5	32135.5	52186.8	53795.9	63054.7	46009.3	42488.5	47463.4	54807.5
NA	NA	NA	NA	NA	NA	NA	NA	NA	NA	NA	NA	NA	NA	NA	NA	NA	NA	NA	NA	NA	NA	NA	NA	NA	NA	NA	NA	NA	NA	17792.5	14210.2	32806.1	14137.6	7393.96	13535	4573.82	12903.9	15864.4	11671.4	17792.5	41514.3	43505.3	68696.4	64788.4	85832.5	45191.9	37658.5	53542.6	73260.8
1685126	1.44954e+06	1.70337e+06	1.46968e+06	1.41602e+06	1.25632e+06	1.40881e+06	1.22811e+06	1.50816e+06	1.42265e+06	1685126	1.29587e+06	1.37354e+06	1.14769e+06	1.03295e+06	1.15877e+06	1.16231e+06	1.26363e+06	1.0211e+06	1.07141e+06	1685126	1.18511e+06	1.87633e+06	1.55364e+06	1.62868e+06	1.34232e+06	1.41328e+06	1.67432e+06	1.7825e+06	1.19526e+06	1685126	1.86044e+06	2.35381e+06	1.66401e+06	1.70642e+06	2.19244e+06	1.65118e+06	1.77013e+06	1.81793e+06	1.92958e+06	1685126	1.3468e+06	1.37434e+06	1.96737e+06	1.92944e+06	2.10475e+06	1.5185e+06	1.36197e+06	1.71653e+06	1.82783e+06
698604	615994	779302	687787	640135	572260	623886	593371	599584	672350	698604	629032	728875	574492	482517	582511	571277	625742	607572	543847	698604	611047	704342	568542	612594	617871	649552	734928	705716	533546	698604	593131	1.01479e+06	758214	640315	869296	660687	814707	782070	781141	698604	772565	616447	824674	804959	945448	683776	670111	732205	828645
35249.8	21422	25325.7	19708.4	20780.1	16319.3	19785.5	20752.4	20204	21008	35249.8	20092.4	25804.2	19628.3	14586.8	17914.5	22242.9	22205.7	12065.6	15438.1	35249.8	19170.4	24673.4	17165.6	17703.4	15535.4	19772.2	18107.3	21736.9	14315	35249.8	23791.1	28906.7	20229.2	15311.8	26762.5	14768.4	22090.4	26945.1	26472	35249.8	23319.3	21275.6	26273.1	27753.6	31234.5	24056	17043.6	26410.3	33133.8
21833.3	4408.49	5255.38	4369.93	4279.57	3517.8	4171.89	4945.82	3827.52	4669.58	21833.3	19816.1	32178	18244.5	14375.4	22747.6	23339.7	24632	13911.2	18330.1	21833.3	12668.2	21719.8	15560.7	24345	20043.9	19610.4	19939.4	22282.2	16961.4	21833.3	8155.59	14805.5	12602.1	8163.91	13996.9	7977.83	11322.7	11184.2	11992.5	21833.3	17356.2	23208.6	24955.2	24222.4	32363.5	27133.6	19353.9	23288.9	23831
166106	142126	159760	138634	131520	101314	129154	120854	121986	140581	166106	136353	157624	137643	113374	124228	138466	168699	89295.2	109051	166106	121382	168247	117202	115263	118528	125211	117191	132082	80456.1	166106	103606	158348	111719	70701.5	139400	52756.8	100966	119677	109055	166106	132417	122613	165395	156355	166629	149021	110573	152321	180516
29320.3	36198.2	43482.1	39098.8	31274.9	25021.8	35957.5	28213.7	29997.3	30051.5	29320.3	20345.1	29752.4	26356.6	29579.4	23648.9	30432.7	33182.8	18589.1	30752.7	29320.3	22447.1	38527.5	24337.1	30417.2	28864.8	28853.8	31870.8	26475.8	35799.8	29320.3	25249.2	33771.8	36617.4	34953.8	45425.2	24965	30475.3	36669.7	32401.9	29320.3	23167.7	24970.9	38523.1	40573.9	39661.5	41204	25648.7	42351	35351.2
177790	175711	194033	195876	157499	116884	149040	140483	154258	132936	177790	135440	141359	98298.8	127165	123169	158377	122543	126077	130909	177790	120420	128133	99886	99549.6	115863	111261	116050	134190	111106	177790	137631	168098	116416	134064	153603	139421	135379	149863	119259	177790	130421	130020	151071	138715	158029	118900	129408	152820	167406
58582.5	72025.8	75652.1	72071.5	72335	58572.8	72255	43751.2	61498	71950.3	58582.5	59276	72272	54167.9	40562.7	48790	65613.4	58677.3	48888.5	48561.9	58582.5	37403.3	46330.4	39239.3	29978.3	29606	41121.7	36108.6	38001.8	16251.5	58582.5	48963.5	71634.6	47298.9	28377.4	56675.2	28590.5	56267.4	54532.1	50749.5	58582.5	48473.6	47096.8	58953.8	58989.9	61968.2	46972.4	40186.9	46552.9	54111
84630.1	98057.3	97552.6	92946	80200.4	68254.7	83570.5	68888.2	86218.5	80982.6	84630.1	81432.1	86060.8	71846	64649.9	69096.2	68022.3	80292.1	73297.9	75745.1	84630.1	82704.8	94713.5	82843.3	91923.2	73468.2	74922.5	100455	77771.1	73450.2	84630.1	66875.3	117564	84116.1	81256.7	97178.5	80429.9	87769.7	85981.7	89292.5	84630.1	77415.4	70690.6	76967.4	78965	97573.3	64189.7	75325.9	87527	100786
50905.4	43823.2	53494.4	52412	48635.1	37173.9	45867	37994.5	47029.1	44995	50905.4	45405.1	44817.7	55920.2	33320.4	46522.1	46071	59253.3	25083.9	35722.4	50905.4	34720.1	60175.5	52258.1	47776.5	42287.9	44315	42723.9	44921.4	32382	50905.4	56156.3	106839	63284.5	50975.5	73900	62665.4	67646.6	73587.3	67760.7	50905.4	49436	42803.2	61164	58007.5	76395.5	44401.9	45055	52402	66742.3
1256667	714627	1.04749e+06	792035	792686	856438	995071	932946	1.0556e+06	831424	1256667	817791	771414	1.20093e+06	868769	638246	737873	812970	697921	717458	1256667	843801	797907	654061	498531	832122	1.03051e+06	579065	820103	529260	1256667	864243	1.2461e+06	817694	712209	994125	540041	787976	785191	775124	1256667	1.19603e+06	1.16087e+06	843341	881178	818817	1.50389e+06	1.00607e+06	918965	631750
682001	805749	900085	894973	792772	691763	821408	737386	833837	798591	682001	812011	896990	669658	731458	780065	739266	804942	772741	700443	682001	754274	963206	851946	830764	1.06853e+06	1.07033e+06	1.04107e+06	950322	823532	682001	713907	781015	739630	914169	1.03664e+06	928962	756684	794383	919914	682001	714233	607840	1.00327e+06	970064	1.13788e+06	828945	822787	959256	976243
18445	33147.8	31757.4	50981.7	88954.8	100104	25253.2	56956.1	46811.4	45851.7	18445	77521.5	37038	24356.9	19572.2	29217.1	32336.5	27441.6	77531.1	20969.4	18445	12291.5	18897.1	19714.3	15408.4	17972.7	13819.3	17619.8	17707.7	11676.9	18445	122442	53319	54202.6	16173.6	21711	40205.4	16296.4	29769.7	45599.3	18445	379236	61709.5	91248.7	15325.7	97894.4	10388.9	223592	34747.2	64205
5743320	5.37895e+06	6.66026e+06	8.52788e+06	6.70961e+06	5.46718e+06	6.2539e+06	5.54524e+06	5.02439e+06	5.73021e+06	5743320	5.606e+06	6.40878e+06	6.8176e+06	3.32301e+06	6.01862e+06	5.6971e+06	5.3219e+06	2.13541e+06	3.86346e+06	5743320	5.7235e+06	6.07549e+06	5.85814e+06	6.71019e+06	6.01523e+06	5.65521e+06	6.02558e+06	5.40979e+06	4.61933e+06	5743320	3.75761e+06	6.22748e+06	5.22812e+06	3.69072e+06	6.47826e+06	4.01768e+06	5.89839e+06	5.95927e+06	6.47035e+06	5743320	4.59873e+06	4.71097e+06	6.67715e+06	6.71441e+06	8.70719e+06	5.81798e+06	4.94647e+06	6.2881e+06	9.84616e+06
952246	610750	662947	474157	589816	441374	598721	552286	559655	557874	952246	563544	635882	278858	549987	480781	463984	533321	432344	458857	952246	611929	527934	418562	289212	425463	418282	558965	541271	547108	952246	578128	873389	541907	614774	846872	435242	638393	719839	612096	952246	519880	505955	536225	653943	796714	492874	316962	456688	599814
35507.5	26814.8	28655	19591.2	21255.6	21261.1	18356.3	15701.9	22215.2	22812.2	35507.5	31402.7	39156	27229.2	26628.6	29377.5	21334.6	30417.6	27654.9	26085.1	35507.5	28814.3	37977.7	28629.8	33515.8	34675.5	31090.5	32421.8	35340.9	22213.3	35507.5	31879.5	42022	33466.4	36342.1	42921.3	38383.6	35338.3	30040.7	33823.6	35507.5	24720.4	31215.1	28125.1	29383.6	46081.1	30878	28473.4	32114	26653.1
61945.8	43215.1	53524.9	40849.4	31687.1	34715.5	28127.4	28361.7	36410.3	45383.3	NA	NA	NA	NA	NA	NA	NA	NA	NA	NA	61945.8	18735.6	29689.4	28256.9	20530.4	33452	39682.9	26809.2	40577	19249.4	NA	NA	NA	NA	NA	NA	NA	NA	NA	NA	61945.8	38905	67433.8	49592.2	59546.2	94474	29750.9	55902.3	48592.3	69433.5
355040	285338	343993	305770	290646	248493	284955	282077	273245	313666	355040	295975	423354	280348	188498	287395	267295	355990	159208	221356	355040	294695	359385	266579	288710	272692	321746	300060	299823	239036	355040	285475	390056	305110	196139	329469	163324	271429	298111	313980	355040	319740	305396	417717	393272	406053	285948	268792	346601	473570
2309819	1.85382e+06	2.11022e+06	1.97447e+06	1.89863e+06	1.5898e+06	1.89693e+06	1.90164e+06	1.73735e+06	1.89916e+06	2309819	1.50181e+06	1.76228e+06	1.59497e+06	1.08136e+06	1.46263e+06	1.51619e+06	1.78252e+06	965031	1.23573e+06	2309819	1.4467e+06	1.91181e+06	1.63923e+06	1.65057e+06	1.55648e+06	1.68886e+06	1.72324e+06	1.79412e+06	1.48668e+06	2309819	1.57337e+06	2.08096e+06	1.67131e+06	1.26478e+06	2.07739e+06	1.07583e+06	1.72449e+06	1.77406e+06	1.76889e+06	2309819	2.00335e+06	1.77538e+06	2.36985e+06	2.19843e+06	1.97481e+06	2.09148e+06	1.55695e+06	1.89161e+06	2.14798e+06
261389	265395	313994	278120	258942	216377	276929	222152	255503	261130	261389	269784	267355	207679	222438	223543	210550	238615	219117	194703	261389	206524	267048	202841	194995	220673	220893	192545	181994	137414	261389	262579	283600	247692	255689	333143	235968	243375	249031	292483	261389	215298	168675	282102	298728	321161	207665	224183	241788	251093
864452	825313	948767	881329	871319	697843	869661	781868	753810	850252	864452	772340	799530	642388	416966	683765	580767	825326	309972	412156	864452	607097	777115	711050	754729	702899	764727	723112	769766	551281	864452	783035	892994	784905	512065	807376	405263	647506	795794	858100	864452	812543	629568	841858	837497	938109	760160	698103	856614	843933
29141.9	87148.6	68186	81148.1	73538	61043.1	70532.6	39819	66744.1	65913.5	29141.9	29457.9	29310.9	28006.8	19923	25314.4	24049.8	24170.3	19861.3	37232.7	29141.9	32386.6	42057.3	38514.6	54356.9	21957.2	37085	23294.9	26581.8	19751.8	29141.9	35805.1	44973.1	33410.2	28576.3	40536.4	23616.7	32004.7	29304.3	41181.3	29141.9	48518.7	36239.9	61564.4	66915.6	69497.4	50827.9	41795.6	71090.9	54713.5
431654	416200	446299	414682	389640	327684	441914	363270	402426	429307	431654	346254	337225	310566	279602	321240	319741	389470	239856	297391	431654	368751	489814	437611	458117	416512	447006	504848	414339	379682	431654	417090	511146	421605	334522	515453	269396	408739	432912	434046	431654	422666	373399	618859	579164	667717	466686	406719	594241	675336
249923	192758	175982	122360	143202	110025	125582	158775	83932.8	127787	249923	189302	192257	96591.8	73347.4	86444.6	126348	92889.1	140683	67581.3	249923	104807	100353	86636.5	64028.7	84126.4	89316.7	92890.1	141826	134727	249923	275584	163660	107056	70335.7	96731.1	149714	122130	105420	105184	249923	124694	61425.6	56799.9	47791.4	64474.4	37852.2	115484	51434.7	90872
648571	364621	457403	377872	324781	269548	375269	345516	377827	288889	648571	314510	384171	284957	272455	274987	248767	282388	239470	259997	648571	333669	302372	243184	200540	245694	224687	257005	288540	260377	648571	382313	314326	250574	265387	389160	167777	266433	254494	284222	648571	344005	332619	409689	413616	428447	240529	270630	368695	395737
NA	NA	NA	NA	NA	NA	NA	NA	NA	NA	NA	NA	NA	NA	NA	NA	NA	NA	NA	NA	NA	NA	NA	NA	NA	NA	NA	NA	NA	NA	NA	NA	NA	NA	NA	NA	NA	NA	NA	NA	NA	NA	NA	NA	NA	NA	NA	NA	NA	NA
NA	NA	NA	NA	NA	NA	NA	NA	NA	NA	NA	NA	NA	NA	NA	NA	NA	NA	NA	NA	NA	NA	NA	NA	NA	NA	NA	NA	NA	NA	21616.1	25515.1	21305.9	20625.1	27543.1	31486.2	24467.2	18128.9	16263.4	25477.5	21616.1	36337.9	10021.9	49159	35301.1	26609.8	31361.5	27214.5	29478.1	32156.4
448434	446522	502815	465304	404191	362367	430675	412061	429741	407166	448434	399976	434195	352428	372450	371869	352604	404513	346882	370186	448434	400452	538594	403251	485148	397985	388832	519413	443611	514740	448434	407254	637168	410840	420241	520197	378098	417022	464129	446126	448434	427126	381045	507643	509264	567201	437088	436266	494287	474035
211914	152945	184333	153229	126243	119843	161594	135378	202736	144127	211914	141267	148776	118108	129106	119726	147493	131783	143143	137974	211914	145140	213107	107143	190162	133115	139626	179351	243082	313865	211914	130387	124632	127210	151499	203130	73834.3	110386	83110.6	128032	211914	134336	135126	161296	179142	204981	132225	127125	175396	159724
100069	92267.8	112431	80820.2	80560.3	67171.4	85294.2	90832.9	94984.3	70994.6	100069	82796.9	84895.7	71776.1	66508.2	83556.7	65000.3	91300.2	87915.9	76569.6	100069	64816.8	67970.3	53784.5	58326.4	63239.5	74158.6	61980.5	71474.4	64635.6	100069	103723	124366	103634	90947.4	127741	88119.6	90367.8	101638	92308.7	100069	90146.2	77753.2	76346.9	82068.5	81689.9	84202.1	74748.2	81575.7	68040.8
290493	269112	244623	296052	237980	197422	237645	195662	266481	207058	290493	194407	236248	180637	181902	161815	198318	197175	198530	170618	290493	192109	242935	195991	227688	205324	225354	228450	181695	194066	290493	227104	322928	210206	197478	276746	175108	239387	251564	241067	290493	246450	217926	304579	293141	304894	232818	238941	267112	308124
21734	27405	22910.2	46833.3	23668.8	13633.1	46342	11478.7	21974.8	15652	21734	11176.2	14434.7	13774	8754.07	8934.78	12348.2	12555.9	7528.16	10459.4	21734	15108.9	24608.6	12692.8	15569.1	12329	23341.4	14886.3	10980.5	10053.8	21734	40857.7	30522.2	22355.4	12624.6	21260.1	13093.3	39826.2	26314	23267.4	21734	19626.8	19494.4	35619.3	23892.1	23810.7	30621	19616.6	12134.4	18160.9
NA	NA	NA	NA	NA	NA	NA	NA	NA	NA	4005.5	3792.79	5346.66	3010.07	3337.81	4422.57	13975.9	4666.12	3118.67	4005.5	4005.5	2625.44	2774.72	2335.64	1821.48	1754.58	2181.68	2054.31	2315.19	1936.87	NA	NA	NA	NA	NA	NA	NA	NA	NA	NA	NA	NA	NA	NA	NA	NA	NA	NA	NA	NA
NA	NA	NA	NA	NA	NA	NA	NA	NA	NA	NA	NA	NA	NA	NA	NA	NA	NA	NA	NA	7695.38	4575.96	4942.77	3426.68	4145.72	4873.4	4051.94	4613.47	3910.51	4364.56	NA	NA	NA	NA	NA	NA	NA	NA	NA	NA	NA	NA	NA	NA	NA	NA	NA	NA	NA	NA
32111.6	35656.9	48989.6	40883.7	35323.6	31646.5	40737.6	36193.5	44924.5	38048.2	32111.6	37036.4	41161	28834.3	29561.9	30502.8	29258.1	32660.5	35750.2	29126.4	32111.6	30444.9	30719.2	24627.4	29802	28687.9	31590	25160.3	27689.7	17614.8	32111.6	38694.9	38354	29034.2	34600	39409.6	31522	34975.6	29860.2	33204.9	32111.6	36674.2	29610	41171.9	40788.3	49470.1	37070.8	37060.4	35541.3	42514.8
25714.1	38404.1	28635.6	32941.7	25515.5	20443.8	27122	24580.4	22378.4	23118.2	25714.1	25294.9	31079.9	23838.3	16630.3	22675.6	26485.9	29190.4	18993.9	19753	25714.1	18572.5	24105.3	20230.8	23344.9	22727.8	24664.1	22556.4	21907.7	20664	25714.1	23875.2	43380.3	25701.5	19385.4	25208	20276.3	25217.5	30346	25397.6	25714.1	22556.1	19157.8	21544.9	22757.8	22224.6	18677.1	18583.1	23376.7	24462.5
22484.2	17304.2	19113.3	18853.9	17809.8	15336.5	15940.9	14252.2	16397.9	17594.1	22484.2	14132.4	20227.9	17872.5	15221.9	13748	68411.4	18120.1	16028.2	21596.7	22484.2	20906.1	13608	14758.1	8383.03	15727.1	18390.5	10744.8	14756	9006.6	22484.2	14783.6	22262.1	14525.6	14116	20870.7	12185.2	17073.1	19901.1	14482.9	22484.2	15526.3	15742.3	16975.3	16935.5	17159.9	9499.48	13051.8	10738.8	17189.2
26810.5	24346.8	23070.4	25858.3	21600.3	17618.6	21020.1	18824.9	18561	20887.6	26810.5	17510.8	21351.8	22069.1	15483.4	17073.4	18391	20316.6	14916.6	19344.6	26810.5	18467.7	22659.2	17030.1	24642.8	21579.3	21155.4	19960.9	22852.3	15649.1	26810.5	11290.6	17813.9	11970.1	9212.56	14653.4	9002.38	11865	13625.6	11531.9	26810.5	21833.4	20618.2	33022.9	30636.6	41152.2	30059.1	21191.7	30716.8	34242.1
NA	NA	NA	NA	NA	NA	NA	NA	NA	NA	14011.2	4157.86	4086.54	4264.96	3914.73	3107.18	6162.85	4455.91	5987.63	3130.87	14011.2	17900.1	20298.3	15699.8	18658.7	16868.2	19063.3	22476.3	18274.1	17431.9	14011.2	16716.9	20112.4	13716	9416.05	12510.6	8502.05	11649.3	11729.1	14552.9	14011.2	21075.5	17751.9	21518.6	24855.3	28830.5	16604.9	23578	22248.5	22835
43058.2	57476.6	60642.3	51136.7	55793	37535.5	47132.6	32454.3	59881.6	55018	43058.2	61504.9	49320.2	41791.3	33425.8	45215.5	39997	47131.9	30536.3	43758.4	NA	NA	NA	NA	NA	NA	NA	NA	NA	NA	43058.2	15529.8	31619.8	16201.1	10758.8	16307.4	9534.15	16331.3	18318.9	15307.7	43058.2	26644.4	28090.9	38463.1	39974.3	36570.2	36813.4	30177.7	34683.6	43966.2
33529.3	28670.9	34720.6	26485.7	29741.2	23204.8	26389.2	31141.4	25673.9	27879.4	33529.3	28320.4	38960.9	34376.4	17056.5	19429.1	33370.1	29994.8	16857.2	18547.5	33529.3	19812.4	31710.7	22776.2	27704.7	22394.2	27500.7	27107	31377.6	23203.8	33529.3	29122.6	38213.9	25133.7	17118.1	27541.3	19971.3	26431.5	27769.7	29123.3	33529.3	27238.5	24822.7	36282.5	35422.1	35790.3	29805.8	31743.3	28628.8	27155.9
102580	89825	115878	73659.1	95740.6	61604.1	70012.3	70584.3	63111.8	77438.4	102580	60776.2	101158	53880.5	33459.2	49936.9	54614	59813.9	26905.8	40721.2	102580	70008.3	95613.6	55561.4	100634	67421.9	76002	103422	84316.7	64138.7	102580	83841.1	86538.2	79958.1	61638.4	101215	74123.8	80404	72710.5	74568.1	102580	54751.2	52588.9	86161	74703.9	69661.2	56443.5	46759.9	67588.6	100669
148823	121251	146615	112641	108966	93573.6	114848	106829	110291	121734	148823	110548	127632	97752.1	66385.9	97627	99786.5	111575	53392.8	78828.6	148823	99096.5	169810	118554	139216	99712	113755	128310	115307	85152.9	148823	116402	144770	118353	81324.5	149442	81253.7	123573	127745	128874	148823	95202.5	90258.7	121050	135434	150251	108082	95934.9	112349	144911
1625621	1.38689e+06	1.70228e+06	1.41265e+06	1.34997e+06	1.00483e+06	1.33686e+06	1.27365e+06	1.26021e+06	1.33812e+06	1625621	849259	836581	768126	595711	725471	679206	933876	494759	677287	1625621	1.06964e+06	1.28135e+06	1.0178e+06	817184	880741	913218	921950	956478	618037	1625621	1.45917e+06	1.63044e+06	1.22385e+06	1.05987e+06	1.65431e+06	799308	1.22138e+06	1.37122e+06	1.42129e+06	1625621	1.44743e+06	1.0901e+06	1.66099e+06	1.63684e+06	1.76658e+06	1.52385e+06	1.18555e+06	1.66297e+06	1.76807e+06
108183	71115.6	81356.2	88849.6	65060.1	58167	73787	60626	78505.2	74833.8	108183	76163.8	79671	81601.7	50142	53789.2	70139.3	76806.3	38785.4	51439.2	NA	NA	NA	NA	NA	NA	NA	NA	NA	NA	108183	59320.8	78375.6	62021.1	55859.5	79827.9	58065.4	45347.3	54603.2	53077.3	108183	102486	89301.8	63217.9	89456.7	72982.3	57220.4	66960.1	31911	69305.2
NA	NA	NA	NA	NA	NA	NA	NA	NA	NA	14813.7	12801.8	11782.7	5650.69	6099.52	6243.79	9745.13	10988.1	5834.34	5751.45	14813.7	13881.5	8691.23	7425.23	10187.5	5852.86	6349.53	10187.1	13936.2	5578.11	14813.7	10484.2	10678	6834.89	8446.4	13097.2	24362.8	7373.72	24001.5	16644	NA	NA	NA	NA	NA	NA	NA	NA	NA	NA
571793	457811	479793	394196	558060	565021	408995	569027	379934	415956	571793	507518	620490	511866	462423	533782	592288	566705	544495	447655	571793	422013	697550	565469	758441	652438	500316	693804	403084	525840	571793	754187	687042	673857	601990	522831	493906	476663	510648	737195	571793	671336	681075	691890	684540	825229	701393	703496	816155	786541
51957.7	58797.5	63382.3	65351.3	54866	36838.8	52361.6	40485.2	49341.2	54716.4	51957.7	58186.5	52623.6	45784.8	32132	43521.1	41262.8	52390.4	29184.9	39892.2	51957.7	36118.9	51546.7	42836.2	46813.6	44060.4	50130.3	38688.9	50515	28831.5	51957.7	60454.1	63781.5	46681.8	31359.1	53025	27853.5	43417.2	42090.4	52481.9	51957.7	61481.9	44361.6	86351.3	81327.1	99018.3	69524.3	55780.3	72900.6	110468
NA	NA	NA	NA	NA	NA	NA	NA	NA	NA	NA	NA	NA	NA	NA	NA	NA	NA	NA	NA	11469.6	9964.73	23089.9	13652.5	21359.9	13543	14027.4	18485	12494.5	18781.1	11469.6	18164.9	22114.5	17556.5	13323.5	20376.8	14756.5	17521.4	14331.4	25978.9	NA	NA	NA	NA	NA	NA	NA	NA	NA	NA
4703.4	3592.54	4020.94	3401.8	2914.44	1959.45	2934.95	2386.57	2800.61	2908.28	4703.4	3312.98	4397.89	3656.17	2853.24	3617.91	3736.23	3732.7	2776.12	3093.41	4703.4	2644.88	4189.77	3015.05	3875.78	2485.88	3239.26	2410.14	2985.46	2204.48	4703.4	3076.27	6417.05	3850.09	3736.13	5276.02	7312.57	4528.24	5788.15	5257.73	4703.4	3869.03	3774.83	5914.58	5450.29	5120.58	4440.98	2826.08	4313.13	5880.93
101017	121291	111441	113859	88576.4	66828.9	83239.5	71654.6	87048.3	94333	101017	77934.1	80099.3	63291.9	52498.4	59919.6	53729.9	77101.9	43419.4	58179.2	101017	65042.7	99214.9	80067.4	95708.4	83124.2	94696.5	83126.7	95402.7	66136.7	101017	74256.3	125977	84525.5	69976	101199	67267.2	86596.9	98119.5	91288.5	101017	86357.3	69393.5	121398	112543	140023	108881	92483.9	127448	143353
2479226	2.98125e+06	3.09098e+06	3.7904e+06	3.31669e+06	2.7913e+06	3.30134e+06	2.79517e+06	2.97076e+06	3.05998e+06	2479226	2.76343e+06	3.2006e+06	2.90069e+06	3.03081e+06	3.14823e+06	3.30075e+06	3.22901e+06	2.99804e+06	3.01813e+06	2479226	2.52378e+06	3.47522e+06	3.35868e+06	3.64613e+06	3.62396e+06	3.60839e+06	3.76171e+06	3.24415e+06	3.18306e+06	2479226	2.56046e+06	3.27453e+06	3.00397e+06	3.0396e+06	3.57479e+06	2.80053e+06	2.91284e+06	2.9865e+06	3.36938e+06	2479226	2.30749e+06	2.4473e+06	3.17025e+06	3.13887e+06	3.5618e+06	2.51752e+06	2.52158e+06	2.74202e+06	4.60326e+06
20120.6	26334.4	32679.8	28757.7	32251.9	23299.9	29389.7	26309.1	28030.9	27370.7	20120.6	60912.7	53509	34577.2	46503.2	58892.9	48709	54963.8	51566.9	52550.9	20120.6	22944.3	42663.9	31268.4	35674.6	34841.9	33804.8	39132.5	26007.5	30619.9	20120.6	31522.2	42234.7	38953.7	36230.2	41388.4	23093.9	29310.3	37244.4	41760.1	20120.6	17399.4	20152.3	24300.8	25100	30307.8	23184.4	23615.7	22734	25144.4
475706	416130	454034	417077	370144	302877	386151	366403	386770	352646	475706	417952	453971	379385	394755	373098	406649	415912	373482	382371	475706	386160	546709	436716	454922	441519	445813	509227	501154	459633	475706	494571	668358	555267	576727	707158	512185	586485	602157	620296	475706	441435	460265	631125	652743	682167	460026	488325	551849	583370
2334740	1.77834e+06	1.74015e+06	1.67104e+06	1.57719e+06	1.26855e+06	1.55559e+06	1.63784e+06	1.3578e+06	1.56999e+06	2334740	1.55471e+06	1.56617e+06	1.43374e+06	920642	1.34236e+06	1.45734e+06	1.69052e+06	710985	1.07482e+06	2334740	1.77479e+06	2.23996e+06	1.73509e+06	1.76731e+06	1.5428e+06	1.72809e+06	1.98061e+06	1.93578e+06	1.51852e+06	2334740	1.49903e+06	2.00981e+06	1.85116e+06	1.18309e+06	2.14133e+06	1.22108e+06	1.91883e+06	1.94513e+06	1.9077e+06	2334740	1.38464e+06	1.57784e+06	1.81929e+06	1.88631e+06	1.88489e+06	1.61425e+06	1.08567e+06	1.4914e+06	1.97217e+06
1835272	1.26854e+06	1.64439e+06	1.41341e+06	1.33178e+06	1.00698e+06	1.51218e+06	1.28051e+06	1.35723e+06	1.27344e+06	1835272	1.14509e+06	1.35875e+06	1.10874e+06	606032	1.00611e+06	1.12828e+06	1.23633e+06	438701	757097	1835272	1.17849e+06	1.40458e+06	1.18369e+06	1.14699e+06	1.15954e+06	1.50699e+06	1.19485e+06	1.52989e+06	849246	1835272	1.27551e+06	1.67203e+06	1.56103e+06	811146	1.78122e+06	778324	1.45174e+06	1.522e+06	1.62945e+06	1835272	1.36517e+06	1.24098e+06	1.60107e+06	1.58042e+06	1.68244e+06	1.36333e+06	1.20136e+06	1.28589e+06	1.77823e+06
303696	276659	334227	568788	370324	212514	339073	265147	276636	187492	303696	189896	268062	195733	111329	169463	144948	245511	71810.9	92965.9	303696	186193	176396	167061	102043	177897	213636	141218	251643	85675.5	303696	222718	297789	339702	139556	345546	17605.3	275455	276651	277292	303696	388412	261285	842221	817884	1.03884e+06	536431	355275	595900	809577
717654	722211	806378	670654	575118	515689	686315	593855	658484	647073	717654	650904	757686	572196	555289	555618	572721	654477	562199	524045	717654	662252	772266	614729	644031	544286	611773	689247	674250	638247	717654	621921	751874	609498	624762	816544	566159	765759	759165	683222	717654	449268	362389	650093	672566	626661	464186	544525	602311	571958
258712	349070	286048	318928	311832	220468	254004	235139	231028	255414	258712	231714	249219	182166	130156	188368	173743	228626	109823	124321	258712	218307	283440	227053	221594	227023	227772	230457	224009	155198	258712	235479	369099	254294	232152	320828	152397	229432	267909	287362	258712	282998	267265	385787	404361	446671	375022	276083	313491	427133
72332.1	85012.5	83649	77357.4	71710.6	55135.3	65680.5	64689.7	64181.3	68255.7	72332.1	100100	102907	85464.7	75324.7	79475.9	81849.4	89236	81895	77905.4	72332.1	78228.6	72516.4	60436.3	53400.1	59210.6	58962.7	61788.1	60873.7	48267.6	72332.1	60730.5	88902.5	57452.9	48741.5	70192.6	35544.6	53278.4	53924.7	65030.9	72332.1	82644.4	81018.2	111147	104671	131937	88399.4	76879.6	97202.3	97406.8
4845.53	5326.83	3678.18	4969.45	4106.32	2784.09	3829.02	3524.62	2782.11	3003.14	NA	NA	NA	NA	NA	NA	NA	NA	NA	NA	NA	NA	NA	NA	NA	NA	NA	NA	NA	NA	4845.53	2242.85	6275.87	7188.1	6063.77	8232.23	6394.05	6349.2	7070.44	5821.07	4845.53	1545.75	5097.67	3244.97	5722.55	4001.4	5020.93	3771.18	5316.93	6818.82
222552	199621	196447	204933	172914	141014	176539	169890	134178	159265	222552	152243	197726	140928	112670	120429	142654	134325	110665	126239	222552	132772	194827	130417	149929	115672	137831	129651	154179	106435	222552	180003	198149	130145	128268	177596	106093	131069	157229	162082	222552	162265	146455	193572	187905	183595	180249	134412	164920	119788
146838	134747	154474	162504	147716	116801	146155	132883	127351	134193	146838	112507	135183	100405	93124	91055.8	109815	116346	79043.4	89065.7	146838	117136	148832	112132	119491	103042	116788	118836	113414	94528.5	146838	114048	143556	114505	97306.3	140376	74255.3	102485	111073	123411	146838	128752	143261	160050	167997	185133	145595	104371	131306	158521
45497.8	25794.2	35119.9	29426.4	26970.4	25401.1	27948	31405	34211	36315.3	45497.8	59795.7	91513.6	52527.2	52726.7	52686.4	61939.7	64112.3	56188.9	47464.6	45497.8	93848.9	99730.1	53409.7	85468.5	65035	66003.6	80601.1	68004.2	124383	45497.8	24909	34868.4	24750.8	27808	32465.5	19880.9	31195.2	28770	27533.6	45497.8	18179.3	19205.9	30162.1	25788.8	29668.7	18964.5	19523.3	23365.2	26713.7
1157864	1.13189e+06	1.23038e+06	1.36988e+06	1.26967e+06	999201	1.27073e+06	1.23918e+06	1.27221e+06	1.22065e+06	1157864	1.01459e+06	1.08974e+06	952129	790153	869559	920247	1.04671e+06	680290	820830	1157864	1.12854e+06	1.32174e+06	1.33906e+06	1.40253e+06	1.35057e+06	1.37835e+06	1.52964e+06	1.35064e+06	1.07279e+06	1157864	1.61911e+06	2.28595e+06	1.78072e+06	1.2798e+06	2.06916e+06	1.21109e+06	1.716e+06	1.92785e+06	1.79495e+06	1157864	1.03812e+06	1.04439e+06	1.34183e+06	1.3668e+06	1.53328e+06	1.15491e+06	1.04214e+06	1.21552e+06	1.48729e+06
72989.7	69350.1	81274.4	57261.8	57815.7	47371.4	52118.4	49893.1	66159.5	61032.1	72989.7	86361.7	83938.5	70381.5	79003.1	78584	77566.4	76888.2	79285.9	68498	72989.7	90123.1	161798	93849.5	123262	120705	106090	122717	128067	88509.2	72989.7	103090	136779	92070.3	131313	137591	127119	124605	130147	110319	72989.7	101320	120994	130582	168478	195687	141913	117473	153713	158349
126555	85750.6	95882.8	83734.8	72028.2	63636.7	76180.3	76131.8	69339	72073	126555	59528	76499.5	54415.6	51379.4	47203.8	51995.3	60276.3	49827.7	54962.3	126555	72998.6	78098.9	78854.7	72995.8	72988.5	81071.8	79741.7	99355.8	85021.1	126555	99336.9	122892	98284.7	86012.7	95747.6	85205.6	95964.8	101352	88891.7	126555	66960.5	76115.4	72087.5	69449	85586	67017	74640.2	64865.7	61321
116682	143220	167805	139835	128108	106397	133053	119355	151109	127993	116682	131376	134958	119720	102211	110122	98920.5	131947	83449.9	101778	116682	89634.9	166256	106167	104687	118917	125275	112331	117231	78628.8	116682	121091	117356	92553.2	87365.8	123131	62144.8	100741	100025	113789	116682	125818	103320	180444	173711	155537	147110	120002	147037	171956
285848	257736	296939	275128	263982	221461	199717	219551	216990	250620	285848	206764	245105	185634	131862	200860	218172	281502	94849.5	127794	285848	183956	225471	154849	200060	188054	231680	202129	234924	136452	285848	222885	189890	234525	135633	253513	176475	174597	228449	227692	285848	267872	160984	267177	254418	289135	242888	226726	250235	306201
136752	102487	124262	110284	123967	113874	131944	134727	103998	124743	136752	117835	193975	125788	142903	123873	147040	121420	97296.5	127174	136752	166337	144713	100171	77038.5	125154	151360	124208	149759	158517	136752	73871.8	184758	129250	116732	174062	109764	105158	137352	149640	136752	144462	119460	137666	163945	160145	135905	114480	95015.8	112149
1026206	803403	927670	877959	775629	785943	1.01821e+06	998026	732112	773718	1026206	546918	801077	587761	581621	595413	701265	678667	469323	608215	1026206	693017	798460	761747	594149	673718	794262	722294	751428	957233	1026206	684189	981682	771851	675635	1.16437e+06	566928	785893	860511	805101	1026206	670144	683419	811605	794964	803341	638405	552470	622937	742271
105990	72057.1	93298.7	72857	70703.9	73773.7	98891.2	97959.1	69190.7	72983	105990	58200.7	88646.1	63664.2	64113.4	59266.6	81204.5	70584.4	54932.6	66377.1	105990	60314.8	66800	75223.6	64617	67269.1	86686.8	80967.4	81156.2	119493	105990	61941.4	101062	68047.3	60985.8	99854.8	62836.8	73103.1	87560	75959.5	105990	89171.4	93860	118713	120524	130859	119647	66083.5	94848.2	110260
23265.8	20173.1	20854.3	18341.1	18038.8	16792.9	26515.7	22316.5	19744.2	18395.6	23265.8	14096.9	14516.7	10524.7	14480.5	12592.5	10900.6	12765.8	14614.4	12538.9	23265.8	13043.1	13568.7	9551.25	8699.6	10943.3	14396.3	8127.6	13920.9	7846.21	23265.8	43525.7	47185.1	36482.2	37722.6	58465.6	29410.7	38928	40197.6	38065.7	23265.8	23995.2	15926.8	22511.9	20258.2	20776.3	26749.2	19996.5	20676.8	30589.8
30441.5	32635.8	33987.8	34819.7	28645.8	19597.8	25312	24444.9	22580.3	30784	30441.5	36258.4	40624.5	35959.1	27392.5	38833.7	45105.8	45995.8	23736.8	40697.5	30441.5	19152.9	36990.8	24515.9	28165.6	24088.3	24675.8	33974.6	41621.9	25973	30441.5	36723.5	51344.8	47512.8	35176.6	52438.5	30791.9	42384	42266.2	45108.1	30441.5	22064.9	246260	48558.4	61645	84861.4	52471.8	40419.9	57181.8	55818.1
1567294	3.14061e+06	1.86763e+06	3.28634e+06	2.50525e+06	2.11255e+06	2.61411e+06	2.18811e+06	2.64499e+06	2.63526e+06	1567294	1.53561e+06	1.91324e+06	1.36867e+06	1.36852e+06	1.48869e+06	1.57471e+06	1.55352e+06	1.29467e+06	1.43305e+06	1567294	1.23982e+06	1.58956e+06	1.32712e+06	1.32941e+06	1.26611e+06	1.44359e+06	1.42723e+06	1.24065e+06	1.34422e+06	1567294	1.3693e+06	2.06566e+06	1.5563e+06	1.54892e+06	1.6495e+06	1.67114e+06	1.44414e+06	1.67471e+06	1.8107e+06	1567294	1.53342e+06	971239	1.99749e+06	1.90778e+06	2.25619e+06	1.77412e+06	1.49413e+06	1.79202e+06	2.18384e+06
34685.9	35137.6	36354.5	32112.2	29284.5	21698.1	30468.4	28508.8	30987.5	24720.8	34685.9	34986	43508.6	28530	29336.1	29033.3	22948	37190.6	27253.1	26363.5	34685.9	41349.8	50599.9	34026.2	50604.9	36889.5	37369.4	35467.2	39763	22716.9	34685.9	41605.1	39051	36808.3	42427.5	59660.6	43539.7	36036.6	36824.5	43905.5	34685.9	22193.2	21612.4	31987.9	28693.8	34078.8	26138.3	22640.3	35260.1	23915.9
118503	119396	111969	110378	97108.8	89112.1	113866	97561.4	97489.9	95023.5	118503	90874.9	106221	80274	75877.5	74151.3	77147.2	84989.1	84765.4	73054.8	118503	76595.6	103565	77759.5	72434.6	69183.3	75153.5	77629.9	73503.5	57162.1	118503	105095	128407	95664.6	89503.5	121904	79529.3	100502	112100	113555	118503	100553	95789.7	127906	116909	124789	86438.4	93670.8	108503	133790
36805.5	21782.7	32778.3	22032.1	16047	20899.9	24375.9	22229.8	19864.6	24269.6	36805.5	29360.8	31857.1	22872.4	19751.2	25755.9	21461.1	36750.1	12972.9	19844.6	36805.5	27652.4	19806.5	17279.5	18195.6	17861.2	23723.6	21290.9	18869.4	15447.1	36805.5	19487.1	33434	21306.9	17642.4	30360.2	15352	20198.6	22971.8	28066.8	36805.5	22543.5	21848.8	22065.9	22988.5	19786.6	24963.9	18820.6	28936.4	26005.9
40884.1	38379.6	50518.2	42848	34530.5	26261.9	42837.8	33576.6	35552.4	42018.7	40884.1	35014.6	62319.7	41932.8	54426.2	55898.2	60479.7	44656	37664.1	32641	40884.1	34683.1	49853.9	29912.2	37790.6	40662.5	44438.6	46724.6	67305.4	42002.4	40884.1	10224.8	17561.8	9657.8	4439.61	11302.2	1817.24	6529.13	4035.6	7165.52	NA	NA	NA	NA	NA	NA	NA	NA	NA	NA
NA	NA	NA	NA	NA	NA	NA	NA	NA	NA	NA	NA	NA	NA	NA	NA	NA	NA	NA	NA	6139.62	4706.56	8132.03	6082.36	5997.74	5353.77	5272.4	5682.17	5144.19	3712.84	NA	NA	NA	NA	NA	NA	NA	NA	NA	NA	NA	NA	NA	NA	NA	NA	NA	NA	NA	NA
23907.2	35514.6	42381.6	36465.5	31987.4	23191.1	30801	19881.7	32797.7	27306.8	23907.2	15844.1	16342.6	17551.8	12810.1	13955.6	13647.5	18181.2	9560.76	16060.1	23907.2	32812.9	35028.7	27105.8	28952.6	24538.7	28258.9	23999.4	24732.1	22667.1	23907.2	21612.1	60708.9	33127.7	24327.4	35385	27640.9	36403.4	47253.9	41702.6	23907.2	199445	163748	134164	191148	199445	182415	127723	171280	258285
12310.7	15908.9	21510	22559.1	17500.1	11326.6	15916.2	9497.09	19635.6	17203.6	NA	NA	NA	NA	NA	NA	NA	NA	NA	NA	12310.7	11573.6	20850.3	19090.1	20606	21099.3	20314.4	27151.9	10858.7	13512	NA	NA	NA	NA	NA	NA	NA	NA	NA	NA	12310.7	8752.53	5250.45	11440.5	9152.92	11888.9	10749.1	7038.86	8477.6	12107.8
21727.6	14979.1	20381.8	16055.1	19281	13098	22078	19078.4	21160.1	19520.8	21727.6	15117.4	20971.9	14823	9891.56	13980.3	13249	17097.8	9885.83	11788.7	21727.6	12285.3	18783.1	14198.3	14369.2	15034.4	15980.4	16482.5	22375.5	11826.3	21727.6	19846.9	23852.5	18405.6	11294.8	23622.8	12672.3	20395.2	20326.5	21364.3	21727.6	19953.9	15733.6	21613.8	20768.2	21831.6	15963.1	14719.2	18135.1	18515.7
NA	NA	NA	NA	NA	NA	NA	NA	NA	NA	NA	NA	NA	NA	NA	NA	NA	NA	NA	NA	10940.6	22763.8	25050.5	29299.6	4240.65	32064.3	17222.6	29987.4	21584.7	26770.7	10940.6	17447.1	24407.9	16731.5	13869.8	16939.1	9305.61	15213	15850.1	15720.4	10940.6	272180	362059	688752	803820	928174	439089	388202	569168	767754
1213131	1.17958e+06	1.03762e+06	1.09087e+06	1.01916e+06	717557	931701	945729	798241	922522	1213131	775587	996005	738684	497332	733358	846340	893554	411535	589453	1213131	920171	1.55452e+06	1.20413e+06	1.36676e+06	1.06695e+06	1.19124e+06	1.36918e+06	1.66258e+06	977859	1213131	1.1239e+06	1.43565e+06	1.22629e+06	748721	1.43707e+06	649468	1.34258e+06	1.33018e+06	1.30642e+06	1213131	854356	770684	1.09515e+06	1.02887e+06	1.15322e+06	921687	736725	929498	1.22721e+06
658579	512810	600773	559170	480515	401715	417715	449525	404585	476792	658579	450444	497141	474671	286039	456783	403095	532619	217785	295216	658579	392986	512208	443492	354061	392108	429015	365554	424705	205762	658579	350397	553728	412257	218642	449260	155260	416545	452754	356294	658579	410814	441028	446461	439029	453931	485386	353244	378824	543114
188457	303341	267066	276473	313928	213323	226247	195419	202259	270838	188457	241261	239122	187970	117465	203785	252225	311282	63415.6	126323	188457	317896	306437	369218	474809	415575	442694	491313	475298	307174	188457	247564	316431	344893	143405	297744	172968	253402	344092	254974	188457	213146	230929	229234	224603	328933	279581	257682	305293	249746
41690	61691.1	49453.2	41432.2	60657.9	42815.7	46686.6	21130.4	39929.4	45374.3	41690	37146.8	40203.9	44292	28602.9	35225.4	52279.9	43282.4	35475.5	33566.8	41690	31989.8	55969.3	35959.5	40377.4	26370.2	35263.2	36438.6	38157	21844.8	41690	48520.3	66506.4	44807.9	52217.2	66391.3	41106.4	89061.1	76393.9	59167.5	41690	42509.3	38588.1	46937.8	47552.3	64202.9	37954.1	44918.6	50351.8	45484.4
1613819	1.2431e+06	1.56992e+06	1.45134e+06	1.13447e+06	954171	1.22371e+06	1.00969e+06	1.36393e+06	1.16392e+06	1613819	1.12602e+06	1.29805e+06	999321	1.09765e+06	1.06145e+06	1.23125e+06	1.13984e+06	1.01252e+06	1.04983e+06	1613819	982408	1.10283e+06	979361	964045	1.18606e+06	1.30877e+06	975481	1.20777e+06	877641	1613819	1.01221e+06	1.11855e+06	1.04241e+06	1.00564e+06	1.2394e+06	937719	1.12127e+06	1.1212e+06	1.06377e+06	1613819	1.25679e+06	1.34509e+06	1.59939e+06	1.61705e+06	1.91015e+06	1.30739e+06	1.27142e+06	1.523e+06	1.7093e+06
538635	381781	466564	346116	372396	290961	326725	355155	330507	356002	538635	415708	462402	388038	236027	331724	291850	410036	200183	274604	538635	367361	399308	335423	308282	326485	336609	286865	316366	256424	538635	393940	457096	374994	326910	486252	310681	407571	435925	421184	538635	412336	474339	372895	356132	426802	364006	281055	314983	371873
449927	533963	500315	488381	605705	352663	351410	407883	314675	394418	449927	353293	520269	324494	234375	357882	333302	435780	221115	247511	449927	488381	691555	787137	807711	794918	746778	773416	842602	683163	449927	411187	384352	438867	300979	489165	316053	365664	466396	433547	449927	265435	237947	269596	290426	415130	320266	281324	278918	562399
381756	250183	331739	243540	252186	188572	275226	335211	226040	258390	381756	201334	316396	223320	171995	203087	190597	275733	128824	177614	381756	223694	293615	207653	188000	194940	209606	253171	234235	228981	381756	279560	332821	253915	194300	350129	143452	285951	294222	288857	381756	202086	258059	282452	302695	297764	242490	210499	258240	193158
208293	258738	317977	194520	145558	133786	199903	216734	225774	195730	208293	234940	241480	199506	233627	198624	192582	281495	169888	204618	208293	198747	307730	234075	258162	355364	340610	259614	376347	199439	208293	184085	426247	317858	235593	305925	142595	421559	280945	260056	208293	281517	293411	244467	268791	269445	207081	378332	427748	154207
795836	464725	590304	519247	474632	406852	485062	505340	510524	503452	795836	615483	632097	481058	560092	562497	513762	595781	525669	545340	795836	584828	878821	756186	709724	830625	832555	841453	754249	730510	795836	645905	887460	721482	676566	864406	496458	651334	675755	769243	795836	599990	522054	731180	732307	816372	758275	636936	763586	751288
221862	189345	190615	171841	150405	115067	163145	165797	149009	133456	221862	153382	165299	129403	110980	124029	106459	152742	109148	103656	221862	109156	142330	91905.3	103777	92030.1	95842.3	107214	141081	97855.4	221862	130202	186804	158510	154711	206276	129701	149752	175621	154245	221862	196345	170571	213953	192085	226356	160778	180949	181862	207223
362466	153167	140504	117225	92996.1	114838	128424	158808	112359	103225	362466	81889.4	153198	59655.7	35210.3	62913.6	84091.9	61736.2	40881.4	47573	362466	145749	100533	88955.4	94462.9	63054.6	99064	117322	125171	65388.2	362466	128454	145443	98901.7	47630.3	99959.7	61449.2	114618	118562	73718.3	362466	99595.8	84723.1	119503	102125	93020.8	50418.2	74427.5	67254.7	116899
603736	464421	528392	470322	430578	381358	446488	453771	454543	480266	603736	485970	441647	395324	345916	419999	398251	404446	327088	409278	603736	371402	514128	414429	457393	469575	513301	358873	389103	326220	603736	397018	632699	440849	347163	499656	319946	428471	473085	508940	603736	470585	489268	610630	558951	552957	509457	404104	473227	683024
49048.9	15195.1	28993.4	18138	15300.9	17259.5	22457.1	19116.4	26450.1	33346.7	49048.9	31823.4	19501.7	22314.3	21277.6	19513.3	19239.8	18927.4	11221.6	27147.4	49048.9	34058.8	7313.22	8427.2	2802.15	13395	21837.1	4208.46	3995.82	2479.61	49048.9	3670.5	13008.7	4231.63	2196.8	4137.63	2073.39	3589.99	4054.23	4207.53	49048.9	17465.8	17674.6	7688.54	7866.73	6802.34	32002.2	6163.39	5000.1	15092.9
1273791	800231	980729	802883	771348	725077	874249	794770	969981	841029	1273791	832215	807869	525789	766337	661110	668089	720834	563026	762104	1273791	808762	918684	760827	739308	803482	896694	907797	868496	852165	1273791	871321	1.21612e+06	862567	724232	1.01348e+06	541088	759495	806913	819872	1273791	817079	559584	1.05499e+06	970094	1.07996e+06	874567	707124	856976	1.04804e+06
755089	593759	679372	498325	557651	435471	522008	461330	535143	507360	755089	525977	587165	297547	538274	438866	357803	434783	414805	549359	755089	476305	485232	336834	337810	432006	426887	423571	347089	442438	755089	408922	435685	242744	503012	431685	510203	264355	301804	338878	755089	430453	423134	509350	526636	578313	423581	275250	408292	421609
360123	300470	394899	192383	259258	201216	263355	217162	350745	321296	NA	NA	NA	NA	NA	NA	NA	NA	NA	NA	360123	414854	695638	508292	345504	517679	566852	631768	579712	556885	360123	192675	368118	161091	287454	214145	203623	196727	187656	184623	360123	648876	505984	804631	834288	648753	571165	433503	531799	267003
1404431	1.43048e+06	1.1947e+06	1.24109e+06	1.21276e+06	922916	1.23383e+06	1.11752e+06	1.10462e+06	1.15718e+06	1404431	989025	1.24698e+06	570046	1.04543e+06	1.00039e+06	1.14633e+06	934889	1.02463e+06	968264	1404431	1.82718e+06	1.75435e+06	1.70696e+06	1.63733e+06	1.81212e+06	2.17226e+06	2.76785e+06	2.4162e+06	3.06713e+06	1404431	905744	1.20229e+06	678571	1.01191e+06	1.00925e+06	1.37115e+06	759361	802124	939941	1404431	1.06518e+06	931628	1.10048e+06	1.27887e+06	1.40868e+06	1.06712e+06	645566	917856	1.07746e+06
NA	NA	NA	NA	NA	NA	NA	NA	NA	NA	11090.3	26401.4	33770.5	19474.4	16718.7	30452.2	28995.4	24684.4	18880.8	24370.3	11090.3	11998.3	15192.2	10867.8	12869	15561.9	15420.4	14774.4	15038	14738.5	11090.3	19197.3	12818.7	18120.7	21911.5	18389.8	25773.6	14605.5	13859.6	25608.2	NA	NA	NA	NA	NA	NA	NA	NA	NA	NA
592617	513056	630611	585176	577131	451929	536085	518502	551753	583896	592617	547432	732188	473875	349123	517569	479757	550275	302799	422693	592617	844434	1.00424e+06	987600	1.12588e+06	1.03028e+06	902697	1.44556e+06	940301	1.19355e+06	592617	522106	660792	562894	415702	610845	415248	516732	592952	590338	592617	500228	389548	654616	647078	787556	533439	515532	537691	776235
92892.4	128521	114647	115560	107644	78002.5	105479	66290.4	112153	107087	92892.4	127956	106460	96619.8	79778.3	116866	108337	105478	88904.8	85569	92892.4	81999.1	148616	91694.2	129811	104607	111553	130058	125656	92178.8	92892.4	134539	156898	120460	79310.6	137141	110425	135023	165973	140518	92892.4	62575.4	47864.7	80864	78890.2	95891.1	72350.3	65023	84351.9	92522.7
1648038	1.92739e+06	1.86235e+06	2.14297e+06	1.87811e+06	1.49581e+06	1.82707e+06	1.66403e+06	1.74272e+06	1.7827e+06	1648038	1.53891e+06	1.59882e+06	1.29857e+06	1.22243e+06	1.43422e+06	1.42633e+06	1.52245e+06	1.16758e+06	1.2393e+06	1648038	1.19672e+06	1.80512e+06	1.2426e+06	1.50146e+06	1.43112e+06	1.43771e+06	1.61769e+06	1.48878e+06	1.24041e+06	1648038	1.35159e+06	1.79287e+06	1.66051e+06	1.50387e+06	2.17941e+06	1.35086e+06	1.64341e+06	1.71996e+06	2.04824e+06	1648038	1.36068e+06	1.45012e+06	1.94875e+06	1.99555e+06	2.14058e+06	1.49466e+06	1.3353e+06	1.72226e+06	2.03657e+06
21346.1	23111.6	23329.5	20832.2	23727.3	18198.6	25917.5	16650.1	18885.9	17782.3	NA	NA	NA	NA	NA	NA	NA	NA	NA	NA	21346.1	8185.99	18128.2	15023.9	19179.4	8863.56	11968.2	9556.49	18142	10653.4	21346.1	15369.6	33344.1	19125.6	17303.2	19516.9	23945.6	23994.7	26639.8	20408.8	21346.1	16312.3	18435.3	18034	19463.9	14649	13890.3	22593.6	29392.8	9965.41
3993408	3.3907e+06	3.32982e+06	4.1845e+06	2.84566e+06	2.24843e+06	3.675e+06	2.52904e+06	2.91096e+06	2.64372e+06	3993408	2.40954e+06	2.80078e+06	2.67857e+06	2.28973e+06	2.25296e+06	2.58734e+06	3.08355e+06	2.48545e+06	2.56916e+06	3993408	2.15385e+06	2.81315e+06	2.71551e+06	2.36315e+06	2.58123e+06	3.10261e+06	2.7924e+06	2.7513e+06	2.37686e+06	3993408	2.1639e+06	3.72664e+06	3.00274e+06	2.30448e+06	3.26027e+06	2.36181e+06	3.06322e+06	3.09301e+06	3.03588e+06	3993408	2.7355e+06	1.87445e+06	2.86775e+06	2.49365e+06	3.03839e+06	2.39321e+06	2.43793e+06	2.67497e+06	3.01833e+06
279207	250793	300765	295433	267443	298815	266633	249724	435176	311557	279207	267646	773676	400813	134583	580750	313335	246947	109266	347543	279207	513829	356562	834723	452881	635030	723446	741909	457207	463231	279207	278776	296607	298600	191244	283063	203287	228631	253085	397617	279207	321772	231356	290138	256090	232563	238246	230779	231571	380051
350337	102459	165705	100389	91134.3	100608	109540	141178	122517	105000	350337	322645	309570	277541	250125	276650	229154	334069	220386	240578	350337	231276	228195	169433	147148	141991	202966	151490	178235	99328.3	350337	224378	307056	263611	177130	305467	133902	212407	271988	225909	350337	248634	174320	226575	210501	199408	243343	183603	197887	186504
904836	748509	797123	610957	636590	585592	692036	689247	763424	667249	904836	729450	830343	705695	658206	588160	811859	699302	619584	752503	904836	755971	885496	555062	654843	534449	632734	666199	595569	683329	904836	1.07941e+06	1.12451e+06	794750	676388	1.04376e+06	557353	805901	845897	825198	904836	734243	834055	974979	1.08821e+06	1.02252e+06	885361	671398	866917	1.01976e+06
314649	345590	416477	389276	308447	245272	343679	279029	397348	336522	314649	224488	248013	215921	219793	210537	229323	237337	183880	240833	314649	241534	428292	304215	595591	362288	410622	501605	429661	485525	314649	283718	343759	264433	260061	318321	295087	283441	288632	367614	314649	275999	251002	369884	401189	374476	339381	293894	372695	371216
562415	597866	527764	448420	461412	406891	464701	445035	426795	468652	562415	465826	503795	500731	455919	523496	538670	599750	448858	466884	562415	395221	563372	453029	414030	463575	493657	486194	483708	372262	562415	466687	655102	475610	346646	518442	329260	690571	512027	512253	562415	403485	453002	413852	414410	410896	440690	377299	414705	403220
NA	NA	NA	NA	NA	NA	NA	NA	NA	NA	NA	NA	NA	NA	NA	NA	NA	NA	NA	NA	NA	NA	NA	NA	NA	NA	NA	NA	NA	NA	10050.7	18023.9	17331.5	18061.8	12094.5	17483.9	10594.5	13272.8	16339.6	13700.4	NA	NA	NA	NA	NA	NA	NA	NA	NA	NA
18402.1	19935.8	15900.4	23765.7	18329.1	13125.2	13751.9	11722.3	13162.6	15941.2	18402.1	8254.5	12310.8	8797.34	12452.7	12911	17212.8	16048	7687.1	10016.7	NA	NA	NA	NA	NA	NA	NA	NA	NA	NA	18402.1	8408.89	10523.3	8130.85	5849.19	10323.8	4159.61	7604.07	8414.89	9010.98	NA	NA	NA	NA	NA	NA	NA	NA	NA	NA
12353.8	23189.3	23144.4	23678.6	18606.6	16249.1	21910.2	17137.1	18596.4	18999.7	12353.8	9468.65	15252.6	15209.1	12069.6	8973.35	10935.6	14942.7	19440.6	9926.15	12353.8	8128.63	11080.8	8282.54	7648.33	8731	8697.16	8275.24	11375.3	6917.93	NA	NA	NA	NA	NA	NA	NA	NA	NA	NA	12353.8	7336.72	8459.8	8900.63	6895.89	8102.93	7914	6245.13	5804.3	9824.28
185840	79986.7	105938	76511.8	81120.9	81846.5	86906.3	77578.1	79086.6	75706.4	185840	108298	159492	123004	80602.6	108819	114124	133866	77320.6	89273.1	185840	153146	206989	160192	155862	147499	167472	178255	292607	151242	185840	81826.3	97080.7	71836.5	56176.3	89182.4	53875.6	79795.6	86623.1	76513.1	185840	273303	221510	327913	311554	391488	210370	243691	236799	384503
472974	331276	402887	331254	338223	275073	334873	356411	338311	340454	472974	363170	402135	348642	291002	335220	350041	388983	256264	332314	472974	399833	549224	446763	477666	417006	483579	473607	488852	354631	472974	355761	569598	447849	338173	507235	300813	443748	473696	457067	472974	407494	329674	467970	463651	461710	410063	353364	397266	407340
259540	309918	252075	514280	332384	223045	266999	229654	234322	246701	259540	197540	297112	226884	230632	225201	270104	263149	202667	247889	259540	249320	266382	253885	207457	249515	251599	253218	327604	180908	259540	154935	309154	180477	183161	239468	154432	170289	219481	166337	259540	133627	180111	181611	217166	192842	169601	156707	163605	128899
113323	36528.1	40985.6	33937	20556.1	15947.9	31716.1	31581.2	34379.9	24497.2	113323	59903.7	56937.9	47478	35086.6	39302.8	45742.9	52169.8	50166.2	45227	NA	NA	NA	NA	NA	NA	NA	NA	NA	NA	113323	43297.2	74290.1	40775.6	35380.4	45722.6	32079.2	54232.7	52937.3	38386.2	113323	37330.5	39932.8	35466.4	37775.3	31536.2	22133.4	29744.6	41487.8	27252.7
90475.5	104887	88837.4	130746	93123	61153.9	63125.2	61641.8	69759	60172.2	90475.5	54904.2	63578.2	78128.6	56705.4	49721.7	78033.3	71896.5	57927.5	54481.3	90475.5	43854.5	52807.7	42483.9	52704.2	45678.9	60914.8	66036.8	77162.8	46834.5	90475.5	61965.1	105335	66724.4	61461.2	83735	53824.9	92114.3	88098	66186	90475.5	63070.6	76722.5	82683.5	95206.7	102861	65996.1	71672.4	87218.3	78219.7
1856366	1.35773e+06	1.64895e+06	1.4322e+06	1.30119e+06	1.14091e+06	1.41749e+06	1.4316e+06	1.34482e+06	1.48509e+06	1856366	1.10731e+06	1.43701e+06	1.16058e+06	660258	1.12205e+06	1.1452e+06	1.41219e+06	526384	789742	1856366	1.1734e+06	1.5997e+06	1.29042e+06	1.49309e+06	1.258e+06	1.51694e+06	1.50003e+06	1.28816e+06	1.0007e+06	1856366	1.15815e+06	1.32664e+06	1.18136e+06	673234	1.31012e+06	640280	1.12481e+06	1.26438e+06	1.21541e+06	1856366	1.11636e+06	924157	1.62586e+06	1.51565e+06	1.62149e+06	1.38011e+06	1.0434e+06	1.14606e+06	1.74834e+06
54247.1	46590.8	48633.5	45369.9	40178.2	30587.9	41929.3	41020.1	41372.8	38795.8	54247.1	34818.4	36927.2	30844.3	30394	32758.4	34980	40881.8	21457.9	29890.5	54247.1	29859.1	39562.8	27155.8	36486.6	26272.8	36360.6	32870.7	38963.5	29947.4	54247.1	67594.2	74468.8	57924.6	49142.6	74802.1	61948.5	49930.1	59218.1	61631.4	54247.1	121727	42020.6	85613.9	60905.8	93972.7	63172.6	52419.5	72962.3	54403
2127120	1.59873e+06	1.73331e+06	1.82913e+06	1.53061e+06	1.32892e+06	1.82915e+06	1.70419e+06	1.36887e+06	1.4416e+06	2127120	1.5083e+06	2.08654e+06	1.52714e+06	767748	1.40255e+06	1.73016e+06	1.57316e+06	467290	923469	2127120	1.56736e+06	1.85146e+06	1.69055e+06	2.12551e+06	1.36353e+06	1.48167e+06	2.12003e+06	1.61023e+06	1.31917e+06	2127120	1.47648e+06	2.46061e+06	1.39611e+06	749443	1.8526e+06	808804	1.52915e+06	1.66415e+06	1.82632e+06	2127120	1.04404e+06	1.13687e+06	1.48471e+06	1.43265e+06	1.3941e+06	1.29009e+06	1.0203e+06	1.15575e+06	1.45578e+06
125735	59850.3	68094.6	57159.7	51999.2	49015.9	56955.9	60706.8	71522.5	54424.5	125735	43251.2	49132.3	36539	42126.9	31460.1	40689.8	37873.1	33127.6	45776.8	125735	182815	175061	85040.4	118890	83734.2	89766.9	120390	93652.3	69902.8	125735	102332	54738.9	54119.6	67387.5	63481	64788.7	49955.8	64264.7	74233.4	125735	71257.6	69671.7	60392.8	77556.5	67267.2	66122.6	40735.1	39187.5	56671
2349068	710796	1.13651e+06	834354	750974	691949	884713	1.08564e+06	748920	768255	2349068	866942	1.15669e+06	958515	586211	806901	821193	1.08417e+06	460312	583202	2349068	860877	1.34156e+06	971130	1.01238e+06	891794	1.00212e+06	1.12656e+06	1.22584e+06	911070	2349068	1.04419e+06	1.72982e+06	1.2875e+06	857167	1.43286e+06	702681	1.36618e+06	1.33586e+06	1.27346e+06	2349068	948998	997548	1.2889e+06	1.24163e+06	1.40849e+06	955219	668931	1.01016e+06	1.6926e+06
13377.2	17191.6	17181.6	16574.2	14839.9	10514.4	14079.3	13199.6	17513.4	14247.2	13377.2	15471.4	16701	11919.5	16103.3	13751.5	15571.3	17886	13764.9	11426.2	13377.2	13229.1	17694.3	12366.1	11994.5	15167	15560.5	15234.1	17172.1	14602	13377.2	19745.9	22347.8	19884.1	22687.8	26764.5	19941	20078.1	22110.3	26667.5	NA	NA	NA	NA	NA	NA	NA	NA	NA	NA
662964	382055	499181	408979	397904	323810	400595	422295	400364	373472	662964	354784	482587	408790	440559	437142	415817	499536	349798	417533	662964	410194	704901	472848	488704	567984	524205	640187	508687	510988	662964	408858	515824	440886	440031	567244	339599	415662	451831	526144	662964	341292	388651	555876	597992	678798	636934	411314	547293	517127
NA	NA	NA	NA	NA	NA	NA	NA	NA	NA	NA	NA	NA	NA	NA	NA	NA	NA	NA	NA	NA	NA	NA	NA	NA	NA	NA	NA	NA	NA	NA	NA	NA	NA	NA	NA	NA	NA	NA	NA	NA	NA	NA	NA	NA	NA	NA	NA	NA	NA
201317	182157	189785	163916	145081	105702	137691	133792	143141	147427	201317	162330	252009	82616.8	104001	253658	288637	187646	221249	125264	201317	110202	138344	102581	98680.1	85194.3	118249	107693	107817	65121	201317	74999	152127	98745.4	54633.9	107953	60518.6	83345	110280	99211.5	201317	121882	95712.5	119705	138345	154696	125480	90890.1	122891	120853
189878	111837	180967	115908	105610	114215	137853	110661	146890	137840	189878	128135	95079.2	124306	128524	93807.4	81499.7	123462	88660.2	135920	189878	55325.3	159961	157685	157807	137681	169028	85121.5	225933	81566	189878	100648	148518	86984.4	67507.9	106257	60621.8	96239	89811.4	73150.6	189878	66013.9	53377.7	36469.5	36411.9	32275.8	55151	65956.4	65986.3	23821.7
977449	1.05274e+06	1.33262e+06	1.04962e+06	1.04546e+06	784811	1.11974e+06	1.12385e+06	1.15636e+06	1.01912e+06	977449	1.07685e+06	1.07926e+06	953848	932401	978462	1.03537e+06	1.04853e+06	1.00949e+06	977378	977449	956672	1.28719e+06	934279	1.17084e+06	1.23706e+06	1.27096e+06	1.05642e+06	1.07694e+06	815021	977449	1.46177e+06	1.09985e+06	1.07679e+06	1.63512e+06	1.88509e+06	1.53227e+06	1.23323e+06	1.21463e+06	1.73598e+06	977449	1.45101e+06	834960	1.77573e+06	1.62607e+06	1.58336e+06	1.55163e+06	1.32319e+06	1.55617e+06	1.39485e+06
295781	409668	460612	420579	395158	296517	367380	229710	308839	375499	295781	365049	364982	317266	182407	328245	270601	384640	159882	226712	295781	274035	429930	366313	369333	314567	356531	321594	308006	180807	295781	343644	465002	472191	268366	433832	260328	434388	447587	430646	295781	305118	263812	334650	316498	353957	256742	237837	237591	376269
354386	382988	402251	425195	335240	274401	412246	309994	369708	362965	354386	260853	336929	230588	218633	240295	261992	268477	201771	225498	354386	262984	277898	229632	225761	204905	245819	233729	241378	216048	354386	269860	332070	249660	207826	304925	208135	259313	268124	282102	354386	375311	223622	337128	336379	393998	282812	258450	282905	326534
249813	247715	261735	239824	213551	168509	205486	210423	244569	206392	249813	274891	355222	256778	274714	306651	280627	259750	300152	284732	249813	192016	271718	193770	210478	236497	235301	201195	222774	166853	249813	317562	303069	272694	300810	355060	312451	291265	296960	313905	249813	217821	236633	295888	371984	335904	273115	234326	301003	298595
170430	90954.7	92558.2	115457	87852.7	78080.6	83415.8	91841.2	131401	94095.2	170430	114239	101500	105759	76526.6	81213.3	82423.5	87408.2	98380.3	87861.4	170430	82033.5	68984.7	59097.7	54118.2	66334.5	88087.9	53000.2	68146.8	41609.3	170430	174911	166182	88999.6	99472.1	102093	88325.8	87498.9	90375.7	121591	170430	140413	126418	125359	132627	167942	125419	124260	111942	187273
NA	NA	NA	NA	NA	NA	NA	NA	NA	NA	NA	NA	NA	NA	NA	NA	NA	NA	NA	NA	37239.9	27617.8	49367.3	35129.2	41242.6	30957	41409.2	22690.8	27602	21858.1	37239.9	40674.2	22310.8	30889.3	30632.3	36733.4	31908.6	25943.4	26237.4	47294.2	NA	NA	NA	NA	NA	NA	NA	NA	NA	NA
142195	167177	196485	156453	150473	138449	158498	148972	140920	150813	142195	199403	196319	153756	170321	177285	176108	189459	155674	156344	142195	155447	193734	201588	200920	203656	217449	226456	201883	197126	142195	187602	206285	188070	223638	248505	166939	199300	191808	247628	142195	152316	167288	174534	182442	201883	155551	154282	174810	188802
114948	133160	127857	123382	119565	107611	128386	119705	147393	124734	114948	122297	134875	107616	103515	105859	112972	123613	95221.5	120077	114948	107589	143901	79436.5	146205	104456	130955	142877	128314	155096	114948	168043	214335	144411	96147.3	122757	106032	120872	128003	148074	114948	71842.6	61427.9	60588.1	58139.2	55671.1	72779	29931.2	43314.4	53413.8
39231.5	27035.5	34028.1	29087.4	24318.4	31359.7	24571.1	30591.5	26304.6	28216.7	39231.5	40346.5	39348.2	20739.1	24609.3	27902.8	25513.1	26174.2	21906.9	17346.4	39231.5	35139.8	15499.1	15324.4	9967.25	15320.5	17095.7	12920.4	14529	7860.73	39231.5	36730.8	33424.4	34387.2	19134.4	31522.3	11862.4	16414.3	19699.9	24402.1	39231.5	22491	27072.4	18598.5	15355.1	17085.7	29804.9	17292.9	16217.3	19562.1
28551.4	43965	51128.8	54542.7	55429.6	49226.3	50223.6	38956.1	61184.3	61025.1	28551.4	59581.9	55937.5	37709.1	42352.6	54701	32439.4	42590.9	40318.4	50038.1	28551.4	37259.9	42991.4	37501.9	39123.9	46593.3	42184.8	38582.2	22462.5	28139.6	28551.4	38051.5	47233.3	39108.1	36843.8	41869.7	38399.2	37612.7	41159.6	39644.3	28551.4	18755	19093.8	19678.1	22546	24342.8	21741.7	17711.9	19451.3	25567.4
689670	468834	503064	421358	363207	318747	414067	379512	432186	388953	689670	316963	394789	302108	309963	306358	382513	339720	285925	383260	689670	400969	419844	288140	345772	282934	342030	311979	350870	290126	689670	488745	492836	393860	381292	535345	430071	492347	443272	410725	689670	329081	284693	429988	451602	432890	390326	289497	340163	447167
541507	401168	515643	417003	384019	323633	436252	395844	409737	462723	541507	389434	460126	370219	231700	339960	374423	446290	141551	272299	541507	391184	570479	409006	420665	318952	442923	393837	409567	270085	541507	361155	471212	326454	196344	437808	167716	357684	344888	403456	541507	397606	360110	511233	522980	514708	516717	374519	488322	600683
3065342	2.56419e+06	3.05942e+06	2.88673e+06	2.37227e+06	2.03802e+06	2.61643e+06	2.1697e+06	2.42437e+06	2.06115e+06	3065342	2.22058e+06	2.60937e+06	2.14864e+06	1.75283e+06	1.96467e+06	1.87058e+06	2.47231e+06	1.95041e+06	2.01974e+06	3065342	2.15026e+06	2.69296e+06	2.31407e+06	2.86767e+06	2.62537e+06	2.91658e+06	2.72212e+06	2.7739e+06	2.85893e+06	3065342	2.84515e+06	2.70963e+06	2.79363e+06	2.78757e+06	3.03401e+06	2.10289e+06	2.68273e+06	2.55295e+06	2.55156e+06	3065342	2.15342e+06	2.09063e+06	3.00528e+06	2.58569e+06	3.18923e+06	2.35802e+06	2.28456e+06	2.537e+06	2.47877e+06
NA	NA	NA	NA	NA	NA	NA	NA	NA	NA	92563.2	48607	64477.1	43790.4	46205.6	43583.5	79641.1	58705.3	50014.6	50244.7	92563.2	26081.4	66663.5	49674.4	54151.2	24852.8	24947.5	73465.7	95164.4	54622.6	92563.2	69913.7	108229	78137.5	58088.4	94155.2	41175.8	50905.2	88680.2	98442.4	92563.2	64097.5	70596.5	125681	125917	71141.3	57446.3	80862.3	87430.3	84417.1
297619	216538	285223	242822	151863	158500	268241	184936	265007	180448	297619	145383	285312	167069	165396	128139	191777	210627	195994	282428	297619	326748	137125	139808	151279	93549.2	154719	193595	213075	222724	297619	132578	218655	163706	140485	223101	214502	187581	158939	147916	297619	169756	128547	214495	191477	199783	117583	186561	160319	269724
10028	11093.2	12162.1	11354.8	9546.56	8051.97	11075.3	8942.97	11680.8	11069.9	10028	7995.71	9568.77	6904.22	6959.87	7701.52	8376.47	8599.45	7863.98	8867.41	10028	9529.7	12773	7082.94	10737.4	9416.69	8108.21	14186.3	10307.2	10503.2	10028	6054.62	10185.8	7333.22	5487.62	9134.05	2946.21	7094.31	6406.94	8942.11	10028	9920.79	9205.78	10814.6	13585.2	12548.5	12161.2	7692.33	8860.19	12697.4
768530	545827	570376	485557	504674	418341	482300	488368	392104	434564	768530	388725	536933	391746	296061	366703	400638	487882	251362	320852	768530	454019	568254	461946	500630	418870	414957	530339	467077	401675	768530	529363	586051	499408	482873	680781	522273	573624	642949	566395	768530	441877	501073	678402	640108	703007	501047	448320	523920	758721
80488.2	61569.6	68235.5	56308.4	55631	44316	63079.2	51713.3	51471.9	33577.6	80488.2	50111.3	66170.6	53577.9	36845.3	45304.2	45225.9	58389	29108.4	43772.4	80488.2	48234.8	67838.3	52128.7	46145.5	46452.5	51338.5	51754.5	52460	40840	80488.2	60805.6	97721.5	66693.2	51055.5	78207.6	67629.2	70737.3	79268.4	68758.5	80488.2	58137.1	44507.8	68027.5	67561.1	74184	55680.8	52708.7	61109.2	66869.2
78649.5	97454	70676	72466.1	63419.9	43920.5	56302.8	48144.2	53010.6	45083.7	78649.5	51603.6	62670.7	41598.5	43015.3	46053.8	34227.9	55596.5	48687.7	37025.1	78649.5	44971.7	63733.2	43458.9	45815.2	47457.4	50023.9	51299.4	63785.3	39429.5	78649.5	75188.4	95704.7	74723.4	65536.8	92531.2	49775.9	62552.5	75619.9	78051.6	78649.5	66502.3	55472.5	74067.9	69134.1	68945.2	67251.5	62359.3	89199.1	57672.1
310169	346499	362214	340154	287921	240546	294279	245606	288926	311818	310169	277527	285618	245929	219744	270024	266194	252469	257423	257082	310169	220623	307001	221877	252171	261440	274515	266496	270782	206436	310169	321314	253300	330348	258965	399366	235426	334333	331912	358967	310169	237529	203249	293610	284353	309484	265570	212284	239330	316635
1082520	1.01399e+06	1.08693e+06	843098	944386	755510	942837	894479	1.05918e+06	980006	1082520	995601	1.02641e+06	545123	926433	896306	906503	956212	805446	868467	1082520	964545	1.104e+06	1.03426e+06	1.30144e+06	1.20994e+06	1.30399e+06	1.41634e+06	1.32903e+06	1.86459e+06	1082520	766163	1.14812e+06	750195	944483	1.02042e+06	1.08264e+06	852125	807073	882950	1082520	780407	658824	854315	1.04122e+06	1.11989e+06	802333	538248	818326	968300
141028	153446	160090	157476	147155	111955	122030	101441	130934	136654	141028	139214	167481	118855	69236.8	117818	100535	114055	60486	96125.1	141028	147236	169720	148651	134114	103568	124951	121223	117117	74069.3	141028	157898	181730	123514	87603.7	182411	91669	164990	175204	160420	141028	99919.5	89259.3	150917	141604	142592	107063	109777	122982	165502
382101	612176	580620	700050	623089	562806	625279	552671	620533	690858	382101	364190	378257	367534	309738	342016	369352	341900	315714	346981	382101	334564	590546	440058	451748	414064	434738	462313	480792	299448	382101	380804	433307	360408	249654	449410	232431	356266	395800	363344	382101	358496	353985	502269	523469	530823	427393	365536	423994	529148
105462	93047.6	106815	77179	73736.4	62128	79819.7	79483.1	85923.9	86905.2	105462	84788.9	89047.1	71070.9	65064.5	67759.6	68416.6	79238.4	49913.3	71806.9	105462	64825.3	92237.5	74788.9	72012.7	70339.5	76952	88842.8	91904.5	70338.1	105462	99118.1	104694	82213.5	84536	117557	76827.2	98183.8	98689.7	94604.6	105462	61703.1	57619.1	82996.1	80930.3	108581	77537.5	68081.2	86399.5	104248
457524	456688	525921	419961	425413	386095	428875	387740	480273	464889	457524	478377	484300	368899	403553	439008	416763	415130	384929	405296	457524	401984	594651	439385	481981	496847	442168	494170	434487	438229	457524	540724	483428	421469	490070	554202	448830	461109	428517	506697	457524	473837	446257	621836	604146	661639	525283	468776	606541	517872
807574	939415	715164	1.07239e+06	696177	594567	663550	544634	657394	670503	807574	817702	1.08876e+06	577596	773460	833834	1.41028e+06	720380	950039	761370	807574	603422	717119	485101	620417	544610	635120	604016	808391	621781	807574	780167	897888	636155	671039	880883	626327	724976	712225	724232	807574	639057	562510	869644	861904	882802	696696	590102	706805	669819
183598	132094	151381	124956	113598	104386	120302	117055	117927	125173	183598	119981	124962	103632	95665.7	102289	100277	110533	87864.5	107027	183598	113486	145587	119253	118028	109127	120978	121368	142956	92588	183598	143795	177421	143561	118794	179506	118560	149205	163831	162732	183598	139030	121171	170375	169288	181549	139966	131568	157758	152687
686071	534960	544458	537888	479025	384082	471804	500604	392331	506175	686071	401691	525557	395399	250137	311081	408155	389277	203987	291952	686071	369761	326763	303112	245341	262828	359398	221463	372572	169140	686071	334612	609555	375890	255090	562913	278646	498146	562912	387448	686071	402861	327742	435868	392943	426520	367049	358423	413558	445112
12776.1	13579.9	14917.7	15453.8	13061.9	11026.5	13578.6	11969.5	12207	12626.6	12776.1	15432.1	16489.5	11787.5	9791.49	14282.3	11623.7	16473.5	7829.67	10513.4	12776.1	13973.2	13877.4	11067.7	10812.9	7951.93	11965.5	11230.2	9154.12	8976.27	12776.1	14035.3	23405.1	13074.5	10648.4	19334	12077.4	14088.6	17582.3	14670.9	12776.1	6592.73	7993.14	8639.49	8704.12	14564.3	9048.84	9070.38	13724.1	8790.3
116680	110039	113253	99274.3	92443.9	80074.4	88812.7	80368.7	93765.8	94351.7	116680	88841.2	94236.8	73314.7	70993.6	74196.3	74864.2	74699.6	74705.3	74728.2	116680	82475.9	102889	82902.1	71032	81208.2	89055.1	92310.6	93507.6	62018.6	116680	92774.3	133824	85658.1	72383.5	103165	74160.9	93327.9	100794	87760.3	116680	92195.6	92205.1	120136	115451	143384	103297	83382.3	95321.3	150891
137256	100989	103730	102994	94027.3	70230.3	111117	88027.2	101383	96506.5	137256	97525.9	103774	66870.8	53413.7	24306	59527.4	94542.4	110560	69811.6	137256	96884	139044	128320	143543	116922	130283	115482	140077	119244	137256	91784.6	138095	49501.6	38215	57989.5	122449	55839.5	95700.7	76541.1	137256	168128	76314.8	132990	150901	276137	116799	141620	146872	201538
755116	650685	627314	613309	610835	485332	564880	532590	465996	576936	755116	541232	735405	553303	364097	502927	574722	596264	276338	426722	755116	486830	660751	563435	577348	428283	492416	566578	545882	355966	755116	772988	932520	703947	454262	804880	475538	716189	783716	747381	755116	642442	571324	839809	758230	748818	616512	540376	621076	845149
425892	296476	415226	354162	349343	308601	354582	292180	311460	302472	425892	314243	404415	325240	291709	270137	313690	326875	248180	298707	425892	292358	325436	294745	283302	292239	291133	309272	254947	234626	425892	338961	564653	395283	395979	402563	367633	421132	580211	399404	425892	299022	236524	392034	331002	409495	233349	277260	290155	393908
1013012	957040	1.1333e+06	1.26522e+06	1.16325e+06	1.03941e+06	1.17111e+06	1.03635e+06	1.2794e+06	1.17563e+06	1013012	991011	1.04532e+06	878106	1.06959e+06	1.02526e+06	1.00697e+06	960123	940656	1.00252e+06	1013012	945084	1.23816e+06	1.19321e+06	1.19491e+06	1.18541e+06	1.21687e+06	1.2513e+06	1.10388e+06	1.14291e+06	1013012	1.01298e+06	1.38336e+06	1.08287e+06	1.10282e+06	1.38333e+06	960289	1.02802e+06	1.03351e+06	1.22954e+06	1013012	972787	945495	1.24431e+06	1.2093e+06	1.39544e+06	1.20907e+06	1.03556e+06	1.18425e+06	1.35574e+06
8860.77	11725.9	10778.6	12176.4	9103.32	6065.16	9400.02	8574.68	9700.35	9846.88	8860.77	7199.42	9942.45	8658.26	7720.75	8028.05	7561.34	9217.12	8381.8	8416.36	8860.77	5397.07	15418.6	8464.77	25589.7	9161.73	13354.1	34693.3	43528.6	85206.5	8860.77	8250.33	10149.9	8567.69	5264.88	8633.83	6319.8	6892.01	7377.45	7993.05	NA	NA	NA	NA	NA	NA	NA	NA	NA	NA
9050.27	20587.5	18863.3	18498.5	15231.3	10723.4	12807.7	5354.04	13498.3	15031.7	NA	NA	NA	NA	NA	NA	NA	NA	NA	NA	NA	NA	NA	NA	NA	NA	NA	NA	NA	NA	NA	NA	NA	NA	NA	NA	NA	NA	NA	NA	NA	NA	NA	NA	NA	NA	NA	NA	NA	NA
303646	321051	309416	308412	266117	212112	244593	198566	224215	253757	303646	216985	271158	211708	128495	196581	222962	247372	113439	158828	303646	193730	223522	176802	182756	168729	199747	203205	259605	167907	303646	193200	280650	213185	129092	247453	130051	223478	243348	204757	303646	196846	193767	223566	218766	255947	196987	173355	186563	235197
NA	NA	NA	NA	NA	NA	NA	NA	NA	NA	NA	NA	NA	NA	NA	NA	NA	NA	NA	NA	NA	NA	NA	NA	NA	NA	NA	NA	NA	NA	NA	NA	NA	NA	NA	NA	NA	NA	NA	NA	2745.83	1961.62	2181.98	1580.31	1498.22	1571.67	1709.93	1433.41	1169.84	2172.25
26265.1	37028.2	38256.8	38281	35870.7	31184.9	33591.3	25648.7	25629.5	34844.1	26265.1	33137.7	35487.2	29405.8	31621.7	30482.6	31139	28773.5	31865.2	30794.9	26265.1	27425.5	34888.7	30630.7	29466.8	33809.8	31713.5	33522.1	33438.2	25291.2	26265.1	34534.3	44043.6	33951.3	31510.4	37498.7	29739.5	35337.6	32872.9	34923	26265.1	32345	31960.3	34473.1	35516.4	44217	32477.8	32975.9	32087.6	38441.5
307518	235462	238497	246801	212661	169222	211220	248948	215787	224295	307518	150321	230485	131042	96833.2	135609	186358	177233	106139	108774	307518	134659	217459	153085	214079	136291	142151	188783	139184	149461	307518	221684	265640	198378	138882	241527	126069	194346	204905	233627	307518	147683	171260	240194	226710	284119	212359	203606	232344	280965
116102	103623	117405	112691	83331.1	70217.4	91479.3	101034	105180	89563.6	116102	90244.5	90325.8	77770	90059.7	78097.7	72632.2	99134	69987.3	78632.7	116102	86957.4	122943	82994.3	82760.2	91486.4	105514	90791.6	103457	77355.9	116102	96397	122413	91673.7	80905.9	124795	60262.2	102712	89113.9	101758	116102	94130.5	87063.3	103239	111027	101477	102057	87357	101069	94825.4
106891	77978.4	99994.9	70718.6	68357.5	63693.7	75214.4	73814.1	75189.9	70375.5	106891	68835	84843.2	66697.3	56023	57284.5	65983.9	68594.2	58136.5	60936.9	106891	53679.9	80172.5	64335.3	61076.4	66732.7	65365.5	66879.1	70275.2	55084.8	106891	90996.9	119400	91853.1	78747	96433.6	79621.1	89153.3	102600	94781.3	106891	77731.5	75510.2	106172	102770	113733	91372	77515.9	98197.6	83826.6
17826.3	17974.1	19806.9	16911	16995.3	12687.6	17563.1	13521	18142.2	16373	17826.3	19879.8	18895.7	15905.3	12328.4	16550.3	14388.2	17379.1	11534	13459.7	17826.3	12221.6	19308	13945.4	17429.5	13421.1	15519.8	14575.9	13694.6	18105.6	17826.3	16327.2	21117.4	14940.5	12925.8	18127.5	14736.6	16258.5	15578.7	17930.1	17826.3	19119	15050	21388.9	22455	23738.8	22543.9	20473.8	24924.9	27199.3
82043.9	72877.8	83832.2	78270.5	70765	58848.8	61281	59598.5	69978.9	68540.2	82043.9	63620.6	73252.3	55252.8	55245.1	54946.8	59938.4	57186.3	58443.6	56652.5	82043.9	60573.4	67251.8	53212.3	45289.3	59324.3	58366.8	58679.3	70813.6	41746.7	82043.9	57056	94700.9	65284.2	63410.1	79035.9	59349.5	67725.1	77905	66027.4	82043.9	67012.2	67374.9	85169.2	84449.5	108186	63524.1	61246	79828.1	96701.6
9882.75	14259.3	13154.3	14536.1	12709.7	8014.12	10180.7	9879.23	11407.7	10943.2	9882.75	11145.2	13179.3	16107.6	8990.91	12628.9	16262.5	12486	8392.21	29580.7	9882.75	9854.7	15929.5	9651.82	14531.5	8792.17	11694.8	11821.5	9569.52	12391.3	9882.75	22708.2	13871.1	17432.2	9494.37	15376.8	4812.91	12717.9	11021	17850.5	9882.75	11816.6	9118.21	16617.4	15844.4	17775.5	20353	12502.4	16957.5	18829.5
14271.6	8169.81	8177.82	9551.88	6383.06	4879.39	5928.45	6610.98	6318.63	6836.16	14271.6	11021.3	11718.9	12729.9	10710.6	11262	17766.4	11969.1	10434.8	13869.9	14271.6	11464.2	16716.7	11422.6	14240.8	13597.2	14413.2	14763.7	19441.9	12382.6	14271.6	12069.3	27019.4	13491.5	9432.85	16936.9	12067.1	15010	13520.3	15846.8	14271.6	17634.2	8739.64	16177.6	14736.5	22391.5	12939	16472.1	20160.1	20175.6
NA	NA	NA	NA	NA	NA	NA	NA	NA	NA	1927.37	1199.63	1235.43	962.057	835.635	558.008	1025.39	1009.87	609.328	742.008	1927.37	1251.49	2117.64	1497.55	1557.87	1399.42	1528.05	1560.4	1347.49	1497.42	1927.37	1187.32	1452.76	1339.06	875.932	2934.83	570.881	1462.26	1296.67	1528.82	1927.37	1337.44	1171.78	1454.62	1446.54	1583.92	1482.9	909.136	1777.87	1377.85
220325	195432	212937	187013	168752	147816	178143	176184	170686	174713	220325	191479	197600	158731	169788	170034	170077	187965	134679	173392	220325	174027	219342	171389	176701	185905	179977	179021	176491	152199	220325	185093	244287	198534	177990	248032	148472	190279	210532	194748	220325	193676	237358	238192	233715	278285	207371	198294	218677	251692
10340.1	6894.31	9867.21	5999.28	9435.88	5847.99	7500.85	7138.48	6225.85	7939.22	10340.1	8581.77	10261.1	10473.9	11894.4	8983.47	22822.6	11255.8	10845.1	9930.96	10340.1	8133.78	10703.3	8012.71	7311.8	7506.14	8296.26	7974.48	11985.6	8431.67	10340.1	13958.9	16754	13156.4	11849.4	16488	10490.1	17807.4	17525.9	15277.3	10340.1	13725.5	34221.8	7418.92	11645.9	14054.4	11597.5	9063.27	12526.1	11810.3
689050	769528	807499	823879	690311	550149	652523	577543	715038	691539	689050	575128	633583	693854	617297	549973	668907	651340	633882	653146	689050	546721	635954	500441	538737	622639	628742	704846	676199	564846	689050	660924	871474	639733	699016	849378	615701	678596	688179	519322	689050	527142	525914	568342	605991	729602	599751	560699	558628	606458
97198.9	109624	102659	110229	91398	70151.8	85081.6	82403	95283	84099.4	97198.9	83864.7	93321.2	72012	74831.3	74201.3	87735.8	82160.4	70872.4	74085.3	97198.9	74666.9	100168	84894.4	93813.9	88026.5	88080.3	96748.9	92054.7	81630.4	97198.9	92536.9	113913	85832	81782.2	99486	67414.9	87852.1	90465.2	90009.4	97198.9	78363.9	75365.5	101572	101783	108574	85974.3	84001.6	94878.9	95251.7
16160.7	19672.7	17626.6	16265.3	15205.5	12356	14199.9	11924.3	15858.4	11816.5	16160.7	12978.1	15379.3	10150.8	9766.47	11129.6	15611.6	10231.9	10690.9	10470.7	16160.7	7526.27	12491.7	9620.51	8523.47	8725.02	10618.3	8879.19	8695.62	6965.4	16160.7	20597.3	25873.8	25845.8	21270	24479.4	21108.9	28128.1	25799.7	39411.8	16160.7	18247.9	15036.4	19827.8	20254.2	25575.5	20787.3	18189.7	13976.7	18554.8
55445	61555.5	61463.5	57263.2	58666.1	46690.3	53273	45289.5	45817.1	54270.3	55445	47715.7	52261.9	42072	30284.9	41474.2	44179.3	48634.2	29265.9	34532.1	55445	35370.7	43857.7	35056.1	35302.4	34154.7	39730.8	39743	36375	26950.5	55445	45521.5	61453.2	42704.7	26070	46526.6	22860.3	39847.4	43665.9	44951.8	55445	45424.7	37030.9	56085.2	56810.3	61186.8	42661.6	36044.5	47018.5	58626.2
49185.8	31077.6	41221.1	29992.5	30671.6	29393.6	31601.4	28098.5	32510.4	32049.6	49185.8	31702.8	35611.8	26815.5	21731.2	21210	26520.9	29180.4	23924.5	19058.7	49185.8	25523.6	63914.3	45235.1	54209.4	35328.6	37935.9	48975.1	43095.9	37019.4	49185.8	44484.3	46675.9	39091.8	24410.4	45235.8	16283.9	32560.7	32947.4	38752.7	49185.8	37652.2	32693.8	27610.7	30245.3	39490.4	28630.3	30219.3	33464.1	40046.7
10184.2	17796.4	16478.5	14581.1	10966.2	9886.52	13435.9	12869.1	15779	14920.6	10184.2	14419.4	14844.6	8327.73	13272.2	10697.3	13108.9	11865.9	10906.9	7345.58	10184.2	10803.6	18731.5	12193.4	9533.99	10892.9	11504	13896.9	9247.24	10937.8	10184.2	17061.7	22269.6	14234.6	15065.7	19140.6	18180	17818.6	18199.1	20107.3	10184.2	12602.7	8461.11	14920.5	16627.2	15658	11502.3	10533.1	15274	13796.7
730266	560591	684841	519046	568694	534028	523866	617598	597221	548192	730266	618834	638387	481373	476835	534910	471554	575482	448007	459807	730266	546242	696718	609734	602376	579670	585927	628653	611007	445454	730266	590836	775089	590260	495723	650949	396131	535127	582387	590184	730266	594656	577485	662096	644568	708639	642323	617092	685650	618069
192754	172518	213632	235409	197354	162001	197554	217781	162596	214568	192754	146929	199633	145248	107821	126927	186119	186550	81368.3	108302	192754	126196	197993	152598	155294	150965	159887	172979	154222	129596	192754	139458	219257	171613	127351	230932	102296	174382	177392	189227	192754	129189	138359	178196	190483	236585	181602	124583	166548	218499
51792	51011.7	56834.8	50413.8	38937.5	29306.3	48083.2	40537.9	46775.1	45905.2	51792	45521.8	49330.7	38592.9	30210.5	37452.8	40680.7	50322.7	21333.2	34047.8	51792	34409.4	56188.7	34903.2	47607.2	36168.8	42700.1	39819.3	49045.3	37007.2	51792	27348.4	45847	37287.6	28330.1	49177	30756.3	43762.4	39648.4	41048	51792	38956.7	27812.4	56800.4	61467.5	60266.1	49985	35951.6	54123.9	65564.5
130384	180899	216360	153847	165159	130630	188942	144167	195505	175608	130384	215771	164447	160626	216632	186557	177210	179985	172541	204142	130384	206719	279835	195155	205541	209768	246251	194064	152473	153888	130384	193413	216795	174155	139160	207204	100966	142333	138995	192286	130384	175070	128614	238213	224266	241167	248858	171391	215747	210693
102729	146863	109213	137789	100300	81136.2	104238	68696.7	105824	82037.4	102729	80488.1	67306.4	39881.1	47659	42978.9	50259.1	65089.4	103093	59511.3	102729	75087.2	81576.4	87384.7	78553.5	81810.5	79725.9	89316.1	77986.9	76753.9	102729	108594	125918	94036	52580.2	80639.4	94891.4	82686.7	100586	75132.6	102729	81089.3	58630.9	74148.9	70180.6	86880.1	40146	63534.2	57293.1	61070.6
32552	27543.7	29203.1	25858.1	20750	17406.7	22549	17882.5	22264.9	22119.8	32552	38282.8	31076.9	22622.7	15218.5	24506.4	31966.2	22872.1	19004	14772.4	32552	44909	38981.1	30750.8	36179.4	34684.5	44005.9	30864.4	26390.3	16263.6	32552	36861	63723.5	46835.6	19029.8	42690.3	40862.1	53666.5	55650.4	26537.3	32552	36488.8	22777.7	44394.2	31645.4	42604.8	29076.5	27446.2	22682.2	35447
65308.6	45504.1	58121.9	55332.6	38442.4	32842.4	43655.3	38457.9	42554.9	38007.9	65308.6	37012.1	39756.5	39365.9	21288.8	26375.3	28362.8	34512.7	32248.3	20192.5	65308.6	33789.5	72594.2	54135.5	80018.7	61205.4	56199.5	63115.4	52622.2	50474.8	65308.6	35348.7	41584	54264.9	27499.3	43813.8	32682	33939.3	29146.4	53316.4	65308.6	36833.2	43005.2	48234.8	45474	64543.2	62985.8	34904.1	48562.3	42956.5
17480.8	22098.7	27571.4	22570.4	18259.6	15842.4	21056.4	15316.2	26348.2	17428	17480.8	34525.6	27990.5	21595.2	21357.5	27820.5	15806.8	25323.2	28464.8	29477.6	17480.8	24113.1	42136.9	28997.5	24884.7	17488.2	23822.7	17396.4	21568.1	14068.5	17480.8	15463.9	17760.8	15419.3	15888	18420.7	17577.8	11198	13025.8	18569.6	17480.8	19881.2	12592.8	24377.3	21587.4	23535.4	21444.1	20772.3	25320	21641.1
NA	NA	NA	NA	NA	NA	NA	NA	NA	NA	34117.2	32413.7	40798	21285.9	21129.6	18032	33751.1	16045.9	72918.4	26859.9	34117.2	34518.8	20316.4	28666.2	13246.1	21599.6	25502.3	35072.2	20423.5	8535.27	34117.2	67921.4	39796.4	23256.7	14371.7	27772.2	11174.8	43550.4	31541.4	38403.6	34117.2	55024.7	21371.6	46469.3	36631.6	45822.5	16236.4	29079.5	13826.2	37187.6
1007128	805995	772407	552919	468199	445162	516305	498400	585736	487673	1007128	519917	590937	509491	466308	462641	728893	485957	545504	511809	1007128	588905	822491	498058	547440	549047	566779	758458	810487	569444	1007128	673351	795882	565994	742331	878172	587772	769026	794306	656127	1007128	600231	665646	940775	930789	1.02854e+06	812412	633619	802074	798298
649435	743753	566152	808378	508132	481579	573766	438154	500308	515209	649435	528172	573984	439843	328157	454151	573167	553821	275930	326284	649435	418130	586473	544020	547814	448885	575285	519359	553869	456840	649435	572853	551395	512275	298604	500704	318954	442036	501597	507112	649435	325164	336370	362930	356007	330006	324391	296567	299448	334837
99974.3	111046	125501	142005	107643	80430.3	100015	82299	100861	100420	99974.3	52000	59675.9	55004.7	49214.9	45057.4	62138.8	55322.1	51818	51025.1	99974.3	44685	69475.8	57900.4	50795.3	57363.3	63587.6	47861.3	92088.5	44113.9	99974.3	57861.9	114414	63707.8	53447	87663.3	35281.8	67928.5	80907.7	56266.7	99974.3	82097.3	73875.1	121788	128328	112744	103263	83156.2	77786.9	93047.7
576116	566825	677903	583934	615815	508097	512456	589015	515723	545756	576116	573751	723777	534751	314530	569890	487547	627530	229595	354484	576116	538243	670993	559505	537694	477136	488683	575655	511534	383098	576116	538346	728875	624218	375466	717269	264629	587791	642773	626870	576116	570286	613969	760463	744660	849572	593997	524471	619162	899589
2345.25	1918.37	2611.27	1919.41	1518.04	1277.52	1856.94	1683.58	2160.7	1555.78	NA	NA	NA	NA	NA	NA	NA	NA	NA	NA	NA	NA	NA	NA	NA	NA	NA	NA	NA	NA	NA	NA	NA	NA	NA	NA	NA	NA	NA	NA	2345.25	1824.08	1402.19	2990.5	2556.2	2940.87	2655.47	1625.54	1910.94	2047.44
425187	364648	456507	351876	316251	293471	303596	309392	340318	376448	425187	321990	358001	305314	144483	239506	278429	302224	177800	217041	425187	376761	243112	249684	213402	235223	282428	299584	303173	203563	425187	291104	410462	318727	214983	377099	241957	284634	345390	369012	425187	370119	432504	277524	258728	241574	284039	173983	139099	261848
2873023	2.2771e+06	2.82293e+06	2.85586e+06	2.3653e+06	1.97811e+06	2.65355e+06	2.33046e+06	2.51787e+06	2.433e+06	2873023	2.18801e+06	2.66851e+06	2.20069e+06	2.2496e+06	2.2161e+06	2.48844e+06	2.40925e+06	2.00394e+06	2.28275e+06	2873023	2.34643e+06	2.66758e+06	2.37358e+06	2.53787e+06	2.53334e+06	2.64002e+06	2.75923e+06	2.54101e+06	2.44407e+06	2873023	2.15116e+06	2.80671e+06	2.21948e+06	2.64651e+06	3.09965e+06	2.13191e+06	2.2855e+06	2.34083e+06	2.75137e+06	2873023	2.32756e+06	2.35444e+06	3.45695e+06	3.43944e+06	3.71772e+06	2.63485e+06	2.32908e+06	3.05562e+06	4.24997e+06
NA	NA	NA	NA	NA	NA	NA	NA	NA	NA	11545.3	13677	11319.2	9585.52	8419.14	8829.48	6420.6	10789.5	10076.1	8740.29	11545.3	9823.61	15642.5	9676.4	15882.3	11029.4	13203.1	8619.94	15001.4	11708.7	11545.3	17626.4	17625.5	13094.2	13202.2	19935.2	13245.7	11483.2	14598.8	17135.6	11545.3	17836.1	10603.9	29651.4	24798.3	21565.3	21901	23163.5	26929.3	19295.7
373184	360090	400590	376771	312997	261445	341896	311351	365571	331355	373184	337847	349249	255701	277775	286388	283410	308365	273658	259506	373184	299546	347361	273841	251049	299914	314794	310883	296177	269133	373184	339125	408311	325163	287846	403262	226438	315059	320250	359204	373184	358533	301573	427308	423224	478168	380238	337497	383324	443558
16658.2	15722	29083.2	14415.9	11463.3	12351.8	25259	17230.1	35806.6	22275.8	16658.2	28095.9	18260.2	16551.2	17850.9	17330.2	10267	20132.4	17336.4	21957.2	16658.2	21809.6	40510.7	19916.5	29592.2	16483.8	31339.5	16883.8	21352.5	18652.3	16658.2	27831.8	26473.2	20347.2	18649.2	28764.6	20258.4	16443.3	13498.4	29307.4	16658.2	34660.3	11276.2	47141.9	44056.2	37951	39783.2	35576.4	55549.4	36498.5
167295	189086	229218	237444	231787	192646	315197	220744	370295	198477	167295	183899	236288	111275	106905	111100	112827	132602	150734	147533	167295	194591	149169	130979	121980	101706	132670	110269	151496	108352	167295	186555	163627	116459	99568.7	150547	114881	111643	107041	151383	167295	217456	87916.5	223861	175428	193111	113834	153991	193731	251947
NA	NA	NA	NA	NA	NA	NA	NA	NA	NA	NA	NA	NA	NA	NA	NA	NA	NA	NA	NA	NA	NA	NA	NA	NA	NA	NA	NA	NA	NA	NA	NA	NA	NA	NA	NA	NA	NA	NA	NA	NA	NA	NA	NA	NA	NA	NA	NA	NA	NA
24914.5	30070.4	31627.7	30449.6	25214.8	22068.9	29105.1	22476	32470.1	28814.6	24914.5	30023.8	31240.4	24372.6	18308.7	23192.6	22050.7	26950.9	17509.7	19456.7	24914.5	26288.2	33471	21867.2	24259.9	19874.8	26088.3	20307.1	19638.6	14484.8	24914.5	24733.1	28783	25843.4	17332.2	26697.8	13232.2	21690.7	25522.4	30512	24914.5	32509.5	22653.1	36648.4	31966.5	35729.1	34045.6	27428.1	28886.6	39798.1
233845	237753	250399	282245	265151	202191	253519	239082	222996	245466	233845	175163	216177	182284	137414	168610	218412	206241	119510	172416	233845	177153	219546	204227	217064	215790	255274	239265	289831	202724	233845	167007	232349	174248	119044	192281	113969	164895	189557	166968	233845	192072	180210	227726	225382	248713	187632	168274	218313	271801
541588	419416	625505	450609	460448	300003	419647	306962	437051	421097	541588	439414	452198	532080	266908	400080	336949	497202	149624	322707	541588	349180	513014	432943	374824	345135	415682	419525	412116	221228	541588	363840	765231	445802	285986	597429	308723	535461	573175	576724	541588	379480	370696	575538	584503	681511	440492	360890	460534	565743
101658	81094.9	94892.8	93709.7	77325.5	71956.6	80259.8	75369.2	71828.3	65754.1	101658	66979.6	89249.7	76914.7	48636.3	63013.6	77416.8	77107.1	49084.6	55041.6	101658	68084.2	75872.1	68341.3	71346.5	65544.2	71718.2	65935.4	62222	50253.5	101658	60751.5	98986.4	58354.7	36815.9	63673.2	37523.1	56523.8	67793.1	47787	101658	79975.7	81519.4	94872	82982.9	94367.3	76491.7	72503.1	70281.7	101728
18240.1	21560.4	23085.1	23882.5	17273.7	16855.1	22242.6	16381.8	19148.9	18407.2	18240.1	21435.5	24514.6	15559.4	16571.5	20459.8	18370.6	17796.6	17069.8	17782.1	18240.1	13084	17014.5	12772.4	9338.95	15399	14967.5	15298.5	15421.7	12344.7	18240.1	15851.7	22025.8	16342.1	18011.4	24155.7	15116	20833.7	20566.8	16821.3	18240.1	10041.8	11785.5	13866.8	13342.9	14244.6	13398.1	10113.4	11470.3	13348.1
592366	526823	546862	515496	425039	320490	439679	448953	422529	460840	592366	432147	487942	373181	316216	417157	505840	436692	266228	316981	592366	361959	466662	331359	302894	393770	445537	408921	453047	296786	592366	374382	568052	390108	280984	634708	236755	466846	490852	462491	592366	497340	422290	715334	739567	760740	464580	458526	647345	599865
164617	188044	215084	173584	159830	126001	180325	142599	166342	151951	164617	182340	209070	162520	152021	174431	150227	196327	177573	165805	164617	170070	205987	137448	158594	173097	199724	165796	199097	136035	164617	192810	192896	190327	180780	216135	151911	163664	163278	178799	164617	175498	157655	256221	222883	233704	206001	177098	170312	162073
395934	353161	421310	367085	317095	258106	327844	369319	361123	319600	395934	289120	362985	174218	179694	238980	222819	261988	198648	166961	395934	244930	439898	271250	245643	306043	326005	288798	347698	230965	395934	304732	227158	181671	186386	323331	75894	179768	174301	261854	395934	405240	240948	622969	557479	518665	448046	410519	472319	615546
26066.3	60434	37840.1	70664.5	52494	48926.2	44418.1	20564.7	35592.5	43515.8	26066.3	32908.3	44385.8	22383.3	25569.4	35196.8	39607.9	28940	29816	29467.4	26066.3	21529.4	26671.2	20259.1	24571.6	24130.6	21564.9	24345.5	27815.7	24382	26066.3	21355.8	38723.8	30041.8	19580	31456.3	14614.9	22803.5	27907.4	28694.1	26066.3	23081.1	24972.9	31480.5	31806.6	36273.7	36096.3	26452.4	32564.3	47600.8
612573	697187	670625	737138	624855	465895	721065	624219	550300	601866	612573	454507	600162	432146	273300	437810	444208	494257	219454	353945	612573	439780	563416	424174	479129	364764	449284	432454	424232	319686	612573	399714	514462	416332	284112	498645	253935	432071	452244	470285	612573	391626	360533	488283	479872	485763	370023	327412	398854	523147
652723	576161	657045	578336	531306	428563	586807	507190	556520	528938	652723	491424	575850	485073	468333	425795	566603	521694	472949	469957	652723	528958	544786	417881	467924	481372	465876	521551	457872	506130	652723	589579	628889	495476	543041	626805	416793	511591	525994	538158	652723	490986	524542	555444	600046	618370	511310	454418	521605	503295
192244	141737	158270	136447	128059	107078	135219	130826	126787	141440	192244	141321	178602	125867	98586.6	116307	149401	149770	95218.9	119842	192244	124932	155049	125483	142043	101825	114891	128050	112827	99584.4	192244	130335	183459	114360	75646.8	130225	66355.3	109914	124578	114366	192244	116924	123609	144239	140261	158425	110163	108768	126482	153237
1223256	1.1169e+06	1.0712e+06	1.15884e+06	1.05031e+06	833681	1.04534e+06	746082	922347	975095	1223256	1.00688e+06	1.05789e+06	870772	490157	838315	892404	1.10385e+06	337508	636949	1223256	764029	1.19739e+06	1.03034e+06	1.18084e+06	903638	1.10993e+06	1.10197e+06	1.09582e+06	755462	1223256	1.15609e+06	1.61761e+06	1.2399e+06	771449	1.22397e+06	717152	1.23941e+06	1.24887e+06	1.47509e+06	1223256	964911	691240	1.18497e+06	1.14986e+06	1.32138e+06	1.00447e+06	906758	961950	1.41921e+06
118547	159832	129147	166892	129724	82029.6	109054	98232.8	90226.4	115901	118547	97141.4	116315	96746.3	74135.9	106573	115076	118347	62461.1	81752.3	118547	67730.9	106911	77892	93568.3	77994.4	96928.2	91010.9	101159	67448.2	118547	88675.3	122340	83049.3	57955.1	102949	58521.6	88261.3	96790.3	99720.7	118547	75569.1	64551.8	110557	116585	92356.5	64251.6	70492.5	86788.3	107690
494346	472934	605560	609227	526978	464208	500659	573462	445758	599927	494346	358879	488448	348793	231941	297323	355886	441373	149158	268981	494346	363943	517805	432119	477564	402750	464045	463080	535017	469092	494346	386606	509118	489983	375209	644725	318032	458768	521184	580930	494346	361989	347927	572374	549316	541547	423481	368470	447789	624142
NA	NA	NA	NA	NA	NA	NA	NA	NA	NA	NA	NA	NA	NA	NA	NA	NA	NA	NA	NA	NA	NA	NA	NA	NA	NA	NA	NA	NA	NA	NA	NA	NA	NA	NA	NA	NA	NA	NA	NA	NA	NA	NA	NA	NA	NA	NA	NA	NA	NA
855125	645342	739198	650851	582182	463825	591807	531742	617578	598673	855125	632166	707448	522021	394208	553635	545018	601622	419592	479269	855125	574668	823917	628491	653502	603128	642742	755256	753457	496087	855125	578189	683512	511542	386635	595638	292953	494800	519874	548652	855125	527867	479946	718807	674923	760598	580188	523820	594359	855549
1675508	1.6263e+06	1.88132e+06	1.76996e+06	1.63392e+06	1.35146e+06	1.85602e+06	1.74278e+06	1.48609e+06	1.51865e+06	1675508	1.6649e+06	1.96307e+06	1.74595e+06	861675	1.52197e+06	1.77072e+06	1.92888e+06	732232	975120	1675508	1.39231e+06	1.87291e+06	1.31544e+06	1.84632e+06	1.29219e+06	1.51573e+06	1.71436e+06	1.44706e+06	1.12567e+06	1675508	1.49957e+06	1.64209e+06	1.71286e+06	930591	1.85278e+06	737480	1.58742e+06	1.73333e+06	1.8909e+06	1675508	1.2691e+06	1.18969e+06	1.93743e+06	1.83209e+06	1.75402e+06	1.47935e+06	1.18019e+06	1.4131e+06	1.90841e+06
33339.6	73145	64842.2	70227.7	43000	25628.3	40708.6	28451.6	46072.7	34765.8	33339.6	33863.1	34022.6	24701.2	29732.8	22974.9	24349.8	33893.7	22521.1	33652.5	33339.6	21877.9	23201.4	14299.3	15725.3	8857.28	11817.4	8857.74	18021.1	9910.29	33339.6	27836.1	29334	23184.4	26205.8	36389.6	28994.1	26755	20902.9	26844.5	33339.6	23161.9	18671.7	24631.9	23546.7	20382.2	16084.5	28186.6	28758.6	15918.8
NA	NA	NA	NA	NA	NA	NA	NA	NA	NA	NA	NA	NA	NA	NA	NA	NA	NA	NA	NA	NA	NA	NA	NA	NA	NA	NA	NA	NA	NA	NA	NA	NA	NA	NA	NA	NA	NA	NA	NA	NA	NA	NA	NA	NA	NA	NA	NA	NA	NA
1010356	884417	967497	1.02581e+06	889132	708389	1.03331e+06	927901	879115	868777	1010356	735409	955182	723387	720454	678876	778083	819355	707993	739928	1010356	770665	1.00714e+06	795620	894172	787262	809594	912462	831484	928818	1010356	995927	1.11448e+06	846892	939676	1.11711e+06	822438	895430	882485	1.00079e+06	1010356	685221	665645	950973	951406	1.04262e+06	755636	717961	903011	969828
200469	184965	229347	201652	177923	153958	189056	165232	189363	159512	200469	154927	171858	162931	165551	133945	142884	154156	166738	155056	200469	125617	164847	163574	146405	135797	136276	139889	134606	115976	200469	202521	228113	183590	174625	207551	140373	180988	170303	190703	200469	257697	257501	255236	258316	260677	301276	210176	203008	299094
NA	NA	NA	NA	NA	NA	NA	NA	NA	NA	6310.67	6434.89	10542.9	4780.92	6378.46	6473.94	12313.6	7012.36	6673.41	6357.52	NA	NA	NA	NA	NA	NA	NA	NA	NA	NA	NA	NA	NA	NA	NA	NA	NA	NA	NA	NA	NA	NA	NA	NA	NA	NA	NA	NA	NA	NA
6795.71	5922.74	6069.62	5804.87	6320.74	4547.04	3846.87	4920.58	4329.57	5562.16	NA	NA	NA	NA	NA	NA	NA	NA	NA	NA	NA	NA	NA	NA	NA	NA	NA	NA	NA	NA	NA	NA	NA	NA	NA	NA	NA	NA	NA	NA	6795.71	6965.4	10108.7	4242.27	5478.59	8427.98	3418.06	4767.5	4250.35	6512.9
184028	227923	243831	224288	207790	185814	192607	156665	208567	216369	184028	233362	266273	179848	143765	200164	217077	233320	92608.2	169766	184028	194375	301377	173236	249510	185808	207884	220609	210198	206154	184028	190364	234928	213543	273773	246231	301088	222146	228918	269930	184028	155167	134749	162301	153814	178516	151507	117646	140736	204183
679079	757364	790439	774730	771688	576196	652430	530686	650717	708425	679079	581622	724827	464241	268911	508977	411840	562071	216700	363194	679079	539149	702839	692248	595334	569994	630046	820136	805252	462537	679079	613289	819499	608792	362340	637053	455099	604386	648379	666331	679079	583154	621648	838655	817634	954142	652546	561607	636659	958548
567067	461949	524860	397870	390108	333826	398853	393533	446916	388700	567067	333808	368680	349900	327911	304920	304489	358820	316955	315195	567067	360405	401571	338213	282369	367965	375243	357550	404498	352493	567067	501804	615482	407624	394750	579513	418750	468052	518535	419269	567067	366430	520184	439036	450734	525153	406322	404904	406746	424699
1486390	936107	1.18502e+06	1.01085e+06	866573	725330	961544	1.0154e+06	1.03872e+06	1.01198e+06	1486390	911605	1.11238e+06	796273	536250	739975	964736	905347	430101	650161	1486390	958288	842534	832277	724372	696979	907889	788699	882368	687910	1486390	791740	1.36914e+06	775561	475959	972777	434417	930212	957594	861096	1486390	838867	722326	989632	972944	1.07137e+06	841250	720952	812302	1.07451e+06
825	1410.86	2308.4	1338.32	1493.24	1942.62	2521.72	2317.01	2251.84	1070.29	NA	NA	NA	NA	NA	NA	NA	NA	NA	NA	NA	NA	NA	NA	NA	NA	NA	NA	NA	NA	NA	NA	NA	NA	NA	NA	NA	NA	NA	NA	NA	NA	NA	NA	NA	NA	NA	NA	NA	NA
10717.2	11396	11700.6	14081.6	9828.91	8050.87	10632.8	9423.74	10764.4	10102.1	10717.2	10921	11066.3	9113.15	8957.98	10979.2	12337.2	10968	8432.15	10047.9	10717.2	7019.72	10414.2	6287.08	8521.86	8970.13	9307.79	8150.98	12987.4	8132	10717.2	7495.46	8985.07	7348.09	6522.75	9639.34	5611.5	7208.49	6475.72	8621.46	10717.2	11802.2	7028.14	15288.3	16247.3	19481.4	13699.3	11571.2	14042.3	18480.4
24995.3	18145.7	23489.3	22444.1	21753.2	14577.4	19715.1	18439.7	20404.9	14514.9	24995.3	18361.4	23819.1	17891	20931.4	17057.7	23102.9	19861	17494.3	19822.9	24995.3	14963.3	14808.6	10662	14854.2	8703.47	9865.41	15614.6	12138.5	13215.1	24995.3	19358.3	39508.2	28993.5	21919.1	27656.9	17875.7	25535.1	27988.8	26373.2	24995.3	21380.5	24769.4	24851.5	30499.6	37421	30828.2	17005.8	27377.7	34853.7
174552	145845	167347	136823	150585	101775	142691	114885	164862	124912	174552	124869	135072	96014.5	103545	104704	100131	117160	98845	124135	174552	91561.3	117629	83606.5	95965.3	118856	116677	118292	140867	98492.2	174552	150339	140429	130778	157176	176575	147573	148191	162974	184191	174552	82330.5	95626.3	114862	106614	140443	126248	91827.9	106480	96182.8
136508	126843	151366	131870	126206	108019	117534	117322	127153	124736	136508	124614	147256	111389	92063.4	112515	114029	128478	88294.8	109507	136508	110689	164520	120090	130732	114794	125715	116716	125777	97962.9	136508	123152	163463	127829	93760.6	141845	98754.8	117488	130450	147654	136508	142310	139586	138215	152381	155689	119028	119422	146172	159678
87409400	1.19099e+08	1.01923e+08	1.15714e+08	1.16914e+08	1.06338e+08	1.13669e+08	1.13439e+08	1.15395e+08	1.08669e+08	87409400	1.09055e+08	9.93478e+07	1.11611e+08	1.11346e+08	1.08184e+08	1.10988e+08	1.10414e+08	1.15804e+08	1.08763e+08	87409400	1.07888e+08	1.14102e+08	1.20088e+08	1.24454e+08	1.16401e+08	1.07861e+08	1.2685e+08	1.03839e+08	1.23628e+08	87409400	1.27596e+08	1.50652e+08	1.27069e+08	1.32261e+08	1.39466e+08	1.38568e+08	1.27283e+08	1.27064e+08	1.34873e+08	87409400	8.39053e+07	8.13604e+07	1.02535e+08	1.01651e+08	1.0591e+08	8.55501e+07	8.94724e+07	9.04172e+07	1.001e+08
349182	274132	309852	298331	293650	219495	236735	272200	223915	251078	349182	255880	366289	182305	134096	237285	230552	246525	121609	155312	349182	250946	273365	239480	217903	218158	234990	245655	294672	182055	349182	202729	398586	232021	152788	259010	137856	204135	241936	235812	349182	282839	219905	263317	273977	332342	225894	214208	198244	294354
86264.2	106431	93668.8	104259	102456	71274.1	86557.1	67597.9	73013.8	86167.3	86264.2	73703.3	92742.4	67521.3	50969.3	67965.8	90167.5	86787.5	51956	52888.3	86264.2	75408	84040.3	72373.8	68174.6	84547.6	90148.1	100684	91183	74718.7	86264.2	79339.5	107347	82472	51893.8	75499	53985	64764.3	78492	86098.7	86264.2	86522.9	73050.9	85721.9	78841.9	96532	74832.4	75454.1	74369.3	92898
716866	541756	756463	666926	653807	565217	799077	746891	831151	741847	716866	495743	473685	437857	417438	389315	367401	521436	373810	340959	716866	440436	743893	581257	534090	498204	671512	655640	767465	520763	716866	644258	909082	630375	527644	804352	364686	618750	597379	700471	716866	847707	788086	1.09376e+06	1.13068e+06	1.02867e+06	841482	815434	1.04811e+06	720873
316697	198577	228992	208209	188555	167948	169273	175986	210302	199830	316697	246089	271623	164102	230841	208789	215914	223735	259190	186030	316697	157617	214672	166001	150670	230790	231082	248356	260470	223678	316697	183760	297109	211606	156966	244128	91010.4	183391	208186	205396	316697	180769	228324	205985	211354	254347	189787	184162	199145	158978
93674.8	177084	140198	166147	139322	90084	91831.2	75977.1	115014	100359	93674.8	137498	141577	108589	110464	116740	115951	146254	130829	125682	93674.8	90794.1	114468	119284	125916	123105	148482	173301	161255	102389	93674.8	211731	221123	214234	176477	203347	164518	172738	243507	243714	93674.8	103871	97553.2	101635	85012.5	137671	98188.5	110887	113063	112582
897583	882953	1.04763e+06	1.0829e+06	953016	794472	1.02398e+06	918077	1.11444e+06	976991	897583	878078	879241	753307	842851	807861	817758	888562	755367	772654	897583	694786	899590	731364	725120	820722	854584	774388	800843	767692	897583	777676	995348	759319	765100	915312	565032	745232	733033	849929	897583	830631	761043	1.09268e+06	1.01731e+06	1.12437e+06	1.03816e+06	823921	1.01499e+06	1.20123e+06
1029759	961869	1.02865e+06	1.0317e+06	946651	747310	918752	870748	835901	904694	1029759	665811	881628	753751	589520	669028	844040	858156	532583	650489	1029759	716964	867617	682365	723910	707492	781691	784427	793480	733034	1029759	598731	878941	723811	590489	916062	500339	703616	767895	781001	1029759	748686	765534	868216	891752	938568	800199	594455	819115	994599
42311.1	42706.8	52413.3	44366.8	42426.2	31364.3	45092.6	39976.7	46125.6	48050.6	42311.1	40408.9	45676.9	37175.8	39576.4	43644.6	39850.7	43533.8	36531.5	40098.6	42311.1	34213.9	55389	37962	44538	46833.9	45270.9	52364.1	46370.2	49604.8	42311.1	50546.9	53341.1	44065.3	35914.4	53421.7	33979.4	40364.1	43985.6	53130.6	42311.1	48649	36842.8	62274.3	60465.8	68884.2	55408.3	48947.7	57937	39563.6
2320298	1.67545e+06	1.8882e+06	2.00714e+06	1.77922e+06	1.44127e+06	1.79073e+06	1.63183e+06	1.57603e+06	1.70386e+06	2320298	1.93118e+06	2.38764e+06	2.0914e+06	1.56402e+06	1.98294e+06	2.33639e+06	2.52792e+06	1.64069e+06	1.95487e+06	2320298	1.8422e+06	2.75972e+06	2.25044e+06	3.10792e+06	2.16018e+06	2.36933e+06	3.46725e+06	3.33489e+06	2.89847e+06	2320298	1.78267e+06	2.15742e+06	2.06623e+06	1.49232e+06	2.47671e+06	1.33012e+06	2.10315e+06	2.08552e+06	2.35708e+06	2320298	2.05458e+06	1.91613e+06	2.45356e+06	2.60607e+06	2.3363e+06	2.02364e+06	1.49485e+06	2.19141e+06	1.9812e+06
323152	244106	322837	258159	235832	212143	254767	213895	290384	264057	323152	280823	276574	222454	230804	248099	257275	264080	209731	233608	323152	190204	338441	251230	240351	274620	264337	278568	320155	227343	323152	242827	318782	227494	214687	269185	177299	232097	228126	241437	323152	245873	243142	312577	321230	339193	247058	237282	273894	287152
112407	92904.4	82357.5	78086.8	76421.4	73398.5	50210.3	52358.8	51264.8	64615	112407	72510.8	87769.9	63850.4	36363.4	57643.1	84746.7	59951.8	61831.7	37556.1	112407	81381.2	84882.9	76900.7	92119.1	83606.9	75970.3	97966.5	136573	57333	112407	173569	122236	70670.7	48091	80131.2	58314.1	91158.2	101518	69453.6	112407	83014.7	94270.3	69873.2	67981.3	82215	52184.1	63266.6	59542.6	85043.8
2837082	1.34631e+06	1.64617e+06	1.35542e+06	1.27248e+06	1.10645e+06	1.41822e+06	1.6202e+06	1.21554e+06	1.32024e+06	2837082	1.32304e+06	1.80963e+06	1.2244e+06	976212	1.22157e+06	1.44777e+06	1.49636e+06	766225	1.06847e+06	2837082	1.51305e+06	1.87829e+06	1.40036e+06	1.47625e+06	1.21396e+06	1.33622e+06	1.48011e+06	1.63101e+06	1.26065e+06	2837082	1.33101e+06	1.75863e+06	1.32913e+06	1.08229e+06	1.75758e+06	905419	1.35294e+06	1.42508e+06	1.44555e+06	2837082	1.18644e+06	1.18247e+06	1.65229e+06	1.54392e+06	1.47119e+06	1.3525e+06	1.15482e+06	1.45912e+06	1.86199e+06
221495	212043	235828	244029	231525	211748	247062	211297	207778	251592	221495	207655	245508	186399	207675	228256	226500	228854	225956	205637	221495	174002	230602	175288	180677	198798	183132	220867	165992	195528	221495	174400	239306	174781	170741	218577	133882	181401	177656	192391	221495	187399	169414	231541	220182	255012	202952	182348	205361	232990
1196486	828037	910012	765145	794874	649039	591699	613976	627530	604780	1196486	570790	597833	411209	283031	447098	323714	549750	162764	284359	1196486	613609	1.53494e+06	656980	897354	631034	1.05552e+06	583731	1.21503e+06	322963	1196486	1.15573e+06	1.44418e+06	1.16873e+06	711809	1.49274e+06	429812	941970	583379	1.32576e+06	1196486	942151	651737	1.00858e+06	724609	856976	835392	923450	1.01665e+06	865911
22767.1	12171.5	20480.5	12704.3	14533.1	11621.6	16016.2	15398.8	15587.5	15216.2	22767.1	8824	12680.6	11311	7160.57	8817.23	11437.8	11084.8	4632.55	7315.67	NA	NA	NA	NA	NA	NA	NA	NA	NA	NA	22767.1	15272.1	32998.8	18386	9455.45	20067	7039.48	20033.4	21745.8	16528.1	NA	NA	NA	NA	NA	NA	NA	NA	NA	NA
NA	NA	NA	NA	NA	NA	NA	NA	NA	NA	NA	NA	NA	NA	NA	NA	NA	NA	NA	NA	17549.8	20421.7	27062	18643.5	20469.4	15744.8	27182.2	22996	27203.3	13663.9	NA	NA	NA	NA	NA	NA	NA	NA	NA	NA	17549.8	38931.4	16292.1	31648.2	41271.3	26032.2	37498.1	24277.3	50719	6259.44
51884.8	70093.8	106463	83807.7	87019.1	72504.1	56911.9	49387.9	82371.7	84019.6	51884.8	65225.8	63562.8	59687.4	51997.3	66650.8	59583.1	57029.5	47541.8	62158.9	51884.8	69198.2	78106.9	103176	88822	99309.4	162414	168304	476218	57541.8	51884.8	39349	56152.6	32615.8	21957.6	35963.9	22208.8	27431.6	30649.9	28372.5	51884.8	38155.6	33799.7	31016.7	37800.2	52653.9	31100.5	30332.4	29693.1	29463.3
97992.7	64141.9	82411.8	72510.4	62797	54154.9	59724.1	69136.4	50110.8	57897	97992.7	64261.2	78284.3	49543.3	46180.3	50013.7	58024.2	65970.6	73787.6	44895.6	97992.7	57302.5	64911.8	49023.8	58444.6	59958.2	58644.1	65411.8	46435.3	50600.2	97992.7	72774.1	65324.8	49734.9	41218.9	54966.3	42554.1	58911.8	59254.4	49456	97992.7	52814.5	31430.9	60622.9	57323.7	75234.6	56523.5	51498.4	52392.8	69526
124434	178137	225190	200916	173508	116554	157854	106010	243717	183128	124434	354836	259944	334951	271351	326178	263164	294013	234484	323498	124434	139273	202559	147570	166698	166334	231799	143189	160496	121200	124434	178666	191671	143404	85420.5	145971	130327	152457	127979	143313	124434	171418	98500	232832	219362	284815	158593	194820	192870	239702
205075	161588	183165	174827	130023	110087	153334	135948	123488	163215	205075	141076	188288	118596	93335	120872	136506	142449	97552.3	102273	205075	135301	212580	127169	143554	122459	142230	137464	148222	108838	205075	170748	211802	144877	129574	191977	122164	150575	156004	172088	205075	133629	119963	219427	215159	198177	145900	134001	183648	228206
1434460	1.14408e+06	1.3113e+06	1.62964e+06	1.48793e+06	1.12888e+06	1.53141e+06	1.47358e+06	1.16088e+06	1.38147e+06	1434460	853455	1.20841e+06	974901	550627	821318	1.02168e+06	1.13382e+06	414606	595100	1434460	974719	1.15431e+06	1.32284e+06	1.29678e+06	1.06634e+06	1.26986e+06	1.37356e+06	1.30657e+06	1.06437e+06	1434460	727234	1.37747e+06	922181	465748	966983	431864	945466	1.03629e+06	881137	1434460	998586	936794	1.21199e+06	1.15662e+06	1.21457e+06	946088	920914	863190	1.30137e+06
NA	NA	NA	NA	NA	NA	NA	NA	NA	NA	NA	NA	NA	NA	NA	NA	NA	NA	NA	NA	26219.5	35609.6	29888	28185	29174.5	15298.7	21519.3	22373	21231.5	17213.2	26219.5	35349.7	43403.1	37463.8	25479.7	48192.3	18978.2	36009	36317	41371.6	26219.5	27583.5	25698.5	43762.3	30718.9	26702.6	27867.7	27867.7	28341.3	34147.9
36910	36601.5	34069	35634.3	29557.1	25779.6	32213.5	30257.6	30680.7	31117.6	36910	50215.2	55145.4	32870.8	33021	51466.3	52419.6	44479.5	30934.4	38076.3	36910	33620.9	43537.7	26772.8	24085.6	39412.1	39109.1	32797.9	42182.7	33848	36910	29632.7	30254.9	28740.7	26407.5	37844.8	21769.3	24484.1	23581	32713.7	36910	33267	31293.3	55083.7	57324.9	51892.6	38524	36928.4	50619.8	52713.4
200878	212126	225259	224570	209727	180953	200929	176618	198631	194246	200878	199665	215712	179634	171185	182358	172786	198326	167246	172818	200878	142545	213977	154894	186923	188633	198793	192440	181536	155572	200878	207642	225418	204183	160283	239790	192739	175197	222106	219893	200878	201028	186955	260103	265011	238358	174585	194229	237294	286339
NA	NA	NA	NA	NA	NA	NA	NA	NA	NA	NA	NA	NA	NA	NA	NA	NA	NA	NA	NA	NA	NA	NA	NA	NA	NA	NA	NA	NA	NA	NA	NA	NA	NA	NA	NA	NA	NA	NA	NA	NA	NA	NA	NA	NA	NA	NA	NA	NA	NA
NA	NA	NA	NA	NA	NA	NA	NA	NA	NA	NA	NA	NA	NA	NA	NA	NA	NA	NA	NA	NA	NA	NA	NA	NA	NA	NA	NA	NA	NA	NA	NA	NA	NA	NA	NA	NA	NA	NA	NA	NA	NA	NA	NA	NA	NA	NA	NA	NA	NA
99325	93694.5	95925.1	94102.8	85741.9	71331.9	79808.4	70856.2	65178.6	70467.2	99325	80938.5	101758	83032.4	76626.6	71848	88068.4	89600.1	75848.8	87213.4	99325	59971.6	90078.7	79416.7	68951.3	73781.7	72379.1	80902.6	95105.4	71664.5	99325	97119.2	111079	100991	100357	135235	78976.3	98010.9	96685.7	104981	99325	26918.5	23150.1	26170.7	26519.1	30537.1	22107.9	27918.1	26910.2	23389.4
197923	167827	186480	180051	169477	130667	155498	152125	162319	167065	197923	165791	174875	151982	115833	160943	166775	171463	116995	138840	197923	129602	184000	144164	195730	181945	172529	178589	151865	143978	197923	154466	197673	160749	119986	185225	125821	163889	158575	158014	197923	171363	152730	214389	203514	225179	169786	144894	167931	236432
235943	196085	243017	207056	182380	165849	175214	152068	218615	165306	235943	196282	203281	191529	179618	164627	166427	184120	147124	172352	235943	138367	193756	151195	152063	156982	168063	140722	174110	121694	235943	228449	250079	188812	204405	233690	191465	188166	189071	232760	235943	195655	172614	206065	206091	211362	198186	208647	209725	221866
15921.2	20166.7	20543	19914.9	18383.8	13486.7	16297	15284.5	16895.1	16733.9	15921.2	15097.8	21663.8	14469.2	12684.5	15836.4	16947.1	17409.9	11190.1	13744.6	15921.2	13447.3	20367.1	13354.6	12780.1	12919.6	12230	13696.7	12903.7	10449.1	15921.2	9664.53	28627.7	11177.6	10073.2	19339.6	8683.51	16165.5	14076.4	16692.9	15921.2	13576.4	17463.1	28275	28375.3	32891.7	21076.2	14908.5	19005.1	29132.6
132851	79015.7	106193	80660.6	76612.2	66567.6	83597.2	106590	70767.8	81903.2	132851	77885.6	120406	71290.6	64936.7	80784.7	90001.3	104859	51341.3	63195.7	132851	87124.7	122309	89530.1	108828	97313.1	104961	115240	99905.9	102147	132851	90113.9	166069	101058	80579.6	117351	67498.3	94712	105344	98043.9	132851	67351.9	84451.8	108936	102109	112497	109057	67960.8	109296	116404
201713	127505	164308	135868	114691	101190	114897	124930	128962	113719	201713	103404	129065	121493	112800	111265	115906	172006	94618	100236	201713	86145.6	175077	103754	155793	142001	133609	134695	131936	118747	201713	114612	195682	130662	136072	165535	114070	129808	123797	141211	201713	105196	120264	260304	287185	319315	159144	186594	274822	267490
26555.1	39240.4	28244.2	35987.9	27196	21072.6	23899.4	22071.9	23067.6	23152.2	26555.1	16772.1	22025.1	15348.8	16876.2	20153	16402.7	19417.7	13631.7	18627.2	26555.1	16618	23834.4	19368.8	20701	23905.5	20273.5	23890.7	21113.2	24196.3	26555.1	29290.4	32278.2	21975.1	20592	27050.8	19886	19580.7	24001.9	25851.1	26555.1	14441	17146	18108.7	20244.7	22291	15497.3	14425.4	18709	17637.1
5936.36	7008.94	5025.02	7332.8	5540.25	3712.15	3633.11	4341.52	4329.52	4040.31	5936.36	2737.14	4137.53	3398.04	2208.26	2645.98	5039.7	2654.62	2657.77	2387.43	5936.36	4723.97	4579.87	3478.25	2289.77	3654.33	3375.9	3996.74	4403.79	3975.19	NA	NA	NA	NA	NA	NA	NA	NA	NA	NA	5936.36	4795.63	3248.8	3285.3	5060.28	4234.39	3413.06	2646.49	4211.57	4225.26
50325.5	69104.9	74586.9	65275.6	66794.7	55049.2	65198.9	60888.8	74566.2	55371.4	50325.5	52087.7	67899.6	39909.7	42810.7	53177.3	30304.5	54876.1	43063.3	43000.6	50325.5	48173.7	83029.4	50876.7	68987.3	57009.9	54851.4	50661.5	65107.2	45615.7	50325.5	84397.6	114946	80599.4	79973.3	102179	94884.8	56069.8	55763.6	84285.1	50325.5	47944	37883.6	46136.1	54235.2	52507.1	42491.8	43207	46830.7	42156.7
4926.68	2883.24	3304.41	3446.49	3171.19	2215.03	2493.27	2242.85	2473.46	2180.46	4926.68	4010.87	4969.92	4077.04	3627.08	3303.28	4203.21	3652.66	2751.85	3327.98	4926.68	3369.22	4702.7	3310.31	2998.81	2566.02	3315.94	3568.51	3287.78	2246.73	4926.68	3547.58	7599.13	4607.67	2855.79	4756.78	3242.33	5433.21	5367.29	4502.71	NA	NA	NA	NA	NA	NA	NA	NA	NA	NA
44349	28951.9	34440.6	29748.3	25658.7	21327	24701.4	31994.2	28660.8	25315.7	44349	27508.7	32381.8	27752.2	25943.6	25465.1	28268.3	32722.9	26053.6	28268.5	44349	23044	32248.3	24240.8	27621	22112.1	25496.4	24334.1	22585	18140.4	44349	29340.2	32861.3	24392.3	21236.9	33691.6	22613.2	29708.2	26775.5	27673.4	44349	41273.2	22318.4	15772.9	25288.2	12848.6	11303.2	19363.9	15106.2	9257.68
3437785	2.72035e+06	2.94953e+06	3.07754e+06	2.60549e+06	2.07875e+06	2.60408e+06	2.14647e+06	2.40686e+06	2.61537e+06	3437785	2.16765e+06	2.97813e+06	2.38612e+06	1.26779e+06	2.13547e+06	2.32328e+06	2.81836e+06	1.33314e+06	1.47632e+06	3437785	2.2034e+06	2.53089e+06	2.35586e+06	2.50419e+06	2.30821e+06	2.74814e+06	2.62644e+06	2.36857e+06	1.80919e+06	3437785	2.31499e+06	3.45193e+06	2.5383e+06	1.64699e+06	3.01983e+06	1.49426e+06	2.73012e+06	2.71789e+06	3.04185e+06	3437785	2.80753e+06	2.0751e+06	3.28881e+06	3.3373e+06	3.58072e+06	2.7592e+06	1.98895e+06	2.48194e+06	3.55529e+06
47568.7	64601	83006.6	79238.5	51807.3	43765.6	70731.6	27756.4	97909.3	52938.3	47568.7	70805.5	40701.5	41122	42509.1	37497	41284.1	47108	53046.5	48585.6	47568.7	30064.8	72506	61681.7	52655.7	66097.6	74531.3	60884.7	94261.3	43103.9	47568.7	73465.2	65043.5	58458.9	51273.1	88982.1	40752.1	59640.9	48198.8	65378.9	47568.7	57690.4	40119.7	95030.3	90908.8	81278.2	57548.1	47279.6	69693.9	54506.7
16995.5	8392.28	10594.3	8447.82	8052.31	7082.36	8991.12	12841.3	8295.02	8870.06	16995.5	5848.39	10673.4	5115.81	5440.45	5415.53	7077.04	6999.69	4646.88	6202.41	16995.5	7749.42	10751.2	6292.33	7686.39	6338.47	7927.81	7240.78	9717.52	9502.26	16995.5	9228.17	12589	9612.63	6918.58	12646.1	7087.58	8952.27	9346.44	9531.8	16995.5	5277.33	4819.76	7037.9	6379.86	6090.07	5859.1	4863.34	5554.06	3268.37
NA	NA	NA	NA	NA	NA	NA	NA	NA	NA	NA	NA	NA	NA	NA	NA	NA	NA	NA	NA	3754.5	2355.62	3489.09	2542.59	2600.55	3065.38	3548.16	2527.15	2782.48	2025.79	3754.5	5874.91	7631.01	5752.48	4802.51	6086.83	4390.67	4507.97	5509.74	6480.26	NA	NA	NA	NA	NA	NA	NA	NA	NA	NA
149834	100374	117924	106323	102348	78090.6	87342.3	104996	88479.2	94072.7	149834	88746.1	98884	74662.5	50695.7	71305.1	69489.8	91494.5	32682.2	57312.4	149834	90322.2	131605	94148.5	91073.7	89239.7	100160	90623.3	125372	68326.6	149834	92236.9	134450	97441.9	59900	109593	49878.1	93668	110903	110722	149834	105404	88912.2	116789	114672	124093	100254	93874.2	99328.3	110930
213537	197646	201052	209539	170123	154576	206057	173272	165083	186134	213537	156947	187056	135256	107516	136985	157655	162861	92572.9	134341	213537	157535	164683	127058	126388	126607	149049	146652	155660	133481	213537	135760	213746	141500	104232	181961	110093	145757	172832	155647	213537	181752	176014	241269	240896	249304	198258	157555	196979	247988
NA	NA	NA	NA	NA	NA	NA	NA	NA	NA	3501.5	1696.63	2202.6	2478.24	2169.24	1896.75	1892.97	2411.53	2122.67	1827.53	3501.5	3033.41	5535.74	3230.37	4433.29	3538.58	4148.21	4714.78	7555.22	4438.48	3501.5	5769.11	5562.58	4154.99	4018.36	6790.11	5771.23	5939.63	6328.33	6176.87	NA	NA	NA	NA	NA	NA	NA	NA	NA	NA
208143	187794	215014	191277	178831	149785	188951	179842	176238	180082	208143	173076	218232	162080	112968	151612	158535	178959	95460.3	134771	208143	151281	190248	148733	160685	128756	152050	154011	169680	113841	208143	165799	226028	151067	117521	185412	96425.3	159418	166524	173035	208143	183850	152837	231382	232426	250621	190887	165877	188751	253566
NA	NA	NA	NA	NA	NA	NA	NA	NA	NA	15653	10235.3	12797.2	9588.88	7917.43	10441.8	10240.2	11106.7	8542.35	8589.95	15653	8062.58	10869.1	10448.7	10408.1	11627	11100.7	10089.4	14074.2	8490.05	15653	20866.3	25821.9	23355.8	27847.8	24496.4	34571.5	21835	18783.1	21694.4	15653	5421.24	8482.04	5855.03	7265.47	8976.42	5418.81	6974.66	6313.06	8065.21
81222.2	98519.9	92660.9	90628.8	69604.7	54666.3	79875	60336.5	92177	65979.5	81222.2	62090.3	61654.8	74090.6	54140.1	52714.4	58353.4	60235.2	50826.1	62340.3	81222.2	68790.9	90626.3	56862	73994.5	56663.1	67642.1	57561.4	60836.4	59644.5	81222.2	93807.5	89904.4	77259.3	82493.5	102615	88208.8	81523.5	76477.6	106599	81222.2	57111.1	58012	71748.1	76648.8	59313	54075.2	49769.9	58055.3	66888.8
54506	92536.5	66966.1	80628.5	69758	45802.9	63514.1	25105.3	74678.8	61687.7	54506	69126.2	55594.8	47060.8	34961.3	48473	43228.8	44899.6	54825.7	52025.8	54506	41725.1	51741.7	55312.7	42313.3	41069.7	53515.8	44832.8	69395.5	33785.8	54506	75207.1	121697	80261.7	66535.9	106605	90897.4	97883.6	109857	93832.1	54506	46798	40345.2	43657.2	43408.2	68101.4	31267.8	43696.1	42101.1	48055.8
762014	613823	680282	695302	650377	589075	657544	608827	614245	641491	762014	584300	714129	539620	284483	489471	526412	569353	308608	372448	762014	626765	721959	634796	662024	526028	672561	652184	793476	444653	762014	502888	781093	604292	415131	673603	368052	682399	660288	629466	762014	610281	505793	899224	860162	956171	753279	578450	738624	938210
8231.6	10714.2	9708.66	13376.1	8262.92	6498.06	6599	7403.39	6222.16	6885.5	8231.6	6699.34	8476.53	6893.27	5929.46	6027.25	6973.69	6462.63	6185.17	5648.34	NA	NA	NA	NA	NA	NA	NA	NA	NA	NA	8231.6	8314.38	10240.4	7824.42	6587.92	9882.86	7763.74	6434.72	7190.79	7428.07	8231.6	7876.28	10304.3	12436.2	14257.2	16389.2	11133.4	9934.18	11207.4	13235.7
10924.2	8820.57	10163.1	8554.2	9110.66	7676.51	8375.93	10886.5	7747.1	8587.13	10924.2	6941.85	8614.15	5935.99	4434.78	5014.76	8266.72	6643.21	4456.4	4408.22	10924.2	5701.87	5987.14	3698.5	4017.56	2979.24	3816.25	3977.14	3831.13	2550.66	10924.2	12135	13033.6	10662.4	6802.69	12572.4	4450.44	7928.07	9608.44	11970.5	10924.2	8469.29	8082.25	8319.26	7799.58	10632.8	7884.38	7460.37	8491.04	7995.27
43703.5	77992.1	53733.4	68598.3	55486.2	38044.7	44950.8	39861.5	41276.3	46838.3	43703.5	34197.2	44072.2	39650.3	28541.6	32363.2	37448.1	46786.6	20574.5	30057.1	43703.5	34193.5	40759.3	35619.4	33138.5	33641.3	38965.1	36389	43116.3	26835.4	43703.5	48585.2	65515	53238.9	34846.6	64645.8	35714.3	53587.5	53985.5	58682.8	43703.5	38118.2	39466.2	46460.9	47239.3	47265.9	44368.9	31754.4	42336.6	39992
21121.2	6673.6	10467.2	4453.67	6072.58	5699.65	7462.37	12819	6264.92	8204.9	NA	NA	NA	NA	NA	NA	NA	NA	NA	NA	NA	NA	NA	NA	NA	NA	NA	NA	NA	NA	NA	NA	NA	NA	NA	NA	NA	NA	NA	NA	NA	NA	NA	NA	NA	NA	NA	NA	NA	NA
180825	84060.3	84854.5	74842.8	68689.8	76499.2	57589.2	185316	69476.1	71643.7	180825	46317.3	131291	39143	40662	32520	73092.6	41648.1	44595.6	38414.4	180825	72804	50924.8	42537.9	53532.5	38056.1	41745.5	65677.5	64570.3	105397	180825	56260.4	68462.3	34695.7	26463.3	40672.9	30859.2	45320.8	41554.2	36571.4	180825	40379.3	39112	44425.2	37189.1	45466.7	27513.1	39061	36347.9	43227.1
97316.9	101754	112647	100138	84816.1	75891.4	91541.5	79983.2	90654.6	91593.5	97316.9	84106.2	88621.3	69404.9	66601.1	74143.4	85867.1	80951.9	60615.5	72128.9	97316.9	74622.7	101619	79118.7	81720.4	79489.5	86515.1	89266.8	100042	80769.7	97316.9	80946.8	130616	95863.5	76780	130395	83073.3	95836.1	103918	98601.2	97316.9	74075.5	72058.2	98782.7	97517.7	104345	77680.5	67765.8	80065.4	95393.9
224943	214305	229994	217537	196578	170681	201812	177233	195140	185660	224943	194879	224546	180743	158612	172504	189671	202737	155306	160026	224943	158323	218715	163570	186587	148904	154139	198329	197493	172863	224943	185239	269648	194839	176157	234521	143236	185279	195965	215621	224943	220556	245369	276380	292924	313046	246063	197831	248859	280714
16244.3	26656.8	29359.8	29385.7	23066.6	18493.8	25699.8	17119.4	27468.4	25474.9	16244.3	18218.3	18130.7	14438.2	11781.9	10537.7	8713.27	15664.2	15189.8	12894.8	16244.3	18490.8	18188.3	11230.9	16695.9	14387.5	16755.2	22033.7	17514.5	17382	16244.3	24027	20246.8	19517.5	27432.3	25117.5	33095.1	19398.6	19574.3	33186.8	16244.3	13234.7	22606.7	12841.7	13514.6	14593.8	11298.6	15491	12074.9	12830.2
329576	304464	353053	370234	348061	299216	343136	311510	396964	362244	329576	299602	350773	283344	305073	298708	326193	317027	306850	306446	329576	301682	351533	282098	336180	333056	312722	427823	326147	433627	329576	333886	535020	344171	380678	469074	343285	384677	368023	425075	329576	299688	352839	388362	380090	466911	323627	347723	418270	481755
410019	335395	367226	334706	287730	229884	310870	275816	289991	330470	410019	255702	300627	226599	178807	257005	296286	320518	164990	209536	410019	261637	357946	213733	230737	206713	265810	280109	277089	214867	410019	194923	346988	245643	168286	305022	145936	246666	267211	260532	410019	217222	201288	251624	250094	227147	254404	158653	225152	269351
76739.1	87747.3	84677.9	82923.5	77997.3	70249.1	83914.2	77110.9	71018.4	86184.4	76739.1	72077.9	79647.7	66156.9	48815.9	78795.5	65630.5	74769.8	36204.9	43486.2	76739.1	63180.6	78619.5	70036	85458.8	66099.5	72424.5	94956.9	72407.5	67439.6	76739.1	70580.8	109152	79966.3	52268.3	68730.1	40127.1	62850.5	73488	75628.3	76739.1	69192	90106.6	75551.4	86227.2	98906.7	68012.2	54799.1	67962.5	84757
3772.57	11767.6	6700.29	14759.4	9758.59	8097.23	7347.17	4045.82	5439.97	7067.88	3772.57	5047.89	7828.7	4209.67	3802.73	6042.42	8098.15	4879.97	4715.64	5056.47	3772.57	2762.71	4147.65	2465.93	3342.83	2636.17	3320.69	2841.96	3675.35	1471.2	NA	NA	NA	NA	NA	NA	NA	NA	NA	NA	NA	NA	NA	NA	NA	NA	NA	NA	NA	NA
3739.3	5121.45	5354.48	3656.26	2848.67	2363.18	2806.48	3531.71	3934.17	3492.87	3739.3	5191.48	4932.61	5506.45	4455.29	5151.82	5400.21	6628.69	4300.42	8612.44	NA	NA	NA	NA	NA	NA	NA	NA	NA	NA	3739.3	4609.29	5426.39	3914.3	3662.5	3974.74	3615.92	3892.9	4294.53	4673.5	NA	NA	NA	NA	NA	NA	NA	NA	NA	NA
95229	70302.5	84130.3	66836	68370.9	56517.6	71282.6	65591.5	73279.8	70653.4	95229	63293.4	59958.1	50415.8	44125.4	53829.6	50627.4	54612.3	48003.8	58124	95229	72678.4	73150.5	63434.3	56301	51739.3	64819.9	64916	78919.2	38523.4	95229	115586	149797	95869.7	75236	106964	65440.5	96010.6	92176.3	100677	95229	79249.8	54500.4	82391.6	88340.4	95859.2	62255.1	57816.9	71108	74822.4
179902	180526	217856	207195	190746	151204	186967	161481	196901	197417	179902	167218	182150	133504	129300	131135	129173	160610	112007	132668	179902	154378	214269	151713	159678	148438	176845	174767	156097	125666	179902	176843	224806	168145	135618	199906	118362	160097	172783	185714	179902	199011	166996	226672	236615	273502	213606	177518	214508	247274
5947.39	2901.83	5010.42	2304.94	3241.24	3337.84	3654.77	3652.94	5656.11	3982.86	NA	NA	NA	NA	NA	NA	NA	NA	NA	NA	NA	NA	NA	NA	NA	NA	NA	NA	NA	NA	5947.39	10117.5	14427.6	8476.76	6068.61	10361.6	7575.3	8948.83	9393.58	8766.15	5947.39	44430.5	6851.16	29795.3	7667.47	13848.1	5101.93	8396.31	10670.3	17084.2
64182.8	68085.7	64647.2	73187	70245.5	55437.9	49344.3	55821.1	50487.1	59557.7	64182.8	53064.2	62919.6	43494.4	36625.2	44058.8	48839.4	52440.4	27733.1	37786.1	64182.8	34951.8	43346.8	58947.8	31472.4	28290.9	31179.6	47187.5	39868.4	24667.9	64182.8	51036.8	72041.2	54933.3	35505.4	52332.9	24109.3	46569.1	55421.9	50984.1	64182.8	63950.7	55291.7	71698.2	58460.8	75652.1	53253.6	58979.8	68292.9	91889.8
NA	NA	NA	NA	NA	NA	NA	NA	NA	NA	948.833	689.547	1065.55	874.386	918.947	840.73	650.775	1042.4	532.305	481.417	NA	NA	NA	NA	NA	NA	NA	NA	NA	NA	NA	NA	NA	NA	NA	NA	NA	NA	NA	NA	NA	NA	NA	NA	NA	NA	NA	NA	NA	NA
21760.7	17874.5	21179.7	14073.9	17897.2	14286.5	16277.9	15503.4	16328	17010	21760.7	15837	17332.5	15476.2	11851.1	14758.2	14766.4	16216.6	11817.4	14171.8	NA	NA	NA	NA	NA	NA	NA	NA	NA	NA	21760.7	16362.6	25452.7	20286.9	16374.2	20922.9	12870	18024.6	18812.6	19147.6	21760.7	16994.8	16884	30886.2	25233.6	30516.7	19137.6	17031.7	27856.7	39457.5
181282	148575	166557	142680	137325	113305	138535	137869	126666	146436	181282	141967	157190	107383	99587.6	111233	116710	133007	87111	82907.1	181282	111801	175319	129433	124413	130208	138790	153815	158673	145217	181282	122496	165328	120327	87274.8	140155	80028.3	106598	112997	133440	181282	145703	129434	216618	218378	235672	149664	155424	212454	212226
20185.9	13945.1	15528.8	18947	17280	13222.4	11607.5	14389.1	14770	14649.8	20185.9	22196.3	25934.7	19095.5	18995.6	19142.9	24039.3	21758.1	18848.3	19300.1	20185.9	12891	27399.3	19442.2	24975.7	25507.2	28167.2	26712.9	38662.7	18777.9	20185.9	17826.7	30890.3	21081.4	19956.2	24603.3	28526.9	20726.3	23715.9	21517.9	NA	NA	NA	NA	NA	NA	NA	NA	NA	NA
192895	188262	191623	180768	156393	130556	166603	145936	151929	167477	192895	174343	193239	162603	135074	154826	174917	186648	115274	142286	192895	152875	218962	165790	198730	170326	186628	182063	199850	144712	192895	156210	225610	167756	138974	207137	130570	170295	186197	187878	192895	169098	139555	217099	213908	236619	196743	160719	217960	243045
77949.6	81995	73077.5	89826.1	67076.2	49679.7	63966.7	51783.9	67566.3	60465.6	77949.6	61447.4	67376.4	54338.8	53310.6	48854.4	53320	57776.2	57057.5	54847.3	77949.6	45549.8	67556.2	52944.8	62064	52300.1	57866.6	55559.4	52370.4	47241.2	77949.6	55868.7	87095.6	59610.1	47223.2	64735.9	45640.9	60875.3	62921	62338.5	77949.6	68583.9	58194	80337.4	84376.9	89369.3	70255.6	68181.6	77938.2	81127.6
1028379	476523	627150	456449	448683	364317	491036	693167	510274	514356	1028379	338257	480074	303329	298219	274331	352893	344499	247342	282796	1028379	525822	658983	444258	429768	385250	455103	470062	660594	445672	1028379	511915	579618	449482	398767	756457	189413	674666	578479	496373	1028379	408852	294649	293362	294441	280904	260657	322924	417930	244781
9606.44	21233.2	12501.9	22170	16633.9	8776.7	12042.7	9980.75	8283.39	15496.9	9606.44	11123.5	15358.1	9272.64	7128.6	10572.5	13465.5	9330.42	7048.36	8429.58	9606.44	12268.7	19788.1	15325.7	21107.1	18590.6	22340.5	13430.2	19578.3	11916.4	9606.44	18004.7	20241.5	22518.3	19403.6	23558.7	26110.2	20335.5	22345.2	27018.1	9606.44	13042.1	15666.8	23068.3	25138.5	15901	19126.7	12717.3	17012.3	18552.3
NA	NA	NA	NA	NA	NA	NA	NA	NA	NA	NA	NA	NA	NA	NA	NA	NA	NA	NA	NA	19118.6	19861.1	27617.8	14447.6	19386	14136.9	22819	14863.4	15852	15172.7	19118.6	25283	17458.5	16731.1	21753.9	20319.7	11438.6	22257.9	15022.4	19438	19118.6	6733.97	5868.91	8138.7	10019.6	4091.17	11154.5	8015.69	8452.18	3912.61
140178	232261	131403	229478	159616	85082.8	105575	89922.7	116413	113147	140178	111573	85920.5	76382.5	104233	88445.7	87485.4	105136	80332.2	99868.3	140178	97609.9	132435	96317.4	90064.7	90632.5	94059.2	111606	101614	99238.6	140178	112735	130014	93359.4	100666	127249	122069	90725.9	96488.9	93390.6	140178	98242.3	90733	130760	126629	146413	110031	72422.8	116857	96515.4
2037082	1.37377e+06	1.75706e+06	1.55354e+06	1.33219e+06	1.15173e+06	1.49879e+06	1.42979e+06	1.38481e+06	1.47652e+06	2037082	1.498e+06	1.8125e+06	1.23659e+06	651751	1.33976e+06	1.27876e+06	1.54199e+06	426261	825911	2037082	1.39777e+06	1.70945e+06	1.31639e+06	1.18464e+06	1.3364e+06	1.64492e+06	1.45888e+06	1.53072e+06	903157	2037082	1.29354e+06	1.90517e+06	1.31271e+06	749688	1.56893e+06	752349	1.35524e+06	1.43726e+06	1.64959e+06	2037082	1.53149e+06	1.54135e+06	1.72141e+06	1.65947e+06	2.26138e+06	1.72518e+06	1.21246e+06	1.65337e+06	2.30398e+06
332157	201267	179630	191911	204019	160364	185050	226489	172036	155813	332157	225710	223646	143606	259277	215344	223208	260203	173954	148121	332157	204722	209531	152990	163750	154295	172040	174302	166868	198492	332157	184761	242580	140407	212875	234988	185150	131994	167208	158972	332157	111809	147244	146312	168619	157374	169439	114718	142683	168383
113851	50600.5	79911.7	45347.6	45069.4	39852.1	49247.7	31184.8	56879.1	49110.1	113851	43372.6	53966.4	28943.7	47166	32558.7	41987	32705.9	46022.8	26750.9	113851	39576.2	38091.4	33665	12066.1	32797.1	39341.5	30260.1	40563.4	18637	113851	42863.1	49077.7	32504.4	31188	42535.2	5849.88	33453.8	27407.2	31552.8	113851	59713.5	37416.6	57669.1	54195.9	58771.4	54564.1	53549.1	56612.6	57927
670308	569044	579713	512902	536321	429378	502896	458489	538056	530653	670308	446536	434111	271942	413412	382246	347474	415995	307127	357203	670308	420799	523324	444745	400861	462680	472306	558915	581741	597905	670308	557189	737966	571348	717449	834096	581115	592544	560510	652583	670308	360668	373864	446101	488827	560246	457376	324510	402139	464360
355775	351260	378320	384560	326336	253379	319968	279507	287518	328190	355775	331111	390966	320483	177838	298255	324164	358617	115647	222001	355775	308731	383533	297671	328422	278933	334635	281234	303696	222716	355775	265911	391549	305423	170276	365756	184682	310472	323608	336788	355775	293056	277685	376852	384648	414287	337225	271308	290502	515337
16799	11836.3	12252.1	10783.3	8423.84	8478.87	10957.4	11258.5	9369.97	10511	NA	NA	NA	NA	NA	NA	NA	NA	NA	NA	NA	NA	NA	NA	NA	NA	NA	NA	NA	NA	NA	NA	NA	NA	NA	NA	NA	NA	NA	NA	16799	10673.9	8778.57	11026.7	11758.5	11544.6	8579.65	10242.3	10328.6	11079.2
60444.9	74215.1	86740.3	68665.5	53896.8	49525.6	72757	56905.2	79052	62341	60444.9	64858.9	59224.2	56630.4	62540.5	55088	50669.5	70816.6	55811.7	63935.6	60444.9	45264.3	116061	60300.8	89392.8	62585.1	67536.9	87375	62763.2	79165	60444.9	146263	90954.3	111755	141170	147775	109115	103649	91427	145335	60444.9	55677	54138.9	95994.1	86688.5	97406.3	59849.3	70297	90348.1	100651
398627	323122	368032	397078	395043	373863	303585	368926	253081	308675	398627	262536	459863	340400	316728	344542	417966	418508	325519	362768	398627	386074	293708	209099	313485	348979	328747	464361	345710	452309	398627	325721	465863	319911	324753	344192	338801	296115	328818	323819	398627	263427	426780	326464	332233	370884	304166	266696	264479	335874
NA	NA	NA	NA	NA	NA	NA	NA	NA	NA	NA	NA	NA	NA	NA	NA	NA	NA	NA	NA	NA	NA	NA	NA	NA	NA	NA	NA	NA	NA	4350.71	4504.92	3688.73	4037.36	2828.4	4811.12	2862.65	2922.12	9713.75	4798	4350.71	2568.13	2767.54	6459.6	5522.99	3619.55	4646.8	3534.96	6592.54	3963.98
492044	332661	346025	345467	269850	205271	334870	266835	264594	297366	492044	291275	286464	251625	246367	284432	316905	346053	210832	264104	492044	252475	395791	218927	253963	204969	237385	297889	261841	215105	492044	185061	328475	263996	219366	300324	179131	219946	219249	247883	492044	271172	253315	422811	409745	386116	322803	247844	348911	401894
595658	542088	506735	617570	523216	466640	501847	415322	460276	481559	595658	318535	472913	291611	263800	347124	355007	392696	267994	210118	595658	328819	465448	371791	311681	392499	436883	374084	391968	318169	595658	349281	613567	403980	330840	464050	228602	382201	405975	444612	595658	490628	591103	615197	646996	690126	638063	408768	491071	929177
22089.9	49179.2	60260.6	53527.2	36140.4	44439.7	44803.5	41039.3	43630.7	43885.4	22089.9	13388.7	15374.9	8165.58	11831.7	11808.3	13444.2	11590.3	10783.7	10015.1	22089.9	13684.1	23361.8	16084.1	24128.2	20455.9	19970.5	19079.5	22716.2	16473.2	22089.9	17942.6	35868.3	24395.7	21046	28453.9	27501.3	18922.8	26438.2	26536.2	22089.9	8790.81	8799.49	14680.3	13498.9	13446.8	10710.5	9233.82	13881.1	17069.1
6503704	2.51481e+06	3.26331e+06	2.70388e+06	2.47029e+06	2.08439e+06	3.03546e+06	3.69512e+06	2.65946e+06	2.67106e+06	6503704	1.69191e+06	2.64384e+06	2.07199e+06	1.0336e+06	1.45438e+06	1.9522e+06	2.10459e+06	515844	1.16782e+06	6503704	3.24542e+06	3.26549e+06	3.50476e+06	3.02224e+06	2.24904e+06	3.02125e+06	2.95253e+06	3.77271e+06	2.12174e+06	6503704	3.86565e+06	5.25752e+06	3.04825e+06	1.70745e+06	4.1556e+06	1.54707e+06	3.95929e+06	4.27649e+06	3.43398e+06	6503704	2.68859e+06	2.7847e+06	3.72134e+06	3.23649e+06	3.0378e+06	3.05051e+06	2.29165e+06	2.81334e+06	3.17753e+06
811779	794183	800722	857253	679202	639485	759212	743664	651445	696481	811779	486450	556765	470061	327158	380168	470910	493460	257146	362530	811779	512425	756597	649647	715275	537497	610839	591083	929304	512493	811779	531924	895297	646143	405830	761263	368847	685955	738668	637704	811779	672182	605221	769016	773339	821960	609468	543581	640302	833546
385592	458199	514119	512605	470974	400329	517313	436905	447785	487251	385592	401428	507729	402332	256460	355807	383491	475992	174382	316051	385592	398163	474293	378374	439530	350304	402031	424819	389377	319746	385592	427099	610228	489698	301332	499864	316477	448180	495560	527212	385592	434530	342585	473035	469688	483702	354994	345411	410911	473768
356176	26207.7	66045.9	21770.2	28777.4	27319.2	28013.4	84419	53085.3	27111.2	356176	214949	260636	213789	197886	176462	159783	211422	183592	197182	356176	63985.5	132098	141805	86535.3	98120.4	115347	51619.1	111739	33743.3	NA	NA	NA	NA	NA	NA	NA	NA	NA	NA	356176	135383	136014	77987.1	87800.5	80079.7	122240	166755	125008	81676.3
NA	NA	NA	NA	NA	NA	NA	NA	NA	NA	NA	NA	NA	NA	NA	NA	NA	NA	NA	NA	NA	NA	NA	NA	NA	NA	NA	NA	NA	NA	9232.69	16243.7	14786.9	12959.5	11215.9	16500.1	13810.2	11213.5	12061.5	14952.6	NA	NA	NA	NA	NA	NA	NA	NA	NA	NA
238567	180258	212815	173063	175797	145662	169311	157040	205363	182101	238567	169355	149528	118964	128751	138961	137744	142284	142263	145008	238567	158726	228252	186633	182667	186576	183156	179422	184711	157776	238567	192841	308571	172022	152218	205799	184881	187788	190129	216613	238567	207351	176314	241145	241573	313364	197412	179139	222938	237010
4346.78	9885.5	10054.5	9973.78	11679.4	8398.24	12328.8	8846.55	7213.53	11369	NA	NA	NA	NA	NA	NA	NA	NA	NA	NA	NA	NA	NA	NA	NA	NA	NA	NA	NA	NA	NA	NA	NA	NA	NA	NA	NA	NA	NA	NA	NA	NA	NA	NA	NA	NA	NA	NA	NA	NA
795751	1.28103e+06	1.2133e+06	1.21049e+06	1.13532e+06	1.09618e+06	1.23856e+06	873958	1.06891e+06	1.09437e+06	795751	1.0769e+06	1.24355e+06	1.18908e+06	1.28944e+06	1.50801e+06	1.47845e+06	1.49801e+06	1.07763e+06	1.27e+06	795751	1.01199e+06	1.50453e+06	1.09903e+06	1.35656e+06	1.50387e+06	1.47541e+06	1.62057e+06	1.40421e+06	1.33724e+06	795751	1.62438e+06	1.56025e+06	1.8465e+06	1.78761e+06	1.72298e+06	1.18899e+06	1.45043e+06	1.63019e+06	1.64781e+06	795751	1.21078e+06	1.47604e+06	1.97113e+06	1.99503e+06	2.1881e+06	2.10615e+06	1.6761e+06	2.23394e+06	2.07167e+06
1630721	1.43603e+06	1.34739e+06	1.37203e+06	1.29267e+06	1.18028e+06	1.62597e+06	1.52372e+06	1.45515e+06	1.52842e+06	1630721	1.44457e+06	2.40772e+06	2.18737e+06	1.18885e+06	2.11827e+06	1.65876e+06	2.52085e+06	499025	1.09779e+06	1630721	1.47975e+06	3.31268e+06	2.78709e+06	3.89555e+06	2.5498e+06	3.20417e+06	4.00481e+06	3.20006e+06	2.09343e+06	1630721	1.90942e+06	2.51368e+06	2.51359e+06	1.14517e+06	2.48718e+06	862116	1.99477e+06	1.99778e+06	2.86928e+06	1630721	1.52976e+06	1.0407e+06	2.16258e+06	2.26878e+06	2.45302e+06	1.9837e+06	1.4563e+06	1.81712e+06	2.55781e+06
3476175	1.88777e+06	2.2735e+06	2.03457e+06	1.66277e+06	1.36919e+06	2.1947e+06	1.7872e+06	2.0954e+06	1.78284e+06	3476175	1.45213e+06	1.78355e+06	1.50536e+06	1.10291e+06	1.17483e+06	1.73137e+06	1.43882e+06	1.38248e+06	1.41477e+06	3476175	1.65684e+06	1.50412e+06	1.31162e+06	1.23111e+06	1.07779e+06	1.49492e+06	1.38173e+06	1.28983e+06	1.47995e+06	3476175	1.51386e+06	2.06283e+06	1.3712e+06	1.22058e+06	1.97059e+06	1.2231e+06	1.85882e+06	1.62805e+06	1.54544e+06	3476175	1.5221e+06	1.21857e+06	1.62015e+06	1.44258e+06	1.4912e+06	1.0692e+06	997755	1.17074e+06	1.64105e+06
37762.1	28123.1	28679.1	34141.2	26176.8	26081	16450.9	27702.6	21636	29596	37762.1	14424	23920.4	14579.6	15555	13487	18325.6	15401.5	14783.5	20401.9	37762.1	12586.1	14993.5	15064.8	15895.2	13289.4	10953.3	15251.9	30607.1	17362.5	NA	NA	NA	NA	NA	NA	NA	NA	NA	NA	37762.1	26496	27911.6	43584	46141.8	47160.4	33170.4	29851.1	38790.5	48439.3
40189.3	40063.1	41856.2	39053.8	38603.5	32136.8	34652.9	39199.8	26205	35607.3	40189.3	32146.4	40756.8	28584.4	26707.6	29419.4	31427	31980.8	29322.3	28966.5	40189.3	29341.7	39873.8	32746.3	37862.4	31931.6	32906.5	34774.4	38983.5	34635.8	40189.3	33014.8	46464.2	31931	26928.7	34349	28923	27763.5	30538.6	35726.7	40189.3	36033.1	37462.4	40513.7	42272.1	47077.2	38092.4	37194.4	43311.2	41430.6
NA	NA	NA	NA	NA	NA	NA	NA	NA	NA	50330.7	29537.3	35338	30910.8	34106.7	24139.3	35836.6	31378.2	22496.2	31843.3	50330.7	31757.6	52687.1	34462.4	27540.7	22029.9	23523.3	34012.8	29849.8	42723	50330.7	34948.6	69456.8	31077.6	35188.8	49631	37405.6	35585.3	38796.5	33625.7	50330.7	48132.5	49872.7	52116.8	67183.9	48956.8	48086.7	49872.7	68970	35492.5
1209901	866775	980798	703376	828393	650542	874558	846157	858336	850184	1209901	781294	870514	421943	740463	779468	737338	762762	586992	737172	1209901	770278	773229	563164	595279	689390	760432	741618	887120	817740	1209901	742205	1.03163e+06	677893	980038	1.05934e+06	1.12013e+06	797034	871581	903716	1209901	604962	660841	719347	797783	943195	664429	396979	583139	777536
255892	169203	227207	173921	175740	153230	177919	207702	197358	168599	255892	232831	276573	253197	295205	260865	283003	302633	319755	237310	255892	195400	217737	192847	176064	217692	200776	238180	220970	234610	255892	228363	275780	286671	269262	310695	228457	268328	279636	284885	255892	162888	191866	172611	182343	229777	167570	161665	168789	171235
34420.2	47733	51095.3	46559	41735.7	36856.2	45821.8	36161.9	53705.1	53748.5	34420.2	30490.3	37418.1	41419.1	22559.5	27230.7	31939.2	30217.6	22505.3	51599.3	34420.2	26492.8	31137.9	21738.9	26610.7	26405.7	28614.2	24588.5	34654.4	19595.6	34420.2	29440.2	41652.2	27451.9	26575.6	33051.6	21892.7	29944.2	29345	27077	34420.2	32975.5	20678.2	29842.4	30564.8	40538.3	28902.5	26587.5	26213.3	40286
10737.7	13072.4	13142.9	10489.6	9750.5	9089.2	10935.2	8505.54	10126.4	10402	10737.7	9596.01	11916.8	10772.7	8051.75	7897.68	11031	11177.4	6588.95	9147.47	10737.7	9389.26	12195.3	9711.32	10366.4	8013.91	8719.1	10498.3	8171.48	5738.36	10737.7	8478.82	13762.3	9578.36	7877.51	12398.3	9149.92	10038.6	10399.1	11470.2	10737.7	8136.16	8948.12	6760.8	6992.79	9909.21	12842.2	8484.14	9925.78	9760.08
17964.4	20468.7	17891.4	19931.7	16704.6	13016.2	16952	13735.7	13712.1	17268.8	17964.4	22070.1	25379.8	19018.7	14467.8	18800.5	18427.3	19815.2	21435.4	18352	17964.4	12813.7	17385.7	14715.5	15829.7	13755.2	14358.9	12298	15505.4	8419.21	17964.4	27280.6	24931.9	22493.1	22625.4	29849.2	33222.1	26523.2	26020.1	31288.8	17964.4	18611	11716.8	21609.4	19684.3	21638.7	12281.9	15000.2	17588.2	23659.9
1366329	896938	981268	1.0584e+06	825091	755099	922249	849843	859822	786995	1366329	853868	1.04417e+06	997092	930366	921708	1.24506e+06	1.05675e+06	864300	1.11591e+06	1366329	1.15035e+06	1.07369e+06	917029	904182	833159	1.02637e+06	1.13758e+06	1.07277e+06	1.17978e+06	1366329	901992	1.08549e+06	900487	799479	1.21235e+06	800613	903933	911892	933791	1366329	894596	882502	1.2996e+06	1.27544e+06	1.35578e+06	931879	783075	876941	1.44953e+06
868197	668979	741808	652600	658364	537605	710490	647821	617780	626155	868197	659487	798657	753623	407843	695151	831068	830943	408505	437442	868197	573278	647893	627150	626125	506200	620858	610414	578865	454943	868197	507035	958927	591463	341089	645214	304450	558243	665788	629948	868197	536774	583518	797238	822200	732710	580413	503481	636090	704233
638184	527055	587540	542269	467976	365424	503534	453666	566775	498865	638184	521471	541484	392056	524641	521382	490666	561592	529025	623809	638184	1.04729e+06	1.16215e+06	1.3937e+06	1.85289e+06	1.62156e+06	1.93118e+06	1.83364e+06	1.59091e+06	1.68059e+06	638184	571547	583536	527760	674900	877431	847102	624890	634875	749324	638184	411506	363598	561433	507160	607156	531478	427605	491223	530406
984560	703257	891407	745321	722770	635500	844284	936519	885857	725849	984560	718981	809723	715583	706931	601570	672420	784202	643899	678503	984560	775252	919478	877239	998227	992025	1.10675e+06	1.07273e+06	1.14006e+06	1.07971e+06	984560	1.0204e+06	1.06652e+06	762964	726194	915024	690505	694320	815745	746346	984560	802905	691316	1.00404e+06	989236	930870	915818	749989	926757	570878
33309.1	40217	37606.1	37296.2	32119.9	31102.7	30487.1	28863.6	43929	42287.8	33309.1	33139.5	25513.5	19876.2	22631.6	33296.4	23456.8	24852.2	18810.8	29236.8	33309.1	21616.7	29391.8	22566.1	44814.1	26097.3	28543.5	23487.2	31789.7	23999	33309.1	35397.3	48919.9	36727.5	35012	43757.7	55761.8	44004.9	38075.7	45491.2	33309.1	35967.8	48036.8	63421.7	66349.3	68350.8	54429.7	43525.8	83496.7	51860.6
615004	534395	632328	597426	532157	492527	569674	487520	591854	551777	615004	549637	553386	475026	531934	522943	526506	546339	480889	523048	615004	510474	642125	493928	550076	552140	524220	588113	576768	522310	615004	557688	761496	561002	617312	692819	519001	590530	615117	626534	615004	541458	670329	697806	741303	798404	645106	532878	635319	740615
13047.2	23144.1	13456.7	18780.1	16800.2	9951.87	11092.8	14439	11284.3	11248.8	13047.2	14203	11329.7	13242.3	13420.6	13727.4	13522.1	15161.5	10762.7	12957.4	13047.2	13731	15587.9	9314.86	10860.4	8802.19	9073.03	9517.73	10826.7	7792.38	13047.2	7709.07	24963.2	11756.3	12574	13824.2	10351.2	14676.7	20137.8	12335.3	NA	NA	NA	NA	NA	NA	NA	NA	NA	NA
16594	14872.4	14692.9	15848.1	11514.3	8997.24	9804.17	9698.1	11177.5	10797	16594	9069.51	25509.4	10837.9	9427.82	10533.6	12987.8	16239.6	14097.4	9778.42	16594	10990.5	9829.75	9808.76	9957.85	7866.61	9514.68	10752.9	11973.4	12577.5	16594	9412.24	12156.8	8240.17	8204.9	10439.5	8400.97	9179.57	10318.1	8175.54	16594	9755.15	7906.28	12290.2	9278.63	10506.1	6785.53	8935.55	9903.82	12660
57695.4	64222.2	59009.4	67150.4	62329.8	41739.4	55624.3	46892.7	46249.6	42328.4	57695.4	44998.5	43111.7	35294.9	38905	39208.7	42400.9	47961.8	37528	38782.1	57695.4	44782	68986	43173	59920.2	50044.6	73101	61107.5	163599	72766.4	57695.4	50806	59542	42176.5	37791.2	51239.7	44775.7	34113.8	41135.9	43508.9	57695.4	50322.5	264731	44105.5	51465.6	60164.4	45809.6	42320.7	40965.1	38517.4
6156.4	6680.03	4353.91	8330.21	4557.83	2688.63	3080.09	2891.28	2858.55	2011.43	6156.4	5758.49	6085.3	4742.5	4935.85	4078.28	4600.3	6584.87	7848.46	2436.12	NA	NA	NA	NA	NA	NA	NA	NA	NA	NA	6156.4	3619.25	6803.84	3079.71	3557.91	5073.92	2630.29	4762.31	4011.5	4453.74	NA	NA	NA	NA	NA	NA	NA	NA	NA	NA
75347.1	57052.9	60626.8	48661.2	53732.5	46408.6	54091.2	47648.3	55638.8	58362.6	75347.1	48827.6	55743.1	50888	47652.2	47924.1	53135.4	52969	37554.7	49615.1	75347.1	34128.2	48684	42783.6	33349	29158.4	36957.3	36728	39870.5	27908.8	75347.1	53017	85887.1	52057	41498.5	67657.9	34938.9	58707.8	59685.5	58055.3	75347.1	45473.1	54551.9	57820.1	57569.7	64209	51739.4	42956.1	46610	59729.9
91803	89052.3	81333.2	85618.7	77749	58551.1	68642	64487	76826.5	71353.6	91803	66975	75574.1	56581.5	44050.3	55303.6	58567.3	64487.2	40132.5	49188	91803	65361.2	83646.4	65721.8	63109.5	58829	65234.1	70981.6	90207	56797.6	91803	78124.9	113474	71967.5	49534.2	88204.3	47953.6	76398.3	76317.8	84575.2	91803	82498.2	65020.4	88858.5	88759.7	99805.3	64145.8	60894.7	81356.2	93410
82244	59299.4	65409.7	57557.5	54870.9	48542.4	55439.7	61923.5	59630	53855.9	82244	51860.2	58485.7	48889.9	47934	43549	51803.4	46817.7	36292.3	47964	82244	76796.6	84119.8	61306.1	62252.5	70431.1	78912.9	75172.8	93987	68874.3	82244	81956.6	108362	76329.8	79310.9	95527.6	78812.9	81154.5	92852.4	88690.5	82244	63076	62009.7	70933.5	65567.7	84332.7	61430.8	65801.3	62503.9	53691.8
739261	710704	852751	704779	621685	571188	700237	632344	738035	674995	739261	607200	707582	514947	589868	556889	569193	594594	583326	610138	739261	610265	740453	522733	549564	558707	562831	636168	561331	617326	739261	669330	759678	588169	712738	784408	649676	617665	611745	649774	739261	529728	573905	786693	785363	803182	643187	596463	692282	750424
923068	755428	773328	704555	674622	582759	693704	635172	646376	686656	923068	646612	731915	625423	419600	561956	557829	648016	401672	516997	923068	625235	754696	737063	666541	603465	738280	611136	630176	451586	923068	569243	914763	621755	381816	608168	380950	611378	637956	642106	923068	709413	668339	865678	783247	849832	836316	665180	641004	933308
1602459	1.40858e+06	1.49993e+06	1.3318e+06	1.29682e+06	982214	1.4635e+06	1.38799e+06	1.39704e+06	1.25124e+06	1602459	1.26406e+06	1.34109e+06	663723	1.27491e+06	923119	857608	1.20394e+06	949146	573296	1602459	1.09468e+06	1.05261e+06	772088	485079	957286	1.05877e+06	1.24846e+06	1.22734e+06	1.0718e+06	1602459	1.13306e+06	1.12043e+06	896953	1.08115e+06	1.30892e+06	569404	680718	612113	993492	1602459	1.32278e+06	1.14261e+06	1.40565e+06	1.54497e+06	1.59783e+06	1.17952e+06	936092	1.2593e+06	1.40262e+06
851062	904568	1.03162e+06	951640	786784	639141	808939	659926	877500	780744	851062	714963	768411	694221	698565	698652	668837	835291	666394	809105	851062	758550	888518	738809	913134	895389	947382	933669	886764	846848	851062	704188	950865	758910	715599	917242	815582	715545	733296	806820	851062	665526	714678	887343	927222	964724	887177	651206	854476	941204
262190	265562	315314	269875	272681	252183	291420	287302	314186	283963	262190	281812	329955	283750	276250	283136	298218	287269	286793	295465	262190	279284	329377	258850	313854	272103	259338	326321	263536	273979	262190	256730	368404	273687	296149	330224	321831	309269	287935	309095	262190	208365	334402	298368	279572	330505	272099	217217	277325	283142
161108	201715	193908	196786	162081	129925	157961	136654	162636	158224	161108	156100	160633	134595	131869	127219	149247	143173	135486	124407	161108	130232	174753	129550	129176	139028	138886	148074	125047	112185	161108	135218	165399	120516	97955.7	135160	76517.3	117205	117278	128670	161108	140603	125032	153362	156543	170319	138197	113965	139000	170963
183376	141364	178078	150959	126954	107309	140543	127211	132108	142162	183376	138671	168926	138662	106700	122609	120200	151220	86325.2	115583	183376	126525	161335	114589	107610	100539	117368	110580	148623	57773.4	183376	137426	179590	135756	145768	198610	75205.2	161179	148694	158179	183376	199585	177091	240817	252733	247956	186644	160554	209393	236423
72965.7	85156.8	85146	81179.5	77282	57419.3	60673.3	54940	72771	63884.2	72965.7	78521	89339.7	92142	64642.3	69957.1	87480.3	70845.9	77970.6	99800	72965.7	52765.4	69751.2	60349.6	64434.2	69746.1	65417.4	64594.6	74627	43290.4	72965.7	86404.7	112602	81470.1	78038	97536.5	64839.9	83028.9	97512.5	81617.4	72965.7	44267	52246.4	59000.6	67952.2	58796.8	49987.6	40395.2	58467.8	73996.9
65768.2	54462.3	41388.7	47897.9	36592	18287.2	44969	42240.3	27945	15042.1	65768.2	34748.5	60862.5	55181.1	35031.8	27764	38923.1	51796.4	37403.6	26563.4	65768.2	34986.1	35256.4	29814.5	11438.7	6558.19	12697.1	22612.1	22615.4	10805.5	65768.2	55352.8	47371.2	37798.3	40557.6	45679.5	6170.24	40350.7	37213.4	49516.9	65768.2	6459.46	6026.6	8159.67	7447.9	7198	4886.43	4609.76	5888.26	7351.96
24224.4	17140.7	30942.6	14243.7	25022.4	21426.2	28205.5	24016	40246.1	36605.5	24224.4	29115.6	24183.4	23376.3	16920.8	20392.9	18322.6	16504.9	22326.8	21091	24224.4	22655.1	28264.5	27633.9	21532.9	19041.9	29729.3	20879.3	24552.1	16008.7	NA	NA	NA	NA	NA	NA	NA	NA	NA	NA	24224.4	36373.2	16503.3	28761.9	30774.5	40178.9	17235.2	29347.4	22211.8	44387
2936495	3.24896e+06	3.96182e+06	3.48465e+06	3.61132e+06	3.21504e+06	3.39041e+06	3.38552e+06	3.95806e+06	3.53158e+06	2936495	3.13196e+06	3.2827e+06	2.85663e+06	3.21548e+06	3.16356e+06	3.09789e+06	3.2788e+06	2.92146e+06	2.99661e+06	2936495	2.75063e+06	3.80008e+06	3.48302e+06	3.66777e+06	3.80182e+06	3.45501e+06	4.16437e+06	3.28161e+06	3.53803e+06	2936495	3.14193e+06	4.59088e+06	3.55513e+06	3.97225e+06	4.20255e+06	3.27175e+06	3.84902e+06	3.62099e+06	4.17806e+06	2936495	2.83807e+06	3.41058e+06	3.54271e+06	3.9616e+06	4.1994e+06	3.41889e+06	3.1076e+06	3.84304e+06	3.47476e+06
445954	468262	513413	422906	420184	317507	471572	442166	455060	385854	445954	469598	527069	362665	393050	447913	306071	446869	412726	450923	445954	407625	368733	231934	297024	320515	349096	289346	379987	279790	445954	456312	416176	339541	386879	397147	341210	306194	339374	345727	445954	430871	431938	495578	518359	572620	441666	383619	382547	490982
36472.9	48576.6	54558.6	56004.3	42833.6	42220.7	50614.4	34762.4	46858	50953	36472.9	47528.4	54194.5	25770.5	36217.3	44771.6	63728.3	44474.6	34255.3	36467	36472.9	22618.1	40609.4	30392.8	42152.7	36142.9	40571.1	53938.5	40641.4	34003.6	NA	NA	NA	NA	NA	NA	NA	NA	NA	NA	NA	NA	NA	NA	NA	NA	NA	NA	NA	NA
7464.32	18631.9	12041.1	24629.7	14600.9	7992.62	10498.9	7909.5	8588.54	10677.3	NA	NA	NA	NA	NA	NA	NA	NA	NA	NA	7464.32	6765.83	12840.5	6823.88	8933.65	7366.41	7566.48	8898.82	9780.35	4894.43	7464.32	9878.7	15523.7	8416.02	8089.52	9858.28	10171.3	9154.03	9712.11	9247.63	NA	NA	NA	NA	NA	NA	NA	NA	NA	NA
1116969	772335	764129	614110	440217	375209	456839	439212	584940	483602	1116969	397817	445804	531268	578022	332447	494324	271285	354348	435258	1116969	414502	611537	426656	524732	378949	360736	467076	301339	358008	1116969	1.69342e+06	444866	418231	405505	706737	358851	664880	599219	451990	1116969	311489	377858	852498	665566	737156	694490	387910	967467	598953
897038	499832	663656	420274	474564	384760	474773	523165	554524	490991	897038	499385	498583	293001	412378	411694	286808	446977	363047	373240	897038	884657	871258	595657	590552	586305	606390	898620	684961	871669	897038	701412	934974	654161	849797	893746	616135	655313	682428	729313	897038	363498	452712	471479	561758	555891	466677	329061	386854	547957
NA	NA	NA	NA	NA	NA	NA	NA	NA	NA	NA	NA	NA	NA	NA	NA	NA	NA	NA	NA	NA	NA	NA	NA	NA	NA	NA	NA	NA	NA	NA	NA	NA	NA	NA	NA	NA	NA	NA	NA	12587.9	2020.92	3193.77	2622.23	2642.56	4116.06	1624.77	3005.62	4056.03	2964.49
1013998	764600	1.15563e+06	734825	787821	699041	922305	1.32531e+06	1.05051e+06	872050	1013998	1.02577e+06	914521	1.07431e+06	1.1682e+06	917634	864956	1.17655e+06	863532	860632	1013998	656702	1.04616e+06	700790	894483	850691	844959	788380	967439	712549	1013998	968084	626156	778866	873752	1.1189e+06	732327	788602	777147	960546	1013998	1.96292e+06	1.58719e+06	2.12652e+06	2.14815e+06	1.83415e+06	1.98741e+06	1.94202e+06	2.77418e+06	1.73476e+06
347425	196918	240505	157100	146105	124968	192552	210288	222700	166587	347425	247651	238914	220610	158161	221334	206193	279184	139032	149347	347425	172081	313171	207786	194699	146454	183707	228724	201550	144471	347425	203052	307551	256873	152487	337233	148197	176343	209653	232124	347425	325936	295638	397255	446164	398372	349663	290247	383934	309470
73171.8	57645.2	62642.2	49928.6	50730.1	48124.9	56106	45386.4	47429.2	55964.4	73171.8	67621.5	71693	43693.4	33817.4	51949.7	41304.5	64445.2	28171.1	41986.7	73171.8	55483.4	63089.9	48230.1	56823.5	46363.7	60194.6	62401.1	53169.8	62508	73171.8	64342.2	78970.5	68433.7	41898.1	62645.8	49337.6	47141.7	62594.2	62908.1	73171.8	65722.4	62433.2	41362.1	38579.9	69937.9	51905.7	59300	53254.6	68826.3
1330125	977801	979409	949986	948815	811352	842580	853296	695435	836475	1330125	822600	1.07126e+06	717265	465909	790553	883209	899892	332420	580164	1330125	1.11417e+06	1.75208e+06	1.37202e+06	2.03651e+06	1.37656e+06	1.38035e+06	1.70195e+06	1.4176e+06	1.39826e+06	1330125	835628	1.02664e+06	1.00306e+06	670346	1.16263e+06	921631	1.08956e+06	1.16932e+06	1.03494e+06	1330125	722669	763398	2.54511e+06	2.12942e+06	2.24217e+06	956740	1.11438e+06	2.79642e+06	1.59256e+06
3271	6565.46	5786.57	4976	2980.09	2027.59	3641.68	3542.56	3383.61	3592.41	NA	NA	NA	NA	NA	NA	NA	NA	NA	NA	NA	NA	NA	NA	NA	NA	NA	NA	NA	NA	NA	NA	NA	NA	NA	NA	NA	NA	NA	NA	3271	2510.14	2815.85	3559.72	4232.26	4157.53	2778.48	3226.84	4042.05	3271
555928	684142	842868	662896	712508	687269	651229	602168	797748	599020	555928	851272	802281	717173	600286	698016	829446	761716	769327	686512	555928	615914	813395	811274	950965	904507	901039	1.10467e+06	787126	986755	555928	796094	999125	851406	613215	878822	723559	650309	670177	918995	555928	736866	714311	775964	845737	953362	748688	749893	697509	867970
477119	402142	470831	381661	391797	357742	386478	358865	335217	392666	477119	344743	453466	373774	413675	351173	386361	434699	398011	396774	477119	295724	362026	291167	349999	332891	318457	383276	293606	299587	477119	409610	516161	422790	404195	472204	430893	428239	411448	431823	477119	390701	499762	441706	451843	495726	452887	403622	390608	516360
71587.8	91020.6	96677.7	97144.8	80993.7	61903.1	91653.2	76518.3	85871.7	83085.5	71587.8	72425.4	80445.4	60735	65801	64355.6	67694.5	77657.1	65790.7	53617	71587.8	62193.3	79202	57603.9	55732.8	57679	63402.8	69520.7	71648	48976.9	71587.8	61117	89540.8	57195.8	49887.4	67817.3	31933.2	51746.2	52809	60438.8	71587.8	90651.9	79869.9	126976	126948	153682	100657	98128.7	117680	120610
44035.1	40394.2	53278.6	45343	40215.2	36717.8	43941.6	40024.4	45743.7	41014.8	44035.1	40266.5	51485	31124.9	44304.3	41060.7	81956.6	38678.8	43307.5	33777.5	44035.1	25882	43667.9	26691.8	37619.2	31868.4	38017.6	41328.5	60284.8	40451.4	44035.1	41035.2	68555.8	39177.4	40572.9	53938.5	38709.7	40949.8	45018.5	43912.2	44035.1	19594.5	32483.5	38308.9	40985.4	49930.7	37206.2	37348.3	35790.1	43086.4
284206	272278	289555	253805	229266	192208	230117	245656	254611	237641	284206	286130	323011	233865	251225	265768	230236	278603	254934	234135	284206	227598	361022	243852	282779	289391	260655	306512	265049	183819	284206	366344	358117	319583	342953	382417	202954	283160	275210	350360	284206	326891	302356	463765	455037	486699	347936	306699	381008	467345
5151674	4.09576e+06	3.46421e+06	3.8055e+06	3.66713e+06	3.11029e+06	3.02863e+06	2.81062e+06	2.57711e+06	3.16797e+06	5151674	2.55488e+06	2.67105e+06	2.57304e+06	1.8076e+06	2.39216e+06	2.69727e+06	2.73256e+06	1.33711e+06	2.09482e+06	5151674	2.57932e+06	3.65473e+06	3.50408e+06	2.80562e+06	2.93218e+06	2.95344e+06	2.84017e+06	2.66578e+06	2.27365e+06	5151674	2.63323e+06	4.37981e+06	3.24303e+06	2.17102e+06	2.99904e+06	1.36867e+06	3.40111e+06	3.49806e+06	2.68812e+06	5151674	2.54753e+06	2.88086e+06	2.0709e+06	2.03295e+06	2.4397e+06	2.60278e+06	2.48913e+06	2.15658e+06	2.41891e+06
1239475	1.41392e+06	1.55703e+06	1.53407e+06	1.46544e+06	1.28121e+06	1.5246e+06	1.43149e+06	1.60921e+06	1.49879e+06	1239475	1.29246e+06	1.35339e+06	1.11801e+06	1.19703e+06	1.25575e+06	1.22447e+06	1.28615e+06	1.16549e+06	1.15877e+06	1239475	1.06747e+06	1.30383e+06	1.14955e+06	1.04965e+06	1.22498e+06	1.21714e+06	1.29392e+06	1.14772e+06	891180	1239475	1.18966e+06	1.5718e+06	1.17958e+06	1.16737e+06	1.47155e+06	790004	1.14547e+06	1.16849e+06	1.28978e+06	1239475	1.14675e+06	1.23858e+06	1.5596e+06	1.56111e+06	1.67415e+06	1.20185e+06	1.12285e+06	1.35457e+06	1.6257e+06
1850564	1.35826e+06	1.53634e+06	1.49536e+06	1.16907e+06	982214	1.32675e+06	1.21858e+06	1.22174e+06	1.24446e+06	1850564	1.05001e+06	1.19921e+06	1.07624e+06	882937	984464	1.24882e+06	1.25553e+06	723214	982210	1850564	1.24951e+06	1.73099e+06	1.19055e+06	1.38731e+06	1.1651e+06	1.3254e+06	1.36412e+06	1.45465e+06	1.33433e+06	1850564	938098	1.42496e+06	1.19344e+06	952976	1.55339e+06	1.00384e+06	1.27442e+06	1.36351e+06	1.34358e+06	1850564	1.17022e+06	1.11718e+06	1.53505e+06	1.66327e+06	1.66541e+06	1.53066e+06	1.10841e+06	1.55853e+06	1.89681e+06
11393.4	11475.1	12314.2	11494.9	9372.61	9299.88	11639.4	9237.92	10394.9	11469.7	11393.4	9833.3	9292.93	7596.05	6513.3	8254.65	5065.38	9040.62	4465.11	8254.42	11393.4	9412.37	15675.7	9379.44	9019.58	9705.75	9148.27	8893.93	6792.13	3466.82	11393.4	7270.56	8776.01	8063.62	6328.55	11307.9	4907.06	9752.92	9819.18	8334.21	11393.4	6514.92	2857.73	8433.91	7240.73	7342.51	8537.02	6520.28	9611.01	7921.02
18473.2	22513.1	19987.2	19034.8	22030	14982.6	28983.4	20294.5	18909.7	14858.3	18473.2	20839.8	29244.2	17084.4	17429.4	19512.3	15859.4	22459.4	11528.6	16434.3	18473.2	21445.6	24575.2	23352.6	30055.3	23481.4	25978.6	23455.4	21132.6	21963.8	18473.2	17294	20363	16270.5	15157.5	18201.5	11368.5	13061.1	13738.4	13598	18473.2	15917.4	17956.2	37470.7	27822.7	25995	17308.2	18356.7	31623.6	22944
136082	105151	111115	91420.9	103339	99275.9	102143	104275	92106.9	98986.6	136082	123291	124454	88622.1	76473.3	91450.7	100480	103044	79561.5	89988	136082	97544	108998	96230.5	76476.7	87866.5	94648.8	81044.1	93716.3	58568.7	136082	114427	162926	109668	83732.2	128209	96976.4	104701	116461	130774	136082	145017	74708	188612	158323	186949	125865	145247	166608	181581
28056.3	40068	36165.4	46359.9	34752.8	25693.2	28556.9	32205.7	33586.9	33466.4	28056.3	118521	109511	93997.5	95104.4	109811	96356.4	106954	97769.1	81368.9	28056.3	41789.3	85916.8	56499.4	65585.1	76670.8	67472.8	69276	60387.4	49427.4	28056.3	69567.7	73720.1	75974.1	76966.9	93286.8	45305.1	64812	50397.4	92141.2	28056.3	20960.4	17145.3	58336.2	178707	43527.4	27288.8	65232.8	40630.3	40968.9
528680	484239	494590	471114	500393	396750	452439	409892	391237	428859	528680	492007	594369	471611	377766	459225	499728	507846	400739	430916	528680	547197	694048	658474	767111	685000	654174	797458	711627	680925	528680	456442	671824	497522	451736	585464	452637	515166	599954	551286	528680	515364	407441	492426	492512	528794	422620	456361	492562	470594
54610.7	51378.3	58125.9	52922.5	50196.1	38054.9	47214.4	40017.3	51790.7	51382.8	54610.7	50093.1	48562.6	31311.4	31766.1	38345.3	40881.7	36238.3	36833	45201.2	54610.7	42155.4	60416.3	41950	47716.1	50876	50741.7	47406.8	48586.9	48507.4	54610.7	41512.9	45238.1	31530.9	33956.4	44159.7	35638.7	30351.9	32226.7	43646.7	54610.7	61951.2	63409.9	96532.4	91995.5	110759	74428.5	52591.3	77710.6	118126
NA	NA	NA	NA	NA	NA	NA	NA	NA	NA	NA	NA	NA	NA	NA	NA	NA	NA	NA	NA	62874.6	38620	97819.3	59513.1	72556.4	56779.7	56269.9	65844.1	79490.7	69204.2	62874.6	297317	205705	291216	201466	435237	123091	299544	352470	396090	62874.6	75832.1	82772.8	110073	130671	173080	118888	87641.7	112224	122912
9347.3	11310.2	11403.2	10297.4	10619.8	7813.29	10112.9	9702.13	13712.4	9773.74	9347.3	9290.62	9792.59	9474.53	9605.21	7886.96	8222.16	11560.8	7809.68	8510.32	9347.3	12482.8	15700.8	11011.5	11823.5	9681.5	12171.1	11739.9	9560.02	12767	9347.3	14095.8	15740.2	12845.4	10820.1	14061.7	10172.3	10622.5	12052	12751.7	9347.3	9787.71	7666.59	10686.5	12115.5	12403.2	9275.4	7666.59	9563.01	9257.43
10646.3	10664.7	9906.26	11652.6	10239.1	8092.41	9573.47	7178.38	8816.85	10668	10646.3	8030.25	10199	7492.13	4809.24	13931.6	15176.6	7474.56	15307.7	4836.66	NA	NA	NA	NA	NA	NA	NA	NA	NA	NA	NA	NA	NA	NA	NA	NA	NA	NA	NA	NA	NA	NA	NA	NA	NA	NA	NA	NA	NA	NA
106997	58714	72588.5	57364.5	51674.7	40680.1	56051.5	66112	55647.6	55439.7	106997	63873	79442.6	75235.3	58498.5	56882.7	61513.4	76884.7	61677.7	60335.9	106997	28178.8	168733	115844	144038	107746	96058.3	102537	156419	87907.1	106997	150340	203860	150745	108776	154338	80772.1	141820	140193	134229	106997	85849.3	82632.2	107255	94755.8	122589	85251.6	78660.7	94490.7	121912
21017.9	27662.5	26487.3	27745.9	25504.2	19065.5	21167.7	18552	21852.2	23675	21017.9	18075.4	22942.8	16815.3	15749.2	15337.8	19883.7	17785.8	13976.1	17249.7	21017.9	16328	21599.6	16529.2	16857.6	18930.8	19226	17968.2	23878.5	14734	21017.9	23548.6	27275.6	17682.8	16134.3	22884.7	14077.3	17941.9	19686	20324.4	21017.9	24399.3	22619	28040.4	29443.6	38555.5	23886.2	19324.1	27502.6	33801.8
29010.4	25990.3	24067.3	21504.8	19923.6	16433.5	20029.2	25937.4	24720.6	20543.7	29010.4	22986.1	33045	13882.2	15901.8	23686.1	18327.3	19476.1	20254.2	12232.5	29010.4	23311.8	22791.5	22369.8	23403.1	25546	33601.4	32745.7	34155.1	30164.8	NA	NA	NA	NA	NA	NA	NA	NA	NA	NA	29010.4	17791.2	20579.5	28288.6	38276.4	40739.2	20140.8	21744.8	32275.2	21881.7
77455.1	99685.2	119795	113463	102741	81534.4	90253.7	95719.9	73447.1	78021.7	77455.1	121096	156090	132751	98294	128513	132411	129546	102596	127375	77455.1	91254.4	107378	73954.5	78045.6	75796.1	80979.3	123108	137356	91970.7	77455.1	142666	141957	101327	99600.7	138022	137412	112185	120496	102770	77455.1	147477	130689	131441	131818	134154	99586.9	96841.8	81575.9	122996
1241117	1.05984e+06	1.0286e+06	1.21051e+06	1.07342e+06	929448	902862	1.12603e+06	1.20002e+06	1.09078e+06	1241117	1.01922e+06	1.28046e+06	1.00407e+06	1.05452e+06	1.23568e+06	1.5211e+06	1.10665e+06	889857	1.22138e+06	1241117	1.09341e+06	1.0175e+06	901043	932422	807943	820523	1.01548e+06	1.00829e+06	1.21343e+06	1241117	497074	933168	597841	471868	823091	444842	601479	727153	605709	1241117	667543	662533	937677	715012	997601	848037	546016	741407	994281
1019271	735812	809703	758679	752702	586048	727101	706475	566621	678310	1019271	590014	930255	723661	418097	626856	805819	828691	307729	479646	1019271	784906	880580	683074	784415	644338	792575	807628	918529	654877	1019271	725781	858050	832482	550483	1.04027e+06	527583	856989	869089	916491	1019271	622264	519591	769706	774582	849698	589047	517640	552603	721261
NA	NA	NA	NA	NA	NA	NA	NA	NA	NA	4815.12	4345.55	5788.34	4570.52	2774.47	4124.58	4976.25	5350.38	2796.27	3391.98	NA	NA	NA	NA	NA	NA	NA	NA	NA	NA	NA	NA	NA	NA	NA	NA	NA	NA	NA	NA	4815.12	3545.68	1590.45	4494.12	4982.92	5004.81	3662.41	3188.2	4180.4	6040.79
247965	348366	365108	361341	313466	233778	329964	260086	363199	285197	247965	272334	275000	250666	229205	231465	252510	282946	182508	256573	247965	268971	345188	219036	257150	261482	258968	266831	311282	307178	247965	261142	390530	313529	347781	414266	299104	325415	347846	352989	247965	255999	219941	335344	339105	321566	272469	221730	295318	300126
NA	NA	NA	NA	NA	NA	NA	NA	NA	NA	37198.8	71672.7	68994.9	46142.1	34316.8	57249.7	47240.1	73922.1	24066.8	27497.3	NA	NA	NA	NA	NA	NA	NA	NA	NA	NA	37198.8	41832.3	55261.5	36699.1	36642.2	50332	69009	35789.6	34459	40906.4	NA	NA	NA	NA	NA	NA	NA	NA	NA	NA
1039119	870313	1.0247e+06	932099	881134	770041	899809	867108	976168	926804	1039119	835328	868080	724479	785624	784360	751692	822288	726227	779639	1039119	808110	1.28792e+06	1.14423e+06	1.16292e+06	1.07678e+06	1.08181e+06	1.17283e+06	1.15596e+06	924994	1039119	1.08998e+06	1.41708e+06	1.15688e+06	1.0602e+06	1.41129e+06	878294	1.11578e+06	1.16235e+06	1.22746e+06	1039119	964746	928088	1.20556e+06	1.18011e+06	1.26926e+06	1.05476e+06	976151	1.16689e+06	1.25659e+06
72433.5	86567.6	113503	81689.3	77731.6	55299.8	76726.5	70244.8	113138	89776.7	72433.5	49935	61522.9	43274.4	44227.2	44603.9	48867	56748.8	43286.9	57117.2	72433.5	56575.8	92461	44605	61441.1	45219.5	55303.2	62266.9	52441.4	60086.2	72433.5	76373.8	65207.9	46025.8	46805.9	65862.9	47084.7	56045.7	50655	55034.4	72433.5	55761.5	49037.6	110796	129099	109729	102978	51079.6	80343.1	74434.7
716676	661862	621111	715178	601848	497920	580767	458340	455824	577545	716676	501889	687932	446164	267306	466946	805796	555993	232634	289929	716676	522912	814932	594972	599777	444120	484605	628786	735128	465463	716676	576106	900041	606773	373267	695017	306108	565954	607746	617332	716676	448882	483242	608096	608032	572301	432726	448719	497560	687559
62372.2	94395.9	73047.6	65225.3	60327.6	54191.8	62042.3	52262.8	62458.9	66984.6	62372.2	71489.9	66702.5	67068.2	57125.9	59156.5	58894.8	64538.6	74553.9	58236.8	62372.2	56829.8	72213.4	50157.7	66838.6	47871.1	54464.5	56203.9	43945.5	54576.1	62372.2	61812.9	62676.9	57704	47811.5	68190.8	51297.2	53844.5	70089.7	59867.4	62372.2	57569.4	44262.2	57083.1	65969.3	68710.4	51625.2	48385.8	57577.5	69281.1
85013.5	64717.9	75430.1	57870.6	64565.6	48940.3	63233.2	63678.7	55507.4	75545	85013.5	64034.4	78736.7	57539.2	47583.1	58844.2	57572.5	69015.1	33057.4	53468.5	85013.5	53135.7	140973	58903.7	68977.1	66016.8	64279.8	76769.4	54204.1	60217.9	85013.5	65718.3	114839	91814.9	79060	115070	100730	85981.2	95066.1	131191	85013.5	68065.2	69059.4	87912.8	97078.3	114111	111353	56257.8	94754.6	117538
39100.9	42842.9	36528.3	42927.9	38109.4	26953.8	28000	23930.4	29047.2	31346	39100.9	23216.6	25990.2	27936.1	15806.4	24369.3	23651.6	25797.5	16002.1	18963.3	39100.9	17346.8	27883.6	24830.5	20954.1	24737.9	25316.7	22220.5	31168.3	14763.3	39100.9	28939.7	45178.8	33177.9	24731.3	35861.3	23018.7	34863.4	34872.1	36446.2	39100.9	29760	25163.9	34371	33673.1	35596.2	26945.9	25802.4	28869	34920.5
410674	218820	286241	237814	205993	187091	258129	270871	254631	211878	410674	244512	282872	281084	320383	283351	291728	329751	234763	276499	410674	205962	300450	241293	234396	281578	314045	259064	302620	253213	410674	280069	380574	302749	285507	355499	257759	289701	291933	324775	410674	244590	212132	280838	315305	295093	288099	237636	292122	239603
1033585	675009	806570	776835	699057	493904	636038	577637	581773	690007	1033585	587334	735705	594779	337510	561290	599988	651674	270987	421325	1033585	568672	670318	549682	735237	547082	643984	685330	795904	494652	1033585	465168	786098	538780	320135	613552	383536	654848	686637	626253	1033585	609422	527340	670157	699595	705298	530201	485076	564276	798065
NA	NA	NA	NA	NA	NA	NA	NA	NA	NA	NA	NA	NA	NA	NA	NA	NA	NA	NA	NA	NA	NA	NA	NA	NA	NA	NA	NA	NA	NA	NA	NA	NA	NA	NA	NA	NA	NA	NA	NA	NA	NA	NA	NA	NA	NA	NA	NA	NA	NA
343086	300301	357813	312919	246477	215516	279381	246935	330174	285102	343086	293625	259286	248339	285980	246457	240011	273538	227155	285762	343086	238925	318604	226995	235083	222179	244813	223035	233894	175472	343086	277189	337396	250977	240466	323434	195610	284964	266984	279381	343086	256720	242551	286734	304095	300112	286429	239206	283734	283195
466059	419860	455635	443062	401408	335664	397585	401153	449607	394764	466059	372526	394654	313366	345291	336367	328685	371438	329221	333633	466059	342022	447001	373201	378992	405310	405273	439886	437203	366031	466059	431308	533173	438020	453061	509701	427954	465009	463565	432917	466059	377880	401554	521191	522582	553440	442296	396486	450841	506567
126156	206195	151141	144644	122506	95921.3	113865	132089	100002	123272	126156	78667.8	147554	91138.4	90158.2	85735.1	118505	96941.6	102231	101015	126156	83360.5	89440.3	67322.3	63996.7	70711.4	69110.8	73278.9	68986.7	84524.8	126156	80286.9	102332	86452.2	100331	123882	84072	145974	125976	96323.4	126156	100015	83811.7	126365	120497	108855	110476	85763.8	100157	119438
NA	NA	NA	NA	NA	NA	NA	NA	NA	NA	NA	NA	NA	NA	NA	NA	NA	NA	NA	NA	41543	29472.2	30433.6	26318.3	21518.6	34847.7	54476.8	32130.9	31069	32760.3	NA	NA	NA	NA	NA	NA	NA	NA	NA	NA	NA	NA	NA	NA	NA	NA	NA	NA	NA	NA
813760	602663	661374	672302	651604	529942	640489	625340	631326	604892	813760	741956	912573	624482	413394	596854	770762	657029	619960	566168	813760	604094	669425	729503	662379	583152	614785	698929	749495	555617	813760	638735	947098	687395	506894	776196	587958	695086	710042	754464	813760	718026	544337	809785	766090	925127	587558	583865	602416	803490
333292	366925	498526	320356	301032	236553	381462	263345	453512	313413	333292	320547	315497	252584	222297	261474	198396	264415	265351	319469	333292	260275	462793	325711	533256	383404	475529	341158	419488	325143	333292	416970	312163	340854	351749	459081	414923	310146	290582	373121	333292	295140	185236	438148	378468	387916	383928	287748	341276	389207
199209	204496	227472	213598	177889	149972	172342	157542	220523	180213	199209	195346	200034	188875	204551	166437	185251	184954	162724	195526	199209	160193	217479	145181	172893	175799	186681	201340	194625	231452	199209	217259	273332	176608	201483	221330	153653	167054	182120	213201	199209	219471	182515	209031	231900	264130	205920	153893	210323	191279
14797.6	13808.5	15074.5	12324.9	12436	9487.95	10960.4	8941.15	12965.1	10128.3	14797.6	10914.6	11590.2	9941.63	7172.71	11347.3	10162	13847.2	6905.03	8873.09	14797.6	10088.6	20636.7	13888.4	11783.7	9370.05	11662.2	11826.5	10613.6	8463.18	14797.6	15568.7	14898	15750.4	10982.9	17652.6	11002.9	12816.6	13226.1	13296.8	14797.6	9068.93	12858.1	12373.3	15013.1	15767.4	12921	8099.18	11726.8	15183.7
17249.3	4866.65	8070.09	4271.07	3778.41	3319.4	3648.58	5178.51	4083.4	4860.74	NA	NA	NA	NA	NA	NA	NA	NA	NA	NA	NA	NA	NA	NA	NA	NA	NA	NA	NA	NA	NA	NA	NA	NA	NA	NA	NA	NA	NA	NA	17249.3	34498.6	36221.8	35825.5	26813.1	31310.7	13234.2	39289.1	29777	45854.5
535790	216264	296502	190082	176158	180520	219733	232807	251660	188168	535790	196109	247207	224687	200227	200843	171104	225984	251968	234413	535790	214660	220546	148364	163755	193880	217124	162892	214414	135077	535790	294903	243166	199405	251001	334600	239763	268486	225714	224786	535790	224870	221634	279985	266932	236958	213268	218642	234212	207324
408513	407068	489161	402651	439790	320426	383460	365030	379041	417541	408513	441581	456944	395945	266063	440462	420824	509264	236731	287795	408513	351869	539570	382256	429603	456628	492361	560054	486708	386723	408513	470855	530628	415357	252741	472744	237335	352504	406797	479353	408513	417076	402362	547912	579746	664790	477843	427332	542385	681964
687068	792272	882978	762673	642503	461110	642303	540140	555242	653257	687068	511405	666404	521222	357533	470033	450149	649379	245384	395060	687068	493487	827462	490426	554766	532226	566519	510372	639523	327449	687068	542727	617598	504105	413649	668573	379176	655375	603226	560590	687068	492380	518593	883955	897168	870488	734944	510092	719012	941614
15972	13112	13643.3	12430.9	11142.8	8284.94	11743.2	9436.58	11777.3	12031.9	15972	9123.73	9085.18	8485.82	7205.25	7916.03	7241.69	9164.12	5033.83	7401.43	15972	3554.06	4910.69	6093.01	3598.5	3807.56	4595.05	5270.57	5304.87	3743.48	15972	16891.3	23947.6	13949.1	8083.82	14936.8	99799.8	12454.3	17016.7	12604.4	15972	12199.9	10582.3	12371.2	13221.3	16658.5	11623.5	9345.29	11031.8	18481.1
225500	302208	271953	548922	201827	180808	260366	155775	216805	210686	225500	168916	213296	176931	144046	166344	274157	189219	183966	154916	225500	246321	222904	136931	197813	152422	157737	272475	144978	217070	225500	171109	215074	153927	168208	214163	191786	184960	178887	209864	225500	188544	212338	340517	327217	365374	260517	171610	237912	420869
158351	310129	312017	298234	269770	204791	257051	189345	300543	346005	158351	301458	296695	235518	217438	258993	236028	265252	239499	237466	158351	159230	333861	190383	233019	214782	231490	188578	224789	103185	158351	223774	253400	243365	274287	312474	224883	248595	230228	271285	158351	341662	185636	494474	460831	415618	344948	316317	340716	414350
9993.48	15224.5	16641.7	14937.4	11635.2	10433.6	12380.5	9607.1	15068.8	12016.8	NA	NA	NA	NA	NA	NA	NA	NA	NA	NA	9993.48	8880.05	12584	10485.6	11873.3	8474.31	8961.2	11660.8	10381	10222.5	9993.48	9894.25	11037.8	8528.74	8000.59	10055.4	10210.4	9306.74	8423.82	9789.9	9993.48	11135.9	9198.9	16931.2	15025.8	18828.7	13665.9	12626.3	15903.4	13658
1989356	2.06631e+06	1.74688e+06	2.35744e+06	1.55948e+06	1.19942e+06	1.68796e+06	1.57605e+06	1.49225e+06	1.56296e+06	1989356	1.37811e+06	1.69507e+06	1.34618e+06	1.09522e+06	1.3095e+06	1.5889e+06	1.653e+06	1.08031e+06	1.21715e+06	1989356	1.56166e+06	2.65314e+06	2.0604e+06	2.64029e+06	1.76321e+06	1.9145e+06	2.64154e+06	2.29944e+06	2.67185e+06	1989356	1.98004e+06	2.51571e+06	2.33719e+06	1.88959e+06	2.89711e+06	2.02176e+06	2.41162e+06	2.6127e+06	2.81222e+06	1989356	1.37684e+06	1.2204e+06	1.73918e+06	1.72779e+06	1.72475e+06	1.45074e+06	1.26633e+06	1.62465e+06	1.82657e+06
2249619	2.1416e+06	2.38365e+06	2.55817e+06	2.24253e+06	1.58516e+06	2.44429e+06	2.29322e+06	2.19254e+06	2.23564e+06	2249619	1.81947e+06	2.22413e+06	2.11399e+06	1.65331e+06	1.93035e+06	2.14275e+06	2.46601e+06	1.57666e+06	1.74534e+06	2249619	1.63185e+06	2.82221e+06	2.14132e+06	2.84731e+06	2.15899e+06	2.41784e+06	2.78963e+06	2.7498e+06	2.63246e+06	2249619	2.45936e+06	3.22981e+06	2.70244e+06	2.20985e+06	3.78282e+06	1.76213e+06	2.61303e+06	2.7593e+06	3.24269e+06	2249619	1.72256e+06	1.69187e+06	2.2421e+06	2.32907e+06	2.36993e+06	2.16062e+06	1.61236e+06	2.17416e+06	2.50854e+06
863876	94744.4	166221	116581	92626.6	87065.4	104298	236878	115776	99703.4	863876	70634	199577	62236.6	49762.3	59537.3	105163	72150.1	38378.4	53248.6	863876	249517	86712.9	65663.6	85566.5	57012	84464.2	92194.1	144363	151992	863876	72935.8	129802	68129.8	55493.7	97643.4	65531.9	90867.4	78133.6	75879	863876	207122	150513	233832	213028	277111	134685	174672	170222	268243
58408.5	37133.8	45852.9	46699.9	41317.5	33986.3	69458.3	47856	62170	43789.8	58408.5	47809.8	59221.7	33349.8	37292.1	40988.3	40927.3	36978.3	47261.8	34668.6	58408.5	46245	73215.3	55950.3	51375.5	33844.1	44431.3	50183.6	70757.8	48222.2	58408.5	61437.6	65091.5	33269	28211.9	49205.3	22180.1	37242.6	38785.6	40215	58408.5	52638.8	26811.5	79895	78058.8	69288.1	43030.3	52650.3	74102.4	89351.5
1643475	1.04067e+06	932457	708238	723343	769085	649091	616136	617959	723292	1643475	647366	925712	930047	438390	759148	1.34552e+06	928362	501273	460761	1643475	1.4423e+06	1.01292e+06	779063	917873	719507	826747	1.2043e+06	1.17284e+06	592426	1643475	1.18551e+06	914401	790136	548575	845566	596052	1.26688e+06	1.21176e+06	776002	1643475	851111	1.03441e+06	832226	847505	990046	1.02098e+06	609404	681808	1.01091e+06
120088	88987	96707	73354.3	80985.2	63568.2	82543.6	84696.6	101901	101065	120088	81314.7	82068.7	74541	63196.9	54797.9	68683.8	74546.6	48122.9	74725.5	120088	77969.2	72247.5	73091.2	58731	51164.6	67969.7	57926.6	64384.7	50801.7	120088	106017	115073	63624.4	43292.4	95638.3	45112.2	82746.7	90275.3	83469.3	120088	127000	71324.9	95959.5	87233.7	55945.9	63458.8	74680.9	71266	73362.1
720052	688556	827056	645423	568523	519895	670820	518907	721795	581895	720052	597873	630937	557009	590846	520876	538118	588115	514300	566591	720052	815476	1.01297e+06	727411	898897	851263	929385	816351	801500	718051	720052	721245	657453	538872	600473	738849	464718	616707	558738	661334	720052	495694	485485	678514	646262	623436	621440	495637	619194	550385
11684	8044.01	8140.9	7333.07	7511.57	5019.33	7497.82	7363.64	6274.92	6635.89	11684	6028.13	11033.5	8118.72	4077.48	4877.65	7095.71	9368.43	4105.12	4939.45	11684	5519.75	9854.03	6390.84	6049.08	6100.98	6454.62	6704.85	8417.2	5361.24	11684	12506.8	12912	11732.1	12390.3	16196.3	16064.1	11720.7	12672.2	15440.9	11684	28929.9	26447.7	39817	38874.7	43822.9	34610.3	23987.1	32278.9	44775.9
125644	193507	215237	134147	173469	124538	102923	134234	121384	152515	125644	148917	140750	106172	57145.5	111894	88312	134094	62013.8	57668.1	125644	114168	128607	104623	76217	104727	91372.7	129679	126510	80738.2	125644	154947	90168.6	114728	74062.7	108732	26607	92463.7	83999.3	109537	125644	101360	175752	120137	131284	106053	96082	82257.9	102275	93093.3
2933402	2.96233e+06	3.39943e+06	4.08631e+06	3.75786e+06	3.41779e+06	4.59097e+06	4.59299e+06	3.47255e+06	3.67777e+06	2933402	2.41447e+06	3.64168e+06	3.45781e+06	1.71418e+06	2.68826e+06	3.33523e+06	3.42584e+06	926680	2.01808e+06	2933402	3.23184e+06	3.71982e+06	2.9023e+06	2.8848e+06	2.22297e+06	2.74337e+06	3.04958e+06	3.06291e+06	2.38229e+06	2933402	2.85877e+06	4.15023e+06	3.28833e+06	2.09493e+06	4.30669e+06	2.14007e+06	3.61698e+06	3.64066e+06	4.14567e+06	2933402	2.64646e+06	2.28497e+06	4.13575e+06	3.95545e+06	4.08344e+06	2.95186e+06	2.29894e+06	2.77592e+06	3.8571e+06
111570	124275	146870	127661	119662	97570.8	127778	111252	141581	126901	111570	116526	122275	96765.9	114681	102859	100174	119862	89124.6	99201.7	111570	87875	134255	110094	130101	133027	128404	142878	122987	122666	111570	125206	142165	134262	134704	161354	159260	136473	144409	174534	111570	96720.7	87394	134773	151410	159601	136902	96046.9	121208	84521.9
456229	283561	293287	346378	229317	246954	236737	177942	262925	246721	456229	115728	117824	121210	133156	93979.7	97140.3	114678	99388	96788.3	456229	266109	273430	248272	280626	294365	328859	294532	316299	258440	456229	330702	405418	197932	439331	393362	481750	324387	329074	426520	456229	210804	189596	170318	187679	209183	208304	208738	203791	161430
21415.1	8904.25	12092.9	7884.35	7637.81	7799.7	9364.05	9900.76	10270.3	9031.71	21415.1	20446.2	18759	16144.6	15900.4	18482.6	16535.3	18834.9	14148.8	19439.4	21415.1	19536.4	24021.7	18722.1	22573.5	19742.4	22036.4	19702.9	19606	18080	21415.1	26922.9	30077.6	28130.6	33835.4	32690.3	29323.4	27961.8	25501.4	34537.5	21415.1	23098.9	21623.2	26098.3	28105.3	29142.5	21904.9	22228.2	23012.5	22798
156344	260752	296417	288877	279062	162601	236379	204294	212306	293404	156344	205133	247845	146513	97154.8	162689	142813	209879	61041.3	83090.6	156344	172764	199684	151604	95677.3	141993	183255	177189	127282	92615.2	156344	168141	161258	171978	81888.6	187137	56269.8	137608	119602	202975	156344	185091	163274	360063	286599	269428	233998	182420	263768	330084
186061	138511	157798	146652	122290	92777.5	146940	139651	120987	129220	186061	103195	154194	100441	92255.9	101924	104541	125861	76030.4	110238	186061	104800	136963	91220.3	105423	85934.3	117089	113448	114168	130560	186061	116769	137179	115885	89937.7	132619	76882.4	105765	117176	119254	186061	127038	92071.5	195015	180687	182618	127592	134461	165577	185591
100475	83346.7	101647	79602.9	78601.5	68503.7	84878.8	87647.5	91305.8	97884.6	100475	97039.2	93030.1	68443.7	49796.4	82753	85858.7	77424.5	32286.9	77061.4	100475	83606.1	105724	60025.5	54765.1	64590.2	89913.6	64038.6	77221.2	53091.9	100475	53652.5	88603.6	75225.9	51366.3	96582.8	90549.2	85127.6	91862.4	83630.3	100475	100787	78140.9	140793	146458	141319	135642	98835.3	129293	146433
NA	NA	NA	NA	NA	NA	NA	NA	NA	NA	NA	NA	NA	NA	NA	NA	NA	NA	NA	NA	NA	NA	NA	NA	NA	NA	NA	NA	NA	NA	7809.27	5917.09	6770.69	4722.56	4199.95	5202.86	5544.63	4948.19	6558.32	3863.99	7809.27	3669.01	2038.87	2707.28	2524.55	3443	2692.85	3534.37	4803.85	2240.84
123671	102898	118744	112300	96652.2	83926.8	106322	91085.5	104159	99160.5	123671	119349	119328	150420	156228	153151	141421	160109	139090	151091	123671	81330.2	104893	83279.5	85570.7	81635.1	96271.5	96014.6	97469.6	63529.7	123671	128898	164280	122101	118128	139848	73599.8	135371	144102	134250	123671	90529.8	92734.6	110437	107702	110018	93305.2	87855	90907.5	105732
63307.8	19591.3	26312.7	23184.7	23748.1	19186.4	20283.1	20026.4	30948.2	22567.7	63307.8	25394.2	34519.9	17966.6	21879.5	22290.6	26358.9	22373.2	23470.4	21435.1	63307.8	26601.7	42125.9	25837	22039.4	20704.4	25318.6	21986.6	17698.3	18539.8	63307.8	43678.9	42166.1	23080.8	16943	27179.6	21080.7	21295.5	27828.4	23105.1	NA	NA	NA	NA	NA	NA	NA	NA	NA	NA
11661.3	15674	13213.6	14052.2	14687.5	13029.9	9929.06	8223.4	10324.9	12124.1	11661.3	12613.8	18465.6	13947.2	8535.12	13214.9	18503.4	13945.6	10442	8954.49	NA	NA	NA	NA	NA	NA	NA	NA	NA	NA	NA	NA	NA	NA	NA	NA	NA	NA	NA	NA	NA	NA	NA	NA	NA	NA	NA	NA	NA	NA
229352	220699	319773	231542	278697	201006	262459	219804	278445	252205	229352	158252	165368	134680	151161	120525	118975	169583	141528	109312	229352	128160	233710	181280	180334	186760	224490	221545	195333	155228	229352	177495	174141	169148	162395	187722	88275.9	130357	136103	181888	229352	172165	184362	212517	193029	211568	166988	170817	171424	187975
59641.9	57586.7	58767.1	44973.5	50815.4	36828.1	45270.5	40512.1	44879	35599.7	59641.9	29157.3	37417.1	38762.8	37324.6	33610.4	30656.9	48504.3	27216.1	36038.1	59641.9	43193.9	58958.4	43621	38218.2	37173.1	51316.1	28581.5	50760.4	55392.4	59641.9	39098	51592.5	44975	52522.3	54385.9	29763.6	46966.8	46903.9	46133.1	59641.9	34011.7	39360.9	47107.5	52218.4	44643.7	49802.8	31181.2	48945.6	43280.1
45427.1	84622.9	68598.4	67768.8	58068.5	46668.5	58555	56518.1	62116.9	58490.9	45427.1	49353.3	54616.8	38207.6	42918.6	44675.1	44987.1	47253.5	42121.9	44994.2	45427.1	45695	91323.4	57908.7	69604.3	57283.6	56599.2	84989.7	70676.1	64091.7	45427.1	54376.5	63629.6	49647	52805.6	66371.7	47426.9	58124.2	56791.8	59321.3	45427.1	44197	41422.8	55705.6	56678.4	64796.9	51229.5	42695.8	50472.9	62333.2
156554	124653	129885	117056	117944	97608	111910	120747	110304	113526	156554	138569	136687	108937	98886.9	111733	125290	124093	96215.9	100174	156554	105415	125659	105955	89095.4	104303	111546	112900	122620	91744.9	156554	100246	186521	104113	101475	129502	89042.8	103816	111300	107688	156554	104675	97426.4	106945	121274	133200	94861.1	94887.4	112920	124322
765321	859946	800369	885308	779313	680053	768839	683180	721217	718345	765321	704550	705061	544836	697863	615195	666152	733650	514920	513067	765321	719743	921213	747885	709035	813899	747032	923671	706962	801865	765321	687481	979512	873432	880975	1.0598e+06	825298	805428	856950	943480	765321	789406	739558	1.16264e+06	1.15218e+06	1.28837e+06	932204	783602	996475	1.16377e+06
720222	643157	766397	659454	627891	522036	683109	608518	583090	636873	720222	564439	811193	650436	427068	539836	491381	665724	427081	509449	720222	588022	691219	633564	755187	615921	737937	803157	717242	502998	720222	678457	741717	620714	500563	725922	392869	655195	577664	704974	720222	700089	493658	940517	803314	904018	747867	652750	742212	967124
2026061	1.79317e+06	2.11854e+06	2.03779e+06	1.86989e+06	1.52292e+06	1.82852e+06	1.65293e+06	1.88562e+06	1.90741e+06	2026061	1.61848e+06	1.90011e+06	1.51659e+06	1.25064e+06	1.54439e+06	1.60574e+06	1.70205e+06	1.20501e+06	1.3623e+06	2026061	1.83845e+06	2.17918e+06	2.31015e+06	2.17777e+06	2.45665e+06	2.47592e+06	2.40618e+06	2.39432e+06	1.89684e+06	2026061	1.88222e+06	2.55256e+06	2.14503e+06	1.71891e+06	2.39779e+06	1.61779e+06	2.00693e+06	2.19122e+06	2.33546e+06	2026061	1.75042e+06	1.94588e+06	2.1412e+06	2.17963e+06	2.58892e+06	1.89269e+06	1.68171e+06	1.8329e+06	2.3649e+06
697407	493133	614232	524300	478522	407196	498879	495311	545266	494420	697407	541677	612149	420521	408944	469941	546506	509930	433038	400235	697407	596932	746383	582987	577442	588452	600849	665536	510078	572948	697407	722357	959459	800028	741898	996014	806163	805826	881535	883523	697407	883386	890067	1.89762e+06	1.98523e+06	2.10573e+06	1.1219e+06	1.16806e+06	1.51489e+06	1.98515e+06
66744.5	61802.2	74729.9	62587.4	57976.7	46915.1	55638.1	52568.8	56843.8	54784.4	66744.5	77618	82883.9	54565.1	48471.9	60945.8	59435.8	71437.2	54968.1	53992.8	66744.5	64779.8	77559.8	65634.1	71144.6	72303.2	73181.6	80677.8	79504.5	67868.4	66744.5	62650.6	78734.3	66026.4	57268.3	75435.7	65069.4	64069.1	73966.9	74697.6	66744.5	70059.9	52284.6	117843	131174	139544	71589.7	87643.2	111828	127585
4041094	3.07488e+06	3.41085e+06	3.59557e+06	3.16574e+06	3.04778e+06	3.11131e+06	2.92234e+06	3.63344e+06	3.3652e+06	4041094	3.0408e+06	3.38697e+06	2.74257e+06	3.04784e+06	2.92217e+06	2.8321e+06	3.39027e+06	2.69994e+06	2.93771e+06	4041094	2.57933e+06	3.20908e+06	2.72293e+06	2.32913e+06	3.00062e+06	3.28306e+06	3.43681e+06	3.82894e+06	2.98237e+06	4041094	3.13833e+06	3.36168e+06	2.61934e+06	3.52058e+06	3.4086e+06	1.78851e+06	2.42107e+06	2.43296e+06	3.07447e+06	4041094	2.57124e+06	2.73738e+06	3.20716e+06	3.36738e+06	3.66854e+06	2.81866e+06	2.50134e+06	3.04878e+06	3.39737e+06
267244	360691	296084	328690	238711	177400	267859	170543	273988	261960	267244	220394	243610	278545	146967	204751	262566	302405	179897	204124	267244	190150	334378	201649	288946	229739	250889	259106	326798	128046	267244	398036	558315	391308	256427	459240	274218	420693	372997	472254	267244	246793	209229	272265	288847	321074	278824	223404	238287	300432
NA	NA	NA	NA	NA	NA	NA	NA	NA	NA	NA	NA	NA	NA	NA	NA	NA	NA	NA	NA	NA	NA	NA	NA	NA	NA	NA	NA	NA	NA	NA	NA	NA	NA	NA	NA	NA	NA	NA	NA	21954.8	10712.8	9385.14	23005.9	23698.6	25062.3	16225.6	10722.4	9534.27	34457.1
753544	818607	881876	620604	756277	667205	682504	688476	684805	645676	753544	546710	769242	554045	574425	553899	533703	603671	581925	595832	753544	724365	839278	685508	647968	653569	676097	845135	814082	819013	753544	685459	882907	770081	814765	833962	707393	717664	704663	749323	753544	605040	551312	704081	748763	741188	578347	541687	598805	735837
48557.4	42826.7	47405.2	45470.9	37488.9	30648.4	41601.8	37997.3	37511.3	37034.8	48557.4	34617.3	42104.6	31285.8	24717.1	27812.2	32040.2	38406.6	20760.8	27384.9	48557.4	26817.6	36844.1	26449.8	28303.5	25840.9	30869.3	29544.5	30835.1	24037.4	48557.4	40606.7	47451.8	40215.2	29860.5	46531.9	26213.2	36122.4	36740.5	41128	48557.4	37227.8	33683	50177	45362	46690.4	44874.3	34723.9	42286.7	53270.5
2555085	2.02486e+06	2.49243e+06	2.19928e+06	1.90156e+06	1.67384e+06	1.81509e+06	1.75882e+06	2.18434e+06	2.10753e+06	2555085	2.13973e+06	2.40375e+06	1.76415e+06	1.91635e+06	1.91745e+06	1.83252e+06	2.09978e+06	1.93541e+06	2.10025e+06	2555085	1.78929e+06	2.73391e+06	2.0433e+06	2.73149e+06	2.16941e+06	2.40471e+06	2.97857e+06	2.83149e+06	3.25123e+06	2555085	2.54976e+06	2.39152e+06	1.97717e+06	2.79519e+06	2.97406e+06	2.56609e+06	2.14624e+06	2.13875e+06	2.69149e+06	2555085	2.16249e+06	1.83958e+06	3.85866e+06	3.8728e+06	3.81162e+06	2.56343e+06	2.27189e+06	3.86132e+06	2.91773e+06
104859	113216	122191	121925	113219	93735	104820	88852.8	104652	112724	104859	120453	132743	100320	100721	91109.1	116238	105538	95145.4	102470	104859	85711.3	126243	95715.6	98853.6	108223	112076	106561	111556	99842.1	104859	108267	151764	116325	99636.4	124512	108376	109736	124826	132073	104859	114923	128379	145889	146809	196436	150560	114265	131266	227548
240627	226941	254245	211048	187572	156674	185070	172504	178895	179264	240627	224524	239767	199970	199837	186361	191218	214694	216817	205215	240627	199664	218443	192390	182474	193700	214889	214267	215148	202736	240627	207604	257141	206922	199773	253760	192560	218125	202279	208257	240627	220915	205507	247708	228524	262960	194956	189664	213138	255304
2654204	2.63281e+06	2.59831e+06	3.28798e+06	2.67207e+06	2.24481e+06	2.93657e+06	2.54303e+06	2.49048e+06	2.62251e+06	2654204	2.01274e+06	2.69034e+06	2.14136e+06	1.31084e+06	2.11877e+06	2.48597e+06	2.6094e+06	878812	1.28698e+06	2654204	2.01445e+06	2.45274e+06	2.07209e+06	2.28728e+06	2.03877e+06	2.50919e+06	2.36371e+06	2.25797e+06	1.74315e+06	2654204	1.76294e+06	2.0042e+06	1.9278e+06	1.05715e+06	2.36194e+06	989751	1.90842e+06	1.86402e+06	2.16392e+06	2654204	2.31763e+06	2.27364e+06	3.85591e+06	3.74186e+06	3.74961e+06	2.78047e+06	1.91668e+06	2.54685e+06	4.24653e+06
1945788	2.02288e+06	2.19566e+06	2.26789e+06	1.91649e+06	1.48176e+06	1.99075e+06	1.7538e+06	2.09528e+06	1.78569e+06	1945788	1.49568e+06	1.58879e+06	1.53656e+06	1.62319e+06	1.44446e+06	1.58381e+06	1.68408e+06	1.51154e+06	1.51596e+06	1945788	1.347e+06	2.21056e+06	1.47376e+06	1.92921e+06	1.59627e+06	1.62962e+06	2.08072e+06	1.93077e+06	2.16734e+06	1945788	1.88931e+06	2.08224e+06	1.96974e+06	2.46984e+06	2.60614e+06	1.98852e+06	2.21147e+06	2.14533e+06	2.24159e+06	1945788	1.4614e+06	1.60617e+06	1.86018e+06	2.00897e+06	2.02122e+06	1.59816e+06	1.43092e+06	1.72795e+06	1.78671e+06
44745.8	39458.9	51309.5	37021.5	35693.5	29982.7	38622.6	35540.7	39383.9	33522.9	44745.8	42370.4	41514.9	38473.4	42761.6	38330.6	44198	42976.5	34693.6	34534.1	44745.8	25661	42245.9	30129.7	38558.1	36601.4	42968	28413.8	48376.9	26593.5	44745.8	33099.2	43703.1	34072	47005.9	52577	41101.2	37918.8	39072.5	45517	44745.8	44408.4	41550	47629.6	44281.3	55609.7	54892.6	46824.3	42733.4	66687.2
677926	606378	718420	630107	506740	456528	619450	522014	686362	572422	677926	553732	552565	453502	493624	462187	550616	529081	436797	561034	677926	529249	673879	439543	521920	472504	543732	560504	558810	600014	677926	629345	751640	534279	544717	723700	571070	594657	600288	545747	677926	527974	520644	694382	705249	739219	625359	515558	646863	691024
9051.43	10389.4	11888	9324.07	8640.87	6693.83	8409.95	6348.75	10468.5	9592.95	9051.43	8845.12	9057.11	7198.63	7378.8	8639.95	11334.5	8179.59	12022.7	9432.22	NA	NA	NA	NA	NA	NA	NA	NA	NA	NA	9051.43	6615.78	10471.3	6571.69	5500.92	9344.94	7632.11	9407.96	7890.12	7975.63	NA	NA	NA	NA	NA	NA	NA	NA	NA	NA
NA	NA	NA	NA	NA	NA	NA	NA	NA	NA	NA	NA	NA	NA	NA	NA	NA	NA	NA	NA	10446.6	12984.7	14136.7	16571.4	18061.4	11979.5	14246.2	14860.3	12320.9	11491.9	NA	NA	NA	NA	NA	NA	NA	NA	NA	NA	10446.6	9753.98	6963.06	13176.4	8600.94	16321.8	6470.06	8437.97	9570.64	13620.5
6492.53	32091.6	33222.4	28057.4	29242.3	20621.3	27569.7	12258.3	26553.2	27716.9	6492.53	12207.8	7302.96	8627.9	4425.5	8783.88	10418.8	8835.95	5345.94	6887.47	6492.53	8031.17	21895.8	13680.6	31685.5	18818.6	19382.3	17887.4	21482.8	11621.3	6492.53	6156.31	10170.1	9885.45	4370.84	8721.5	7538.97	8473.02	8677.95	9610.4	6492.53	9542.39	7064.06	11231.7	11396.9	11869	10491.6	9144.51	11398.6	14259.6
NA	NA	NA	NA	NA	NA	NA	NA	NA	NA	49255.4	17785.3	15105.5	19465.5	11352.2	11592.7	12456.4	22435.1	13954.1	11970.9	49255.4	10106.1	15200.6	10948.1	32658.6	12807.5	11818.5	8374.78	12536	14409	49255.4	10423.8	15075.9	9930.12	19957	10993.4	16123.5	14959.1	13653.2	11594.1	49255.4	13270.5	12898.8	22253.9	19774.5	18393.2	11462.9	15999	20442.9	26646.7
18804.4	10530.2	14645.4	10735.3	11762.1	11475.4	12990.3	17102.8	14509.9	12721.8	18804.4	12837.1	13233.6	12401.4	9755.25	10994.9	11698.6	11616.2	9286.42	10092.2	18804.4	48197.9	21928.7	16976.1	24636.3	22090.8	19439.4	39148.4	21362.5	36611.6	18804.4	38010.5	25102.4	25143.6	32419.6	23180.2	26341.9	21954.5	18950.9	30668.9	18804.4	37987.6	61729.8	106806	97174	142751	85756.1	42046.1	48093.2	204359
10675.5	10777.1	9346.03	14778.4	12727	8668.44	9070.32	7148.54	8182.45	6740.82	10675.5	6759.96	7321.96	5533.9	5348.2	6989.93	5969.23	9025.17	5699.91	6665.27	10675.5	6539.92	17423.1	12831	20855.9	13111.1	12174	19886.4	16051.3	17972.4	NA	NA	NA	NA	NA	NA	NA	NA	NA	NA	10675.5	6677.72	6141.57	11529.6	11256.7	12992.4	6504.64	9558.12	11020.9	12094.8
360406	452243	214394	197170	252272	182860	268169	124630	157141	167228	360406	217719	214482	168044	111468	216043	210874	222193	134922	144475	360406	255931	390951	659082	556681	561466	688415	498466	581425	364536	360406	185783	584916	207738	126266	196839	165965	560485	330516	281370	360406	181019	207188	256220	302541	231372	168626	177098	195850	288834
393589	332005	404505	343037	317152	257097	307611	323279	297380	310761	393589	444734	553701	427382	420047	574191	534126	726204	316433	277939	393589	284954	320071	234962	176570	261279	282208	301216	308491	223858	393589	404058	362942	370986	309950	474612	170694	314767	288264	431551	393589	278837	257744	390839	403235	446320	344551	255254	338727	400088
209705	169404	210538	165110	189325	147858	166415	183301	167442	201535	209705	124215	203600	113484	81171.7	108232	137375	147473	58824.1	97794.9	209705	155447	171557	130428	129882	103223	118579	142773	150464	107826	209705	148598	168475	121327	91433.5	197509	75501	149685	136420	167192	209705	132009	174641	202266	203660	202572	132429	122611	188237	253236
138338	70946.8	102841	73574.8	69695.4	58442.2	67255.3	89712.6	71690.3	76913.7	138338	76829.6	119356	77357.6	51150.6	78219	79697.5	86101.7	42238.4	40380.3	138338	81801.7	85771.7	64338.4	64337.4	67711.3	74534.3	74969.1	96122.2	54568.7	138338	84105.2	87953.2	76770.4	50084.9	96918.8	39913.4	81010.5	78874.4	84855.4	138338	66235.8	59496.7	83637.2	72582.6	79490.3	50227.8	56328.9	55430.6	54297.6
66020.6	68861	70185.9	97251	52271.3	40696.3	57871.6	45613.5	58284.6	69152.4	66020.6	186216	183926	108160	102490	167029	225737	128677	106779	201359	66020.6	70740.1	75936.1	67751.2	75306.3	55578.2	64961.8	64575.7	61459.1	57596.5	66020.6	42691.3	79124.2	41233.8	16199.7	46177.5	23990	42914.1	40760.4	39381	66020.6	69784.8	45870.5	91395.1	84185.8	104725	66696.2	69173.8	82990.8	93214.6
NA	NA	NA	NA	NA	NA	NA	NA	NA	NA	6365.8	6150.03	9476.17	5826.06	6414.9	4928.51	9540.84	6682.94	5608.39	5666.22	6365.8	4712.08	8170.02	4036.01	8522.34	3495.27	5706.65	4595.42	5178.74	3586.27	NA	NA	NA	NA	NA	NA	NA	NA	NA	NA	NA	NA	NA	NA	NA	NA	NA	NA	NA	NA
1127960	1.11525e+06	1.22215e+06	1.19167e+06	1.08144e+06	900542	1.09887e+06	921160	1.02891e+06	1.07125e+06	1127960	909673	1.05692e+06	817424	657737	803970	758356	882775	663604	736110	1127960	920049	1.0506e+06	844705	885266	864745	947939	1.03528e+06	968119	894432	1127960	991315	1.23136e+06	1.01137e+06	897213	1.23399e+06	825462	1.00077e+06	1.03979e+06	1.17627e+06	1127960	926945	815948	1.24383e+06	1.25581e+06	1.30273e+06	1.07041e+06	839209	1.0482e+06	1.32704e+06
NA	NA	NA	NA	NA	NA	NA	NA	NA	NA	NA	NA	NA	NA	NA	NA	NA	NA	NA	NA	NA	NA	NA	NA	NA	NA	NA	NA	NA	NA	16386.7	64962	46499.4	55330.9	25900.1	105374	25645.8	55748.8	64669	61313.5	16386.7	16196.9	11710.5	21119.5	22146.5	18365.1	21464.8	18366.2	19168.9	17804.4
26763.5	18634.7	24473	14920	22156	14427.6	14866.4	19025.7	17768.4	20561.3	26763.5	37138.2	39173.4	35187.2	15446.6	32518.4	35206.2	36654.7	18881.2	21880.7	26763.5	18351	23932.7	19845.9	18896.6	16676.2	19937.1	20382.7	21699.4	15132.5	26763.5	4008.83	13146	5671.35	2507.06	3904.99	1554.84	4617.61	7473.1	3354.28	NA	NA	NA	NA	NA	NA	NA	NA	NA	NA
1107128	969082	1.277e+06	1.14867e+06	671588	482996	958149	528847	882315	806272	1107128	575336	668949	804180	359116	451229	643605	655317	270326	447671	1107128	633320	627950	699999	589878	517841	761717	649748	714349	428479	1107128	765444	1.03325e+06	719795	391443	945920	450817	993496	862360	686138	1107128	895215	581663	782841	678275	768321	488727	475823	565910	971959
60161.9	48526.2	50641.9	52460.6	44859.1	36746.2	42536	40444.5	47253.7	43528.9	60161.9	51104.2	51009.2	33954.5	31717.8	44399.3	51327.2	47066	29589.8	37608.7	60161.9	23286	37431.5	29827.5	30059.6	26236.6	31634.3	27518.2	28884.2	26086.5	60161.9	24355.4	59832.2	35321.9	28412.3	37578.2	28477.9	37616.8	39756.1	36817.4	60161.9	32859	40454.7	49747.4	51150.7	59337.9	46483.9	39810.2	52248	55552.3
81098	67396.7	73683.6	69126.6	62845.3	48380	61366	53798.5	61323.5	60374.5	81098	75383.8	83183.6	63822.3	61887.8	69435.7	73723.6	74781	65010.2	69296.6	81098	60128.8	85412.2	64243.7	85342.6	72078.5	76720.9	81847.1	79118.6	69471.5	81098	74394.8	85424.7	72409.5	75051.9	89117.1	65293.5	66455	72086.1	82563	81098	71010.6	59320.1	77615	84302.1	90082.3	77175	57650.9	77201.9	96783.8
168049	162858	170153	146137	152403	111903	132874	138095	117901	136698	168049	125504	179166	136888	113810	122629	137291	170875	102592	119187	168049	116966	140793	118839	103476	113794	132780	130937	165873	111464	168049	87174.1	225014	151555	112468	209249	91781.6	148157	189610	134391	168049	159601	170874	227290	218209	254584	173021	124951	168605	204137
8732.8	9347.19	10973.8	12313.2	8459.68	5241.67	6672.09	7703.99	6398.73	8468	NA	NA	NA	NA	NA	NA	NA	NA	NA	NA	NA	NA	NA	NA	NA	NA	NA	NA	NA	NA	NA	NA	NA	NA	NA	NA	NA	NA	NA	NA	8732.8	8487.96	6246.68	10817.1	7954.32	11156.1	9065.54	5342.64	10704.1	13723.9
78878.1	78430.4	83742.4	65785.9	58081.7	45109	70088	68765.5	76012.6	49926.6	78878.1	65787.6	90384.7	59712.9	55740.5	65814.4	57476.2	76066.2	79871.9	56037.4	78878.1	56363.8	92088.3	69211	68335.5	80620.9	70486.1	69488.6	88355.2	50822.9	78878.1	109681	79607.3	74541.2	77828.5	94713.8	72897.2	61038.6	66705.3	83113.3	78878.1	47862.1	45562.8	57230.3	58110.1	76251.3	49686	58000.9	82346.2	43105.2
499448	552865	552405	733647	573977	512289	606020	488703	569118	539716	499448	469213	465128	515666	559115	520563	510738	585622	481524	470267	499448	415434	521492	464571	513631	506450	487259	554221	427280	435542	499448	397489	401496	426325	442731	513920	388101	368564	388694	525595	499448	456067	449944	670669	652475	730089	618633	431835	581171	724798
25532	34319.8	32176.6	26186.7	22700.8	19180.2	28602	20714	29473.8	28654.6	25532	25045.3	21550.9	19230	16142.5	22659.7	25015.9	21740.1	15741.3	19464.6	25532	19122	38201	21207.5	33890.4	20304.7	28387.5	29087.7	27807.2	29120.8	25532	15640.9	17920	16155.6	10193.7	17604.3	14646.7	15053.7	13347	19200.4	25532	30424.3	39969.5	66116.5	65149.3	72647.4	35457.5	28001.6	42453.2	83300.6
47008.9	44427.2	45718	50819.3	39513.4	29706.7	45002.3	30338.7	38767.9	37064.2	47008.9	33717.3	44267.9	38494.3	27210.2	30740.4	42180.8	41351.2	24280.3	34545	47008.9	33537.2	35110.2	28689.8	26810.9	29530.8	34424.1	27008.2	31102.3	25343.3	47008.9	26530.8	41489.3	29745.7	24143.9	42309.6	22518	40661.4	42224.2	31851.1	47008.9	33098.8	30755.1	35629.6	37541.6	37640.8	43196.6	27402.2	30732	36989.7
23744.4	20369	25345	24186.9	20150.7	17790.9	24807.4	23283.2	22143.8	25128.9	23744.4	19569	23259.9	19580.2	13079.7	17300	17553.5	19860.1	12153.2	15511.1	23744.4	15639.3	21140.8	14689.2	15710.1	13893.8	15030.6	14303.3	13913.3	11383.4	23744.4	14588.2	21690.9	14411.5	11266.9	14207.4	10515.3	14599.2	15577.2	15669.2	23744.4	15432	16866.6	26717.3	23560.3	25012.2	23383.8	15736.9	18930.3	25553.1
661315	542288	610480	530373	465750	381285	469800	400570	377888	446496	661315	380195	438672	365146	267727	371810	376991	521245	160333	292593	661315	408272	507422	391351	399669	300669	350025	407065	409818	295219	661315	244704	628253	454356	287323	478392	214889	442637	451572	373162	661315	339756	486599	512531	554104	501032	518907	310320	425310	604667
64932.4	2147.96	10199.6	2220.92	3904.61	3451.47	3999.1	11959.2	4055.99	5452.51	64932.4	22235.5	78105	34994.2	19671.4	19336.5	37335.1	27133.6	6610.37	14641	64932.4	4758.03	18498.3	20798.1	10643.8	9044.34	12497.7	6292.9	27838	4275.39	NA	NA	NA	NA	NA	NA	NA	NA	NA	NA	NA	NA	NA	NA	NA	NA	NA	NA	NA	NA
NA	NA	NA	NA	NA	NA	NA	NA	NA	NA	3456	2460.46	3442.52	2442.62	2174.8	2485.71	2632.62	3354.07	1403.81	1785.32	3456	3801.1	7240.5	5238.8	5114.48	10847.4	6525.25	7103.65	4476.89	5118.24	NA	NA	NA	NA	NA	NA	NA	NA	NA	NA	3456	6977.83	10927.5	12145.4	10335.1	12639.1	12079.5	5595.43	10763	11388.3
236037	237110	277011	226559	215560	163759	179520	169259	187626	260205	236037	251166	262628	168548	113928	202113	141588	198223	85345.3	144706	236037	159358	244894	191055	209024	213322	251090	114540	182995	72836.5	236037	115693	156762	104767	72669.1	107298	42169.2	98966.4	98067.4	92455.2	236037	199644	181900	227165	182122	164696	227546	142746	119018	285682
10896	45428.5	10059.3	30050.5	16156.2	13264.2	9181.26	9153.15	8591.02	10601.9	10896	8163.9	16977.7	8742.68	7024.07	9513.37	20260.2	10998	6931.4	7223.83	NA	NA	NA	NA	NA	NA	NA	NA	NA	NA	NA	NA	NA	NA	NA	NA	NA	NA	NA	NA	NA	NA	NA	NA	NA	NA	NA	NA	NA	NA
147007	132139	139362	127706	107370	92655.2	115141	107256	115837	121264	147007	104893	122914	87182.9	69905.6	81104.7	110196	98433.9	62360.4	84344	147007	103551	108330	81747.2	75495.6	90322.8	101362	94853.5	99576.1	68721.4	147007	89708	144460	84831.4	62565	113638	61483.8	87306.7	96616.7	87234.5	147007	92525.4	85445.8	97731.6	102132	114724	96319	75047.2	87992.4	124314
1149635	755447	856937	834040	721740	641144	786752	804779	823445	709936	1149635	698445	790065	578085	655880	598815	658132	679820	576458	629756	1149635	719794	848902	660914	702116	676768	738725	894056	798087	962685	1149635	813312	904400	711195	874613	958478	677241	745198	736925	822215	1149635	641279	621517	889602	884084	958205	722546	666487	785474	883752
30813.8	21642	24499.8	22394.6	19878.3	15114.4	18023.5	22043.3	20021.8	18061.6	30813.8	21413.9	27079.9	20241.1	15526.8	18425	21825.9	24093.1	14832.7	14971.5	30813.8	19968	27726.7	19088.6	24577.6	15694.3	22419.1	23223	24381.5	14152	30813.8	23681.4	34063.8	20431.8	14251.2	26440	11640.6	21664.5	24192.7	22408.5	30813.8	22251	27559.7	23979.1	30266.2	34953.1	20409.4	19741.9	26005.3	27102.1
26521.3	40345.4	41698	38926.6	34131.8	22028	32736.6	31096.7	25558.6	33521	26521.3	14413.2	24977.5	25063.2	13140.5	11626.3	14924.3	28359.5	10994.1	10443.1	26521.3	22525	23820.5	19133.7	27385.1	22521.1	27008.9	25336.6	31362.1	20043.1	26521.3	31482.6	52739.7	37558.2	23689	36594	30645	29121.3	32009.7	31464.1	NA	NA	NA	NA	NA	NA	NA	NA	NA	NA
109954	142646	155893	150209	133509	108379	146214	122788	104934	144542	109954	107355	123044	107536	113113	94270.3	126616	111083	90027.1	131509	109954	110380	170578	140567	129984	125457	124963	130745	103853	121351	109954	133182	150252	101750	93450.2	138872	83080.6	115066	131050	131074	109954	143125	130652	189054	193648	221617	199346	137443	175032	194476
151930	141374	157070	132738	124765	113525	134300	120588	150809	122680	151930	142437	138823	107985	116025	118401	119821	119644	107119	110491	151930	140284	156454	130365	137926	138910	144527	151955	151855	147389	151930	169115	208697	146050	136933	169237	115176	127977	136721	159925	151930	129094	117855	121136	121537	128200	112221	129102	134953	108505
NA	NA	NA	NA	NA	NA	NA	NA	NA	NA	NA	NA	NA	NA	NA	NA	NA	NA	NA	NA	NA	NA	NA	NA	NA	NA	NA	NA	NA	NA	14233.5	8752.28	13056	11023.4	5333.37	10384.8	3790.06	10028.8	10955.6	12014.9	NA	NA	NA	NA	NA	NA	NA	NA	NA	NA
32748.2	29480.8	36774.8	35419.3	25101.3	21008.6	36280	27979.5	27688.1	28882	32748.2	21174.2	26273.4	21563.5	29161.7	25054.3	29088.1	28060	16479.6	30889.1	32748.2	21178	28468.7	16076.2	15913.6	20300.3	24799.2	23297	23763.4	24103.7	32748.2	18164.3	31261.8	23736.2	24377.5	35700	15195	24680.5	25375.3	26347.2	32748.2	19930.4	17873.1	31827.8	30555.5	28971.9	35766.5	16012	26738.6	29689.2
141326	236634	254451	243412	207235	144683	238319	139880	212181	207477	141326	219262	243150	227806	150233	248183	224154	289197	115883	198740	141326	155200	259017	164194	253786	170143	210753	195239	183659	112932	141326	161669	235242	187253	159551	275312	152134	211150	208862	260871	141326	142791	128473	275311	282800	258298	217786	151980	169246	234756
NA	NA	NA	NA	NA	NA	NA	NA	NA	NA	NA	NA	NA	NA	NA	NA	NA	NA	NA	NA	11057.4	1338.15	2482.02	2526.92	1858.07	1409.79	1536.5	1135.01	2734.43	770.719	NA	NA	NA	NA	NA	NA	NA	NA	NA	NA	11057.4	8378.32	5358.23	6576.01	7111.83	3020.09	2192	6722.14	2630.4	4578.85
51000.6	85083.3	47883.1	79645.2	56835.2	33388.6	39148.9	36029.1	40281.9	40077	51000.6	49119.1	48310.8	30651.6	30722.6	42949.7	38158.3	43497.4	28181.8	34050.9	51000.6	43294.8	55835	48714.9	65041.6	56617.2	58498.2	53775.3	53036.6	38171.2	51000.6	39651.9	52818.4	35459.2	28216.5	43024.4	27043.5	32462.4	33403.6	35742.7	51000.6	36163.6	37025.3	46647.3	52436.7	57947.9	47715.5	39955.9	56915.7	51786
NA	NA	NA	NA	NA	NA	NA	NA	NA	NA	NA	NA	NA	NA	NA	NA	NA	NA	NA	NA	4141.07	2400.42	3332.62	3409.22	4276.83	3853.68	4727.4	4403.52	4630.4	2726.11	NA	NA	NA	NA	NA	NA	NA	NA	NA	NA	4141.07	5873.72	4662.75	6617.06	5016.85	5308.78	4800.61	6089.96	4938.47	6979.27
408550	315545	352989	321828	287958	265955	301021	276764	321598	286847	408550	257428	276749	232194	230086	239282	249058	269146	241178	227749	408550	276356	346907	280949	296366	266370	275776	318669	308886	274874	408550	413884	385507	362438	344842	403880	361671	323863	365527	352251	408550	315792	301658	395448	365477	410736	337946	329558	322597	388526
49366.3	28628.3	39746.3	28556.4	23107.1	41132.8	46361.4	55668	38854.2	20227.8	49366.3	21936.9	95340.6	74981.1	29737.9	21065.2	53382	28359	21630.9	24660.9	49366.3	18878.8	41009.6	41702.8	29694.1	27119.3	39501.7	73959.6	41801.3	35202.2	49366.3	26007.9	119552	52429.3	22984.4	30618.5	32199.4	43186.7	27085.7	59234.1	49366.3	14364.1	25470.9	37219.9	41248.7	39617.8	39816.5	25600.3	31426.3	54873.6
32472.9	27903.4	32123	33043.5	27400.3	20893.4	23604.6	22085.7	24589.9	25289.7	32472.9	23281.9	29853.2	36653.4	22305.8	23518.2	24687.8	29102	37582.7	22481.3	32472.9	19941.5	26255.3	20510.2	23428.1	23231.6	22445.2	22250.6	28507.3	17889.1	32472.9	23344.4	27290.4	17855.6	18536	21507.4	15614.7	18859.5	19567.3	22098.3	32472.9	22320.3	24909.5	26496.2	28404.1	29396.9	23683	23829	24646.7	24695.4
NA	NA	NA	NA	NA	NA	NA	NA	NA	NA	5447.77	4842.98	4985.7	4322.51	4391.75	4809.07	4817.08	4984.29	3547.22	5209.43	NA	NA	NA	NA	NA	NA	NA	NA	NA	NA	NA	NA	NA	NA	NA	NA	NA	NA	NA	NA	5447.77	5829.94	6171.76	7937.84	7956.83	8016.17	5640.04	6119.54	6743.84	7512.94
111313	122480	129871	110736	104134	89349	100929	102297	108914	105364	111313	117945	141693	99392.7	108454	119508	116736	121582	102932	105590	111313	84869	106876	80228	85308	105580	102599	99213.9	95605.9	94125.5	111313	117896	122192	121004	128464	145043	113633	116161	114287	138738	111313	112847	118027	162851	136854	178646	143330	113305	146228	174423
40292.1	31677.9	36083.5	33396.9	34104.3	29808.9	30308.6	28500.7	25912.5	34463.3	40292.1	25602.6	40585.6	28724.6	18120.2	24731.6	31043	32889.4	15000.4	20502.9	40292.1	27863.7	33622.1	28586.1	27988.3	28239.8	30150.8	34222.2	40121.5	25350.4	40292.1	24284.7	42486.4	25930.8	22284.6	34841.7	21671.4	31890	33705	31229.5	40292.1	26922.6	33612.9	36549.8	38385.4	41629.4	28994.1	26330.7	36680.9	45375.4
26433	19117.2	22212.4	20699.8	16889.8	12140.9	19334.9	19147.2	15869	16121.3	26433	12064.1	15200.1	11374.7	14978.3	10790.2	23156.2	14878.7	11874	15401.5	26433	13744.3	11123.1	6767.12	7686.49	5759.18	6511.54	7407.1	11257.9	19325.3	26433	13901.5	21164	12301.4	12812.6	20548.6	9417.21	14251.4	14668.4	15214.5	26433	34477.9	25048.4	22957.6	26059.2	40653.4	13445	22694.5	22832.9	13043.4
22176	14436.3	18584.1	15884.6	14360	12415.2	13268.3	14563.8	14223.3	12995.8	22176	16274.3	20982.8	18136.8	15293	14486.7	16901.9	19205.1	13013.2	17709.2	22176	9870.46	17063.1	14230.3	11312.1	12101.6	13274.1	15777.3	11612.7	12218.1	22176	18106.5	17684.8	16048.7	16139.9	21991.5	8553.4	13519.4	16766.7	9399.48	22176	14395.5	36708.6	101934	98335.3	196911	45277.4	26186.2	20222.3	364482
416701	363725	415977	393757	404029	339216	364815	353255	349460	370071	416701	363930	410967	352209	209909	316338	303276	366678	235641	206289	416701	349557	458813	369895	379854	325553	329309	432582	452444	308522	416701	350159	516993	377806	253800	416240	196838	359124	405843	390724	416701	401802	414806	432747	435614	492984	395207	355795	336519	522112
22641.9	17631.6	21038.3	14479.2	13996.9	10221.7	11629.6	19410.9	13074	17669.8	22641.9	23188.9	25720.9	18778.3	13725.7	20964.8	15561.9	24106.3	10618.6	15179.6	22641.9	15958.6	26055.2	14284.1	15333.6	17755.3	18147.4	14965	22573.2	10898.6	22641.9	18624.4	22833.7	18221.8	13550.7	27386.5	13596.4	17671.3	20496.4	26374.3	22641.9	21354.4	20722.3	27444.7	23466.7	27421.6	29001.9	17330.2	25602.2	21115.4
22983.1	36820.2	45202.3	36197.6	38363.2	27322.3	36319.1	27639.4	48417.9	32901.1	22983.1	37624	34084.3	26135	31466.5	31889.9	24148.5	31648.1	33802.4	25551.3	22983.1	18746.5	26716	19774.5	23081.4	29908.3	31626	23910.4	35810	17395.5	22983.1	28574.5	26737.5	21508.6	19740	28221.9	13673	19796	18450	24792	22983.1	41774.3	28233.7	55400.2	54298.9	59045.8	46273.6	47989.6	52343.8	55784.4
NA	NA	NA	NA	NA	NA	NA	NA	NA	NA	NA	NA	NA	NA	NA	NA	NA	NA	NA	NA	NA	NA	NA	NA	NA	NA	NA	NA	NA	NA	NA	NA	NA	NA	NA	NA	NA	NA	NA	NA	1541.12	4335.2	5738.5	6233.41	4949.14	7461.3	7198.18	5769.82	3877.87	8852.07
192857	174494	188022	191189	180613	148688	159741	191129	197384	159924	192857	131372	134791	91566.1	107920	107411	109761	116615	116061	98204.5	192857	158594	152139	135237	125998	164133	178698	142155	211472	141347	192857	133137	166138	118474	124393	151146	111649	131583	133278	121605	192857	141278	112435	131379	127473	130354	102142	129708	114999	107397
539078	604522	638136	711841	581706	458951	668758	525722	519683	593876	539078	621546	570983	583488	356969	556146	597338	662325	261095	423453	539078	459619	758313	577534	679873	688691	719596	668069	619250	383508	539078	557275	694078	669842	411430	739998	349399	646791	641273	736523	539078	533366	502449	733506	682684	706244	648724	499581	521370	829667
901270	603286	922877	566590	600142	521708	635416	713793	706153	552115	901270	737036	841323	608355	581941	623647	524321	692746	604053	599762	901270	696213	989213	701970	817386	783655	844814	750232	839503	681988	901270	1.31991e+06	821544	963360	907696	1.29269e+06	875512	790803	746661	969022	901270	684776	685472	1.00374e+06	884602	899165	868956	772137	715151	799729
730352	706158	822613	767525	710621	581554	719565	650152	755973	689529	730352	652704	656329	547848	659722	608349	602266	671834	578298	543424	730352	570290	756272	578041	616178	658324	660429	690125	649434	579263	730352	642023	852735	651963	679775	817327	454042	584630	600753	677862	730352	676337	605860	797118	820283	835935	710961	631159	754819	768742
15974.5	16671	18242.7	14156	15435.1	12711.9	13606.1	12168.8	14949.4	14845.5	15974.5	13742.8	17850.5	9455.49	13936.3	13960.4	16699.5	11736.3	11975.2	13591.6	15974.5	12244.3	21845.4	15699.5	15183	15353.6	12848.8	23658	17231.3	15313.5	15974.5	15279.8	19031.9	16222.5	13138.2	18859.5	9735.24	13642.3	12509.7	15102.3	15974.5	11760.5	11743	14497.8	16307.1	19365.5	13855.8	11305.3	15309.1	17608.7
98398.7	94844.3	111276	94266.2	94164.5	78573.7	97856.8	88849.1	99146.8	91641.2	98398.7	108917	98769.5	81969.5	86948.1	88376.5	80593.1	98487.4	77133.3	90045.3	98398.7	98325.6	140183	95948.9	120154	106700	106475	110922	108873	94265	98398.7	112063	155921	115227	110718	136462	93639.1	107494	123286	137943	98398.7	114712	108023	146793	154322	166349	125698	112789	152663	171375
75444.7	41120.2	47437.7	41035.7	35016.9	33216.8	43878.9	45861.8	37849.8	41524.7	75444.7	34666.8	42152.5	31901.1	26851.3	27744.4	38934.1	36781.2	19438.4	31280.9	75444.7	47966.2	47902	36795.8	32320.7	27961.2	36795.4	37738.3	42792	30593.6	75444.7	39467.8	65376.9	40735.8	30558.3	50683.8	23206.1	43735.1	47670.2	39958.6	75444.7	46805.1	41768.7	75160.3	69951	71562.9	52521.8	44741.4	50151.5	70436.3
27064.5	26663.9	28306	26494.3	21521.1	19123.5	23371.2	19352.8	23482.2	23413	27064.5	22393.5	28321.7	23246.1	20440.9	19117.8	25209.5	24067	18996.8	24989.8	27064.5	22031.4	28578.3	22916.6	28253.6	22599.7	24339.7	21450.5	31623.9	20962	27064.5	30654.3	48175.6	37299.3	33862.8	49847.5	39088.2	51315.4	45237	42230.6	27064.5	22519.3	18700.2	21628.2	20200.3	23919.7	21091.5	19457.1	20417.1	23510.3
2750.62	4144.35	3661.66	3680.94	3032.88	2818.41	3708.99	2892.63	3526.67	3145.07	NA	NA	NA	NA	NA	NA	NA	NA	NA	NA	2750.62	2727.16	2652.27	2024.71	2373.6	2322.87	2439.17	2073.02	3170.61	2325.63	NA	NA	NA	NA	NA	NA	NA	NA	NA	NA	2750.62	3589.8	1724.97	3916.14	4615.46	4988.42	3170.21	2890.49	3706.35	3566.49
33541.9	26646.3	38148.2	23715.5	27459	18800	23113.5	23078.7	22999.6	18920.9	33541.9	17356.4	21187.9	15752.4	13728.7	15662.8	12064.7	16289.3	12590.6	13997.4	33541.9	18102.1	14178.9	10390.4	14182.1	14223.2	15250.7	15282.8	16791.1	17008.1	33541.9	23054.8	27128.1	28042.9	27033.1	34477.7	30766.9	22017.5	31500.3	26965.1	33541.9	21738.9	26833.5	37592.2	28827	38320	26896.8	26358.9	35630.3	37845.4
48181.3	25512.2	36235.5	28386.8	22898.8	26747.9	29134.7	36342.4	26414.8	28427.8	48181.3	15213.7	37656.2	20973.9	12791.4	16391	21914.7	26394	9171.47	14802.7	48181.3	20277.5	40374.6	30189	30729.7	22314.6	29087.7	29857.4	25479.2	20528.9	48181.3	41694.5	51196.6	40372.6	34716.7	49597.5	18243.8	35557.6	39067.7	45811.9	48181.3	20198.2	25349.2	32995.7	29972.1	35039.9	28987.2	19747.8	25887.7	36820.1
586900	287495	424341	340446	251736	241528	352125	370409	386250	311324	586900	255870	376424	222514	233720	186475	291329	248982	188023	303616	586900	397920	385831	225054	316574	145380	187022	346693	292789	377068	586900	506097	525913	306883	365651	534388	381973	421567	369457	434417	586900	267351	174548	356015	318350	297237	233965	187431	249338	312963
54534.6	28709.6	42106.8	32889.3	19188.8	23084.7	35186.3	36171.4	41425.7	32589.2	54534.6	41765	51241.9	31940.4	38321.1	32114.6	44119.2	37671.1	23272.1	40784.7	54534.6	26610.9	26947.7	15477.6	19095.3	7934.39	12400.9	20567.8	18922.5	24110.8	54534.6	44032.2	45014.2	29732	27978.1	39639.8	31209.8	41926.2	38876.3	39713	54534.6	42025.5	23303.9	107188	91723.2	82777.3	37508.9	43805.3	78238.8	84626.1
84801.2	114580	112695	108367	99423.7	70522.1	89508.9	75873.3	88162.6	95391.5	84801.2	68068.4	75650.4	60226.9	54709.9	60114	59742.6	72623.4	49628.2	58101.6	84801.2	58861.4	89971.6	63311.1	71300	70845.3	74603.2	69601.3	71189.5	55934.3	84801.2	70530.3	81323	69607.4	59577.5	92586.7	56023.7	63528.5	65725.3	81653.5	84801.2	99937.9	89955.7	126005	130264	121315	134417	99537.3	121779	116729
45355.1	56467.9	48379.6	53868.8	38066.6	30711.1	36465.2	34609.2	37654	42475	45355.1	52767.3	37581.7	38074.7	20263.1	31693	34658.3	38677.2	22232.7	26187.2	45355.1	58677.2	73145.6	56163.3	62435.2	50422.1	68020.7	66045.4	67774	42258.3	45355.1	35339.9	40946.1	32374.8	26090.2	42395	22851	36273.4	34824	38233.2	45355.1	33235.3	27804.2	44770.7	47732.5	52698.6	42325.9	32115.4	49115.6	45826.3
71892	55607.5	66400.1	56436.9	57722	48216.9	49349	54227	48893.2	51935	71892	57691.1	73640.9	57077.7	43850.8	53302.5	64529.8	56914.9	35966.7	51527.6	71892	49435.4	68898.3	59693.7	49731.8	47013.5	50867.5	52522.7	54938.9	27362.3	71892	48639.1	97288.9	57042.7	32033.4	62122.6	22124.2	51808.4	62802.9	48910	71892	65816	70161.7	86766.6	102003	123799	88322.5	62369	95082.5	101869
28622.5	25438.6	29229.4	25113.5	29483.7	21794	24510.8	28495.5	27191.1	24825.7	28622.5	24842.4	29513.4	21726	19001.3	24216.1	25540.8	23446.8	21995.8	20223.5	28622.5	29005.1	33970.5	23552.9	19389.4	19982.7	22153.2	30335.7	31838.1	23628.1	28622.5	31457.3	50903.5	30811.3	25342.9	34589.6	34190.4	31143	28976.4	36132.9	28622.5	32086.5	19084.8	22868	26285	31964.5	19826.4	22088.8	25280.5	18775
NA	NA	NA	NA	NA	NA	NA	NA	NA	NA	13079.7	9027.53	14149.1	7473.69	6689.88	8923.84	7204.4	10607.5	6762.42	5723.46	NA	NA	NA	NA	NA	NA	NA	NA	NA	NA	NA	NA	NA	NA	NA	NA	NA	NA	NA	NA	NA	NA	NA	NA	NA	NA	NA	NA	NA	NA
41698.5	38480	37480.9	40403.1	34927.2	28074.6	31725.6	30738.3	27804.9	32650.2	41698.5	29466.5	40031.3	29064	26233.4	27874.9	37338.1	32296.2	27374.1	30146.8	41698.5	27109.7	34647.8	25234.8	33038.7	27489.2	29374.9	32920.3	34874.7	25690.3	41698.5	31486.9	38394.7	28756.8	24072.4	32308.7	20630.8	29548.5	29330.9	33018.9	41698.5	33856.3	31718.4	42952	39706.3	52349	37481	34973.8	38316.7	42252.4
86670.9	86182.8	92889.3	83668.9	72804.2	57849.9	78012.1	72802.3	73245.2	73648.3	86670.9	71896.3	83685.7	59746.1	47367.1	59396.6	64194.3	72061.1	36116.2	50626.4	86670.9	68753.3	99932.1	63129.1	76077.7	59833.1	69191.2	71703.9	74699.7	58434.7	86670.9	61994.7	80355.2	64869.6	46848.8	83025.5	52318	65611.8	66402.3	76070.8	86670.9	75561.2	56166.3	106034	104020	112408	92062.5	66134.9	94558.3	110586
NA	NA	NA	NA	NA	NA	NA	NA	NA	NA	NA	NA	NA	NA	NA	NA	NA	NA	NA	NA	NA	NA	NA	NA	NA	NA	NA	NA	NA	NA	NA	NA	NA	NA	NA	NA	NA	NA	NA	NA	170.333	165.404	147.33	152.259	147.878	198.813	133.09	112.825	146.235	210.315
21067.8	18160.1	18609.9	16010.4	12678.7	10681.7	12733.5	14409.7	13986.3	13386.5	21067.8	9291.93	13906.4	8775.77	5799.71	7370.03	9231.63	9983.46	6995.5	7757.84	21067.8	12579.1	10852.7	6640.7	8980.41	5410.47	7724	8184.13	8371.19	7235.98	21067.8	12940.4	14051.8	10117.1	7147.12	13286.6	6770.56	10224.7	9969.36	11171.4	21067.8	8315.23	25555.4	10723	10560.9	11429.1	9364.77	7643.84	8373.11	12119.8
8722.65	8310.85	7731.12	7213.85	4970.89	4384.15	6416.84	6169.12	6282.26	6245.34	8722.65	12320.4	11841.1	8755.64	7366.22	8889.53	9623.05	11714.9	6071.9	8254.98	8722.65	5223.29	9137.89	6091.19	6930.92	6194.23	6831.4	6241.13	7340.65	6026.02	NA	NA	NA	NA	NA	NA	NA	NA	NA	NA	8722.65	8833.28	4660.38	14683	13071.9	13981.1	7263.69	8968.11	13154.8	12439.2
452363	348692	346741	337410	280148	261536	317884	275185	324707	303990	452363	316000	307093	236380	224120	249974	265246	286484	248760	248203	452363	252167	351569	283889	329205	245785	307264	323465	263824	226456	452363	438367	438205	390096	269981	357031	297097	327883	377538	372894	452363	294397	275455	350126	326047	293454	305716	299456	308558	385763
608023	446726	482915	444346	380185	325837	419271	395431	400954	397047	608023	428902	483247	389005	235755	353993	382248	432738	185570	291731	608023	400648	413311	296357	341169	297558	376580	320137	347684	236793	608023	336746	496333	382371	269478	439712	294293	356071	398662	428392	608023	419542	285477	493455	472352	463087	445572	349027	377274	460173
27696.6	29331.7	33528	26917.6	26089	22212.6	33490.8	23606.9	38601.9	26224.3	27696.6	28557.7	27737.3	20211	20309.9	20782.6	30590.9	21712.9	21543.1	22425.4	27696.6	20617.5	31649.4	21441.8	33759	23573.6	25202.3	21605.4	23527	22356.6	27696.6	27071.6	28042.2	24670.2	24917.4	29492.7	23607.3	22918.6	21097.6	32241.3	27696.6	33538.6	20213.7	33661.4	33653.7	36387.4	29185.5	31188.6	33626.1	33836.4
9204.53	11975.3	11789.9	12769.2	10793	7943.04	9568.57	8040.8	11021.3	10871.4	9204.53	10741.3	11801.6	9595.11	8431.65	8625.06	8558.08	10691.6	9590.59	9571.02	9204.53	3367.26	4787.75	2824.87	2990.26	4544.99	10889.4	3543.59	4903.4	3327.89	9204.53	9675.69	13050.4	11197.3	8209.3	12796.4	9751.56	10365.5	11135.1	10792.3	9204.53	6123.84	5260.33	5990.35	7475.42	8491.19	6175.98	5247.81	7594.31	6493.02
142936	451582	384270	367938	361269	290319	415897	173562	350526	336863	142936	368953	302569	278413	243516	306857	318595	327912	265257	257346	142936	203397	213771	133693	177550	164849	191045	185802	145982	160105	142936	185586	239595	176903	195857	224183	167395	191005	198013	292948	142936	214851	207465	348366	372399	359585	252801	200143	266800	285075
53568.8	41976.9	49158.4	40260	47501.3	35221.3	40717.5	37927.3	42561.3	42997	53568.8	46774.6	50724	27491.8	35767.6	38631.3	48220	34584.5	54020.6	48754.7	53568.8	34611.4	33630	37166.1	28441.7	34164.9	29487.6	35649.7	39505.4	39617.3	53568.8	56392.8	73256.4	37827.2	41417.7	42608.9	62720.3	46184.4	53672.9	44786.6	53568.8	34120.2	35416.5	37781.7	40962	49842.7	38092.7	31486.3	42560.8	48854.9
36614.2	26113.1	35727.9	26912.2	30790.5	21406.4	30372.9	25696	30092.1	28071.5	36614.2	20269.7	27656.9	28525.6	19070.5	20866.5	19111.7	25382.1	14552.8	19919.7	36614.2	24095.4	42240.1	27139.9	27684.1	30259	28548.2	33133.9	31892.4	21894.4	36614.2	13851.3	26864.8	11654.8	12780.9	15784.7	10314.4	15098	15424.7	16213.1	36614.2	25699.8	27304.7	28374.6	41064.7	40195.4	32520.4	25543.8	33211.4	19094.7
109265	189069	211058	187314	160948	111731	156684	115089	178849	182315	109265	149316	165358	126333	120485	126934	143026	135953	140493	119607	109265	100753	135334	86155.1	92511.4	75967.7	92907.8	96420.2	111948	62784.4	109265	87037.7	129704	95952	86300.9	121292	67679.6	95887.6	103382	93122.9	109265	103861	77612.3	132691	128995	139709	121636	109763	115451	139480
398458	193824	223019	200370	154447	113097	166740	184511	172235	162623	398458	184359	199485	180423	141648	168744	188822	203658	117233	154727	398458	228518	349390	202943	265191	241219	299513	247252	262558	204238	398458	201189	292816	226889	209153	315189	223418	227609	250232	255510	398458	273367	222618	300664	267374	273197	259913	232926	273265	355004
43143.4	52339.7	54173.7	59531.3	40288.7	29150.3	43689.8	33666.3	50071.5	42024.6	43143.4	42653.7	39723	34019	32643.8	33417.2	34054	36155.8	31408.1	35428.5	43143.4	48556.9	57435.6	40408.3	33890.6	38701.4	42853.3	55064.9	39222.6	39781	43143.4	26531	39708.5	26988.7	21102.6	25125.1	17236	24382.9	30265.1	22598.8	43143.4	34963.8	36250.5	40858.8	35633.9	43097.1	42615.9	39016.2	37772.3	41999.3
228898	204361	224256	186107	188590	160267	174200	192672	165835	193010	228898	203981	234017	181085	161173	190566	198822	216233	157442	172937	228898	205504	269892	212731	217475	233371	221961	252607	287621	188666	228898	174148	269519	216509	197467	280590	158856	227627	244175	220869	228898	178083	185265	215503	217880	238487	210070	166151	211951	220392
98629	89020.2	138485	85175.7	77337.4	56476.7	81442.5	80454.6	103232	98287.2	98629	86672.1	94017.2	62851.1	51225.9	73492.5	54502	78473.6	50997.4	58208.4	98629	69676.6	93537.8	74605.8	67401.6	71556.8	70371.7	85122.5	66724.2	58548.9	98629	65376.8	87535.9	59424.5	55471.4	81928.5	40433.4	66210	62807.7	70651.5	98629	161886	101761	116684	101961	121119	72902.4	77013.2	69799.6	113339
NA	NA	NA	NA	NA	NA	NA	NA	NA	NA	NA	NA	NA	NA	NA	NA	NA	NA	NA	NA	11501.9	17148.4	13930.3	15096.9	24635.7	14219	19022.5	15823.4	16811	10518	NA	NA	NA	NA	NA	NA	NA	NA	NA	NA	NA	NA	NA	NA	NA	NA	NA	NA	NA	NA
NA	NA	NA	NA	NA	NA	NA	NA	NA	NA	NA	NA	NA	NA	NA	NA	NA	NA	NA	NA	NA	NA	NA	NA	NA	NA	NA	NA	NA	NA	NA	NA	NA	NA	NA	NA	NA	NA	NA	NA	NA	NA	NA	NA	NA	NA	NA	NA	NA	NA
154108	164926	186549	151219	158601	134084	149124	125390	165831	154569	154108	184773	180304	146675	155219	181788	161590	170635	183864	159551	154108	136031	178631	138696	149221	160738	157708	156364	149096	121118	154108	162094	173932	137262	141925	164505	106210	153119	127057	160897	154108	194838	177513	258099	269330	235676	183614	203585	250997	266699
16723.6	18405.8	19484.3	18685.4	15896.3	14414.8	16208.5	14553	18143.2	15677.7	16723.6	18351.4	19225.9	16717.4	18419.7	17451	16600.4	21163.6	16869.3	16003.8	16723.6	14535.7	18339.2	14825.2	14915.2	19558.3	16010.4	18355.5	19201	19635.5	NA	NA	NA	NA	NA	NA	NA	NA	NA	NA	16723.6	10403.2	16906.3	15568.2	17385.8	12965.1	13924.2	14924.3	13097.6	10937.5
617168	411647	463640	350760	343694	293642	366033	388553	378214	336716	617168	395579	425915	351418	381520	299802	357363	390409	263618	366576	617168	501187	586277	552398	526319	430816	535919	579046	490935	602199	617168	520321	661836	487373	505067	616017	415909	468496	526854	566816	617168	393960	375819	506483	503680	540847	417964	356508	490561	425013
191279	206046	236588	232505	181506	162069	177593	157355	193534	169794	191279	157603	163478	146668	159396	147516	155965	161286	133901	144409	191279	172957	215877	170097	189231	178776	190273	218083	242862	193655	191279	260210	249262	243907	288823	336764	216855	209245	238705	267541	191279	153355	144919	210809	207347	213094	178615	168514	192020	166503
NA	NA	NA	NA	NA	NA	NA	NA	NA	NA	NA	NA	NA	NA	NA	NA	NA	NA	NA	NA	12677.6	7161.34	11341.5	10363	10102	10058.4	8927.71	10654.8	9195.46	9374.42	NA	NA	NA	NA	NA	NA	NA	NA	NA	NA	12677.6	11998.2	23559.4	24149.2	21363.3	23536.5	14963.1	12542.4	17580.4	26606.7
38390.3	46157.9	42482.7	46148.4	45392.1	37664.5	40683.8	36352	39766.8	45223.5	38390.3	25152.9	27257.6	25787.5	16464.8	23023.6	22096.8	26254.8	11688.8	24272.3	38390.3	24008.4	40569.8	31811.9	35299.7	28233.5	34943.6	34610.4	35241.4	24149.4	38390.3	23401	37476.5	23699.9	17682.4	30416.2	15697.8	25239.7	24730.3	26747.6	38390.3	18943.9	21823.9	30385.5	33644	31155.6	28349.5	22648.3	28171.2	34970.9
196490	187204	194681	173232	153065	123178	164430	137319	168386	159489	196490	155113	163648	123315	94201.6	131679	164320	153843	81575	115149	196490	146173	252832	161150	203040	143864	175631	193803	153245	145978	196490	175465	207165	161885	111944	195905	105856	169528	167273	195637	196490	171481	144431	205904	209146	165541	174875	154946	176462	193522
163812	165373	182106	167044	168465	149899	166238	179358	189956	158044	163812	176835	206855	138071	165132	175031	179604	174766	184893	161070	163812	111631	123451	112019	109624	125602	136935	136241	143257	104088	163812	176178	192226	167506	163015	198761	152800	158075	172013	178811	163812	124784	86291.3	133201	117493	140186	113289	109927	118912	127034
359944	320634	345455	278001	299579	228402	271928	262005	267701	310404	359944	295454	315268	237271	182807	231600	260750	319060	135139	193142	359944	245873	452824	320695	381982	287255	319246	340580	347201	231636	359944	284427	390712	290858	182914	332513	167482	267447	284160	316826	359944	292815	241992	393337	383108	387346	353394	290201	381580	479235
155178	101494	132687	99116.5	93140.3	100563	119762	124245	129958	123646	155178	125752	114425	104408	110146	101318	139110	105292	101461	127676	155178	108363	103299	94660.8	73659.5	87785.7	119513	85960	105782	61111	155178	71683	157911	104449	56781.3	115790	43437	117371	121701	95834.7	155178	106193	85867.4	70649.9	69287.6	71194.8	104491	90533.1	102578	79016.4
629466	112655	201315	112910	119407	139133	141638	245178	162704	125549	629466	108084	124834	78147.4	100956	75246.2	57196.9	92483.8	69096	65435.1	629466	133906	255385	193338	120436	166097	211036	153336	337465	125610	629466	320147	465591	263587	235418	367299	97010.7	244007	244298	277327	629466	193743	152276	133301	157741	153250	148295	246370	220162	119792
321046	233131	260826	191025	212459	163720	201908	180043	214468	197583	321046	284728	286024	157719	255482	241395	224452	266347	213843	216617	321046	629134	675457	1.18063e+06	1.28211e+06	1.52729e+06	1.57799e+06	1.57719e+06	1.78715e+06	1.4222e+06	321046	229822	273926	201832	246627	286225	293245	204679	239752	254533	321046	232172	246724	237375	267241	310594	222032	188684	220243	252123
323475	278139	274029	236464	259687	220854	250481	218294	231703	233178	323475	257030	268748	151494	259608	219264	185951	284268	191913	168883	323475	148100	172666	153466	97892.2	128619	136138	138365	202503	120518	323475	233047	247467	210908	236802	326129	128840	208275	185742	230423	323475	201266	202019	183726	208549	243264	218827	115772	167441	257746
NA	NA	NA	NA	NA	NA	NA	NA	NA	NA	NA	NA	NA	NA	NA	NA	NA	NA	NA	NA	NA	NA	NA	NA	NA	NA	NA	NA	NA	NA	NA	NA	NA	NA	NA	NA	NA	NA	NA	NA	NA	NA	NA	NA	NA	NA	NA	NA	NA	NA
1187683	1.28089e+06	1.08307e+06	1.14353e+06	1.24982e+06	708445	1.16731e+06	1.10023e+06	1.06943e+06	1.09908e+06	1187683	872669	1.02159e+06	452418	921214	1.06835e+06	930400	1.06e+06	911815	849157	1187683	803423	1.23873e+06	1.28105e+06	1.12273e+06	1.23245e+06	1.10054e+06	1.9261e+06	1.42814e+06	2.00419e+06	1187683	1.09685e+06	1.43533e+06	962889	1.31216e+06	1.64946e+06	1.11191e+06	1.1826e+06	1.14452e+06	1.21528e+06	1187683	649015	594346	724786	802183	896381	784009	316217	605389	605842
123537	84981.2	134649	135249	108738	109492	134814	104416	155026	127587	123537	98785	110493	103174	104532	82631.4	101683	86245.7	95080.2	105029	123537	107732	112451	139305	116117	156995	170946	120798	153938	64334.7	123537	87163	112111	76363.1	63794.8	94389.7	64758.2	79630.6	93766.4	77533.9	123537	117473	76981.2	133497	134033	171724	148295	121824	99686.1	99374.8
71675.9	25667.5	37776.6	20738.5	30597.1	29189.2	30492.1	31089.1	36852.4	23960.1	71675.9	36939.4	34224.3	36800.8	37732.4	36159.2	31566.3	27045.3	39607.6	41496.9	71675.9	25163.5	20866.4	18335.1	8603.14	19808.8	20009.8	12251.9	20471	8101.76	71675.9	41933.1	54197.2	32761.7	19653.2	42139.9	60618.7	54545.7	51957.8	28840.9	71675.9	21235.4	15689.9	14820.8	11803	8754.04	13340.6	15258.5	17962	6953.35
7275.87	7985.28	4711.68	7229.05	7636.68	5781.91	8501.71	6568.49	7295.67	7176.13	7275.87	7349.55	9358.75	7829.6	5389.96	6897.96	6198.31	9175.27	4447.38	6397.48	NA	NA	NA	NA	NA	NA	NA	NA	NA	NA	7275.87	7798.37	15806	8540.81	3282.98	5993.71	5423.97	9328.63	8973.52	5881.08	7275.87	17880.8	9914.02	28203.1	24036.5	24853.1	27208.6	23000.1	28056.6	25282.3
NA	NA	NA	NA	NA	NA	NA	NA	NA	NA	NA	NA	NA	NA	NA	NA	NA	NA	NA	NA	NA	NA	NA	NA	NA	NA	NA	NA	NA	NA	NA	NA	NA	NA	NA	NA	NA	NA	NA	NA	NA	NA	NA	NA	NA	NA	NA	NA	NA	NA
851422	695941	784186	788179	669125	571246	630226	610720	669519	655815	851422	629883	732931	611330	606395	588977	676616	665998	555155	616647	851422	637384	719780	574728	541784	611737	665630	630704	664454	566685	851422	626740	845188	601975	742765	722260	539665	612512	729003	688994	851422	548507	764193	609123	669051	688654	590643	574877	565181	604966
71735.3	73484.8	63017.5	77249.9	63418.8	53866.6	58933.2	49417.8	58773.3	59218.4	71735.3	70473.8	93364.4	50451.4	57806.9	61971.3	63565.5	66659.8	70462.6	53937.9	71735.3	41957.3	55374.5	44784.5	54267.6	47185.8	48395.1	48591.5	55146	37357.3	71735.3	62581	93135.1	58106.2	46432.6	64057.1	49201.4	62650.8	65234.9	60327.2	71735.3	55910.3	44454.4	70555.3	63272.4	71559.8	57448.1	51837.1	67947.6	67841
33940.9	54268.9	51221.6	53447.9	50987.8	42973.3	55846	32656.4	45986.7	45449.8	33940.9	36282.5	36794.6	31782.8	26255.9	28065.2	28755.1	27226.4	41830.9	34023.4	33940.9	39959.4	32418.7	31578.7	24589.4	32598.1	34971.8	38133.1	41404.2	27151.8	33940.9	35447.4	41100	29207.7	24295.3	34035.4	19829	27958.8	29933.6	30118.4	33940.9	26184.2	22244.1	19903.7	19800.8	17051.5	12100.6	30479.2	18975.2	14309.9
1003503	892221	1.04931e+06	979317	905835	780992	948531	910716	892260	882242	1003503	874223	998085	646682	651433	823736	766917	846256	654865	578904	1003503	735755	929218	700696	616912	868444	882960	914959	930531	722228	1003503	687969	951780	777919	655185	956730	304777	683482	663264	868087	1003503	857988	853392	1.00185e+06	1.05985e+06	1.17059e+06	943957	746599	956833	1.14493e+06
231612	281043	278022	264805	240171	184214	224922	177099	191364	222110	231612	176326	240481	196761	127933	178533	197527	211389	143656	147131	231612	179650	233603	192201	201834	185511	189905	228459	220229	176024	231612	243120	226198	193878	138077	201028	102000	171856	163064	198384	231612	193955	211583	246426	266497	271076	199386	205572	187849	276013
116361	129974	120360	141970	125349	102841	133829	91127.8	108355	116459	116361	78633.8	83543.2	62736.9	54892.1	63562.1	68839.8	78673.6	50024.1	51875.2	116361	57806.1	83262.1	65522.6	70251.8	61114	80785.8	61199.1	61525.2	50343.4	116361	75891	109694	77288.7	48954.5	83420.6	53623.5	67802.8	76508.3	90329	116361	88164.1	80333.5	118285	124944	112886	84955.6	89040.9	111337	111087
877702	849643	840900	927457	823263	701159	857671	845824	809566	804518	877702	744333	783592	699055	743447	755385	766423	810369	662323	737936	877702	568343	905614	675489	675170	717196	772433	778274	718739	613721	877702	720366	1.05892e+06	759657	776222	892742	661303	786224	793764	887710	877702	750218	712690	870536	866059	949622	845840	650898	797477	927558
376307	442178	394137	417632	335105	238064	368584	327175	340850	308095	376307	303709	281992	251013	259668	278634	242146	313761	217759	237371	376307	287935	411437	219552	292355	274429	314744	246729	301652	276408	376307	302750	430745	367090	295446	404498	314184	328968	377674	324189	376307	360395	263736	370550	362936	339056	334618	306819	363693	371155
200838	43210.7	45672.2	33712.9	19325.6	26098.7	48238.1	56186.2	31156.1	25256.6	200838	37578.1	51210.3	38481	15526	27328.6	33563.4	35951.8	14263.5	22321.3	200838	23690.3	79378.8	16955.2	25080.1	10125.4	10833.3	21706.2	13586.7	42760.6	200838	30194.3	41886.4	17347.3	48514.2	25346.3	18132.2	22185.1	27792.8	38890.4	200838	4554.55	17716.6	13450.3	16857.6	13041	19803.6	25839.9	25113.4	11052
357957	403863	402250	456532	387590	322934	445268	360403	412582	369609	357957	383401	382646	309962	287749	346196	334933	370541	298879	312643	357957	289195	476887	360970	436923	386466	408908	384145	366498	332059	357957	353005	502698	411051	362956	466454	332611	385676	416137	521892	357957	392766	334503	498193	508467	547314	431247	394689	477395	550923
39451.6	48330.2	55189.7	44385.9	40325.3	34920.7	40288.6	35663.5	45261.4	46251.5	39451.6	56336.7	57520.8	45495.7	53079.6	51968.2	46279.8	46159.1	51430.5	49048.5	39451.6	42176.8	65616.3	38310.7	48117.6	44479.3	49544.2	40736.5	41060.7	48011.6	39451.6	48003.8	63734.7	45677	47036	57649.7	48381.3	48624.3	45197.4	53490.6	39451.6	35306.6	30942.1	53201	53360.1	59537.9	47828.5	41882.2	53704.9	57816.2
56046.4	48697.8	49686.8	48271.3	39508.7	34861.9	38917.7	37645.2	39180.4	41233.7	56046.4	35409.1	41499.4	32290.6	27709.6	31408.3	31465.4	36074	24568.4	24999.9	56046.4	37352.8	50740.8	37316.3	38805.8	36344.7	43039	40859.5	43993.8	35494.4	56046.4	37715.4	48514.5	38284.5	29039.1	42161.5	23971.2	36925	39118.7	37915.5	56046.4	39034.5	40786.9	44352.3	43274.7	45359.6	43313.1	34292.3	44393.9	52960.6
327409	193594	223330	182684	165859	142553	193046	211342	197346	179088	327409	369474	402209	306005	304736	329348	350044	343925	270316	316107	327409	183278	256964	253470	228045	233304	233761	236033	306598	199805	327409	285622	344432	246195	248741	318816	202733	241023	282028	279279	327409	144799	120309	115609	122264	115281	118304	184657	158890	109493
258786	269975	294308	249413	237937	210965	236273	223411	266791	245828	258786	233837	260121	204808	205492	219037	218180	221530	209330	215027	258786	226603	381766	298848	331239	307078	293866	311342	282320	263945	258786	273634	346316	261220	257974	303444	256777	291123	279726	284416	258786	254867	269198	356565	327762	339375	287736	254519	305606	323302
30217.6	15500.8	12494.3	12978.1	9086.98	6994.45	9824.91	13174.8	8662.09	8505.14	30217.6	2152.76	6922.74	3101.8	2699.2	1996.99	3841.25	2543.96	1740.35	3218.36	30217.6	42774.5	41756.1	28837.2	45324.9	28535.7	36420.3	27239.8	36195.8	13324.9	NA	NA	NA	NA	NA	NA	NA	NA	NA	NA	NA	NA	NA	NA	NA	NA	NA	NA	NA	NA
15735.7	10808.5	17391.7	9962.04	10238.9	8789.1	8796.73	8768.73	12366.5	11977.6	15735.7	13527.6	20709.7	11777	8273.74	13482.4	10118.9	13943.4	8796.92	9337.43	15735.7	12182.8	14805.7	13160.6	12449.3	10179	10325.1	10757.4	12037.6	7103.82	15735.7	12929.7	21670.5	13799.6	8574.51	14282.5	9352.14	12750.9	13717.7	12288.6	15735.7	12844.1	13852.8	13684.7	15937.5	18593.7	14962.4	11869	12003.5	18694.6
110236	109397	109713	118820	95015.8	73295.5	98479.4	84715.5	88452.9	95622.8	110236	88262.5	104919	79491.1	47470.7	73831.7	88458.6	91751.2	42467.6	56498.6	110236	88516.3	105379	85361.3	88902.1	69161	80463.9	74297.3	76271.4	52977.1	110236	91137.9	139019	90844.6	61258.8	107787	46169.4	91545.8	107590	100929	110236	98306.3	92758	123495	125561	130152	108476	77086.8	93998	149391
19932.9	28329.2	24782.2	22226.5	21752.8	12217.4	21420.1	23085.4	12538	9794.76	19932.9	9298.16	24473.1	31056.4	24135.7	6434.44	14994.1	31222.1	28577.3	8119.41	19932.9	14806.1	21407.6	17610.4	7152.11	5443.32	9267.39	15376.2	14060.8	6367.29	19932.9	29643.5	35127.4	21688.5	22118.1	22270.3	4251.63	17991.5	20036.6	22883.6	NA	NA	NA	NA	NA	NA	NA	NA	NA	NA
43528.5	40581.4	40517.5	41424.1	38647.9	30353	33537.7	31045.9	33865.2	37769.7	43528.5	29045.2	48273.4	25591.3	20153.5	28698.6	27615.3	29133.8	27653.6	23182.4	43528.5	27690.4	33334.1	30401.1	25905.7	43796.1	33527.7	32659.8	39420.7	27237.6	43528.5	27503.5	44437.7	33870.5	29486	37479.9	38073.6	35095.2	47233.8	32278.1	43528.5	30312.2	43447.1	33427.9	29324.5	37480.4	25954.2	25770.9	30688.9	32929
NA	NA	NA	NA	NA	NA	NA	NA	NA	NA	9847.84	15309.1	13430.9	13899.2	16680.8	13721.9	16312.5	15700.8	16092.4	20126.9	9847.84	14045.5	20664	13674.7	14004.5	13420.9	16426.1	14264.3	18771.3	18246	9847.84	10403.2	13531.7	8809.61	11042.3	14149.9	9235.69	13360.2	12263.5	11269.4	9847.84	17093	2919.18	28277.4	29895.2	25428.5	17690.9	18429.5	17268.9	37386.6
1304999	1.32556e+06	1.42152e+06	1.54995e+06	1.16076e+06	1.12004e+06	1.18672e+06	1.06024e+06	1.16241e+06	1.08374e+06	1304999	1.23293e+06	1.38952e+06	1.03914e+06	1.18182e+06	1.11013e+06	1.51082e+06	1.15405e+06	1.23625e+06	1.1139e+06	1304999	1.20502e+06	1.28548e+06	1.22496e+06	1.21965e+06	1.24375e+06	1.23767e+06	1.46645e+06	1.18226e+06	1.53605e+06	1304999	1.38619e+06	1.60701e+06	1.44439e+06	1.47339e+06	1.76086e+06	1.28158e+06	1.47121e+06	1.46038e+06	1.56697e+06	1304999	1.12969e+06	977492	1.39562e+06	1.38415e+06	1.56355e+06	1.06164e+06	1.29218e+06	1.3761e+06	1.63099e+06
NA	NA	NA	NA	NA	NA	NA	NA	NA	NA	NA	NA	NA	NA	NA	NA	NA	NA	NA	NA	17823.9	5050.47	6794.56	6477.93	4877.01	7417.16	9285.22	5206.59	13730.9	3735.18	17823.9	17592.8	45792.7	27117.7	15977.8	22001.6	21058.6	25601.8	33169.8	23357.3	17823.9	2806.26	5323.73	3378.41	3471.05	7623.23	4086.79	3634.52	4539.06	3525.54
615953	688988	596897	617209	574249	474416	563110	510166	499115	573169	615953	467347	609892	559450	441500	550042	614020	685929	419185	474007	615953	382278	475121	348204	420867	396175	445652	413114	458328	316975	615953	488983	629198	474780	351990	560465	368493	456322	448154	543704	615953	453618	454731	554057	542127	571629	525436	445570	483792	554334
NA	NA	NA	NA	NA	NA	NA	NA	NA	NA	57309.3	55825.8	52092.5	37606.5	57002.4	49877.8	63304.7	51491	44419	48976.5	57309.3	39110.7	59054.4	43146.6	57302.2	59228.5	61612	49900.2	50828.6	53962.4	57309.3	45626.3	61783	45102.4	47112.3	64568.6	46747.6	34500.3	37997.5	44942	57309.3	41699	33922.6	42925.5	47553	55051.5	41759.8	43002.9	50207.7	34603.1
1137323	1.05175e+06	1.09376e+06	914128	964383	711597	912158	811743	1.03525e+06	961240	1137323	669541	737701	408207	652642	571995	651492	668356	549297	643086	1137323	877614	1.03116e+06	942060	958635	1.00414e+06	1.12498e+06	1.06685e+06	1.13689e+06	1.1506e+06	1137323	878192	1.46974e+06	881083	932038	1.34014e+06	609499	976468	1.03388e+06	956388	1137323	823300	753075	895478	993179	1.14098e+06	736461	567769	790035	936002
736299	556888	627726	499131	553937	436152	562553	513772	605279	551387	736299	510873	565141	270781	488955	459359	408083	495131	397494	436516	736299	591095	661514	509491	543574	599631	622407	614063	643836	780398	736299	440391	558282	351303	522807	556892	460399	404609	426584	438739	736299	498927	454811	684697	785932	864337	497684	410379	612052	677598
70729.3	105093	112056	123659	82121	76867.4	102734	86844.8	93240.2	85747	70729.3	62712	97556.5	83341.3	62176.4	68990.8	64094.8	87876.6	85256.1	62619.3	70729.3	70771.1	81629.8	78408.4	210938	72067.6	118177	86654.9	87721.3	60954.8	70729.3	126699	112234	108412	80045.3	78092.1	70295.7	87783.3	126333	80802.4	70729.3	94985.3	84373	104460	65802.1	85636.9	91903.1	90433.4	57308.4	81726.6
192726	162231	155557	165953	111386	94459.7	140400	122258	118831	120312	192726	130488	132417	153154	103862	96578.1	149825	136280	127501	125295	192726	129884	154158	125464	134080	100860	106788	149157	120261	128753	192726	187614	189281	138274	117063	160040	145090	133868	136132	139197	192726	124298	101843	141183	133796	149183	124159	115895	131013	173665
908954	973716	934854	1.04563e+06	1.05314e+06	688379	922439	839704	789553	819487	908954	937185	1.19706e+06	1.14812e+06	658501	1.07849e+06	1.24874e+06	1.40765e+06	373495	644068	908954	930261	1.19814e+06	1.14381e+06	1.42636e+06	903590	1.08826e+06	1.29783e+06	1.48063e+06	828330	908954	1.14081e+06	997784	1.26843e+06	581021	1.17708e+06	539722	1.06473e+06	1.19487e+06	1.31215e+06	908954	1.04315e+06	929601	918637	961445	1.02531e+06	911250	833839	925607	1.29346e+06
203607	156039	212332	128214	153817	117769	175872	179726	158016	167810	203607	128935	136739	132798	82915.5	133974	102219	160871	52327.2	87568.6	203607	133009	164463	150917	156051	112761	154605	121591	140044	83845.5	203607	131671	175158	130537	89571.2	165116	74064.2	150496	145559	152732	203607	142874	98417.8	154562	167972	127047	116413	87185.3	124298	96350.3
6603.5	5543.61	21882.8	20303.8	51696	107955	0	57202.6	10619.2	11047.1	6603.5	80333.2	135739	24608.7	8242.43	13238.3	53105.5	20045.2	78300.6	3272.1	6603.5	10780.5	10889.1	44746.1	83299.1	28952.4	45228.1	51908.1	13319.7	29702.5	6603.5	12516.3	11174.4	22933.3	6293.23	9511.26	3580.62	10095.7	9765.3	27038	6603.5	201253	68949.9	126839	37246.7	43415.6	12125.8	86879	10080.1	54285.4
750596	834868	826422	865098	723402	526817	821275	775314	740478	755305	750596	665024	893759	544187	460582	529369	597935	672817	375394	516098	750596	639441	984418	777460	847426	710219	766879	910698	802157	698879	750596	848084	995755	798052	743891	1.01379e+06	546200	791803	807064	1.04501e+06	750596	540689	505458	750749	768376	690575	491682	511245	646045	732044
176312	168606	203373	186094	192456	145200	164012	151605	145242	186532	176312	137289	157887	133693	88310.7	115994	145493	158473	62461.5	85838.8	176312	111734	162420	131665	147417	118314	140032	151399	124264	94674	176312	172421	208375	131960	105878	176081	121171	137705	150217	170098	176312	170032	183465	225743	235947	248215	201873	155909	185754	258600
30170.4	31856.4	35467.1	34779.8	26444.6	21228.5	30505.6	26604.4	25646.1	27646.5	30170.4	29244.7	31077.8	23586.7	20526.1	24315.1	27882.1	29961.4	19250.8	22863.9	30170.4	20917.4	36284.7	25088.3	43023.2	26780.7	27598.8	30172.1	35207	40820.3	30170.4	27231.7	41272.1	32949.8	25916.5	42587.3	21748.4	31652.4	29724.2	43339.6	30170.4	24258.6	23012.1	31389.1	32347	34816.5	33497.3	22422	32620.7	33215
143024	107195	136135	110374	95177.5	82223.8	114603	100935	129431	116624	143024	99337.4	99836.5	86499.9	90735.9	91542.9	93909.3	96674.2	66117.3	90581.6	143024	84443.6	142858	84170	105240	100236	110477	99610	102653	107668	143024	116845	166755	121441	106992	154107	77788.2	128754	129906	134639	143024	69309.7	77115.7	119811	127965	114118	108189	92418.1	114702	111660
NA	NA	NA	NA	NA	NA	NA	NA	NA	NA	15792.8	11676.8	11328.5	10786	9949.3	9233.13	14961.5	10594.2	10001	9383.88	15792.8	16319.8	16119.2	11103.6	13847.6	12564.4	13161.3	19331.6	17785.5	19169.5	15792.8	13250.3	16395.2	11607.6	10252.7	16557.5	12845.8	15698.3	15509.3	15308.6	15792.8	30257.3	19728.7	38621.1	42950.6	37341.9	28190.9	22779.1	29125.7	39359.1
1924039	2.10529e+06	2.03227e+06	2.20734e+06	2.18059e+06	1.79912e+06	2.17185e+06	2.1442e+06	1.77248e+06	1.95243e+06	1924039	1.68308e+06	2.29011e+06	1.89869e+06	1.09521e+06	1.81268e+06	2.24298e+06	2.22266e+06	686597	1.3068e+06	1924039	1.73634e+06	2.19996e+06	1.8555e+06	2.03891e+06	1.63756e+06	1.77559e+06	2.10266e+06	1.98763e+06	1.45195e+06	1924039	1.44353e+06	2.08932e+06	1.5261e+06	958602	1.88486e+06	883191	1.56442e+06	1.62617e+06	1.74632e+06	1924039	1.9077e+06	1.52039e+06	2.37102e+06	2.26309e+06	2.54039e+06	1.66414e+06	1.46451e+06	1.82009e+06	2.98516e+06
909415	725115	815868	737541	640766	558033	657090	693552	645995	689765	909415	683608	822619	628192	423861	600964	619536	733722	341988	450634	909415	835093	834028	689647	605431	594545	682486	768138	644281	495139	909415	521797	754186	556862	343246	674022	277014	539286	589657	553149	909415	594522	556025	657776	600517	614111	621344	477001	529649	729925
184553	209213	228384	222603	196396	160490	184421	186290	191001	200099	184553	167778	177777	123382	89240.4	135243	115020	159510	66883	90137.4	184553	184828	188738	141351	143740	147770	150366	172926	191851	98997.6	184553	142073	164324	145019	110814	176708	112791	148701	151119	154024	184553	173110	160123	251569	247228	276350	208738	143345	184084	204920
252485	142663	188196	153660	137388	120903	160342	166196	144700	162541	252485	131793	173711	102789	68096.9	124684	138418	113978	58432.9	103685	252485	138666	153027	128304	142350	120071	136352	124414	118096	101949	252485	152042	223738	146187	97717.3	176527	106306	158301	166095	157094	252485	108031	100942	194615	149482	175741	153611	99141.9	144313	159893
60058.4	60140.3	65924.3	66490.2	52285.3	45267.8	60229.4	48002.8	63361.1	57185.8	60058.4	56126.8	60446.8	47495.1	50581.2	49959.7	56940.2	56156.2	51967.5	57385.4	60058.4	43564.2	81427.6	52649	66033.4	53483.2	52643.7	65559.7	52408.2	59886.7	60058.4	79702.9	90456.4	81518.4	76852.3	96439.4	89788.6	94980.9	92603.3	108036	60058.4	51446.3	43735	58614.4	59285.1	64437.5	51607.2	51099.8	60020.1	66713
651672	563665	613763	573265	579131	454667	618394	529485	532791	662796	651672	577657	596388	654639	297221	628324	590761	761187	232743	442932	651672	471231	665729	594675	675423	502037	658171	630569	688997	339423	651672	437285	617326	444169	238625	444784	254477	412036	472401	438944	651672	493254	354129	623626	601885	620854	411451	428635	499922	683037
[truncated: 8,552 more rows]
[truncated: 198 more columns]

## Sheet: TPM_cell_lines
gene	HPSI0514i.kuco_1.hs37d5	HPSI0514i.toco_5.hs37d5	HPSI0713i.aehn_22.hs37d5	HPSI0414i.sebn_3.hs37d5	HPSI0414i.sebn_4.hs37d5	HPSI1014i.tixi_4.hs37d5	HPSI0714i.iudw_1.hs37d5	HPSI0214i.poih_4.hs37d5	HPSI0914i.zerv_7.hs37d5	HPSI0414i.seru_7.hs37d5	HPSI0414i.seru_1.hs37d5	HPSI0914i.zerv_8.hs37d5	HPSI0115i.iiyk_4.hs37d5	HPSI0714i.keui_4.hs37d5	HPSI0614i.lepk_1.hs37d5	HPSI0714i.nufh_3.hs37d5	HPSI0115i.iiyk_2.hs37d5	HPSI0715i.zaie_1.hs37d5	HPSI0715i.aowh_2.hs37d5	HPSI0115i.qoog_4.hs37d5	HPSI0314i.sojd_3.hs37d5	HPSI0714i.kute_4.hs37d5	HPSI0414i.oikd_5.hs37d5	HPSI0514i.sohd_3.hs37d5	HPSI1113i.wahn_2.hs37d5	HPSI0114i.vabj_3.hs37d5	HPSI0714i.nufh_4.hs37d5	HPSI0215i.yoch_6.hs37d5	HPSI0914i.gine_2.hs37d5	HPSI1014i.nosn_6.hs37d5	HPSI1113i.wahn_1.hs37d5	HPSI0414i.oikd_2.hs37d5	HPSI0115i.hecn_6.hs37d5	HPSI0614i.lepk_4.hs37d5	HPSI1014i.tuju_1.hs37d5	HPSI0713i.aehn_2.hs37d5	HPSI1113i.nibo_3.hs37d5	HPSI0914i.jejf_3.hs37d5	HPSI0914i.jejf_2.hs37d5	HPSI0914i.kajh_3.hs37d5	HPSI0914i.kajh_2.hs37d5	HPSI0914i.laey_6.hs37d5	HPSI0914i.laey_4.hs37d5	HPSI1014i.qayj_4.hs37d5	HPSI1014i.babz_3.hs37d5	HPSI0215i.fawm_2.hs37d5	HPSI0215i.fawm_4.hs37d5	HPSI1014i.sehl_6.hs37d5	HPSI0715i.zaie_5.hs37d5
[truncated: 12,826 more rows]
[truncated: 87 more columns]
