# Supplementary material for: Erosion of human X chromosome inactivation causes major remodeling of the iPSC proteome
Source: Cell Rep. 2021 Apr 27;35(4):109032. doi: 10.1016/j.celrep.2021.109032 (PMC8097692; doi:10.1016/j.celrep.2021.109032)
Supplement: Table S2. iPSC line TMT and XIST mapping, related to Figures 2, 3, 4, 5, and 6 — Mapping of the different iPSC lines to TMT reporter channels as well as their XIST stratified population. [file mmc3.xls]

## Sheet: TMT_channel_ipsc_line
reporter	label
Reporter.intensity.1.pt6374	copy.numbers.bubh_3
Reporter.intensity.1.pt6375	copy.numbers.bubh_3
Reporter.intensity.1.pt6376	copy.numbers.bubh_3
Reporter.intensity.1.pt6377	copy.numbers.bubh_3
Reporter.intensity.1.pt6379	copy.numbers.bubh_3
Reporter.intensity.1.pt6380	copy.numbers.bubh_3
Reporter.intensity.1.pt6381	copy.numbers.bubh_3
Reporter.intensity.1.pt6382	copy.numbers.bubh_3
Reporter.intensity.1.pt6383	copy.numbers.bubh_3
Reporter.intensity.1.pt6384	copy.numbers.bubh_3
Reporter.intensity.1.pt6385	copy.numbers.bubh_3
Reporter.intensity.1.pt6386	copy.numbers.bubh_3
Reporter.intensity.1.pt6387	copy.numbers.bubh_3
Reporter.intensity.1.pt6388	copy.numbers.bubh_3
Reporter.intensity.1.pt6389	copy.numbers.bubh_3
Reporter.intensity.1.pt6390	copy.numbers.bubh_3
Reporter.intensity.1.pt6391	copy.numbers.bubh_3
Reporter.intensity.1.pt6392	copy.numbers.bubh_3
Reporter.intensity.1.pt6983	copy.numbers.bubh_3
Reporter.intensity.1.pt6984	copy.numbers.bubh_3
Reporter.intensity.1.pt7422	copy.numbers.bubh_3
Reporter.intensity.1.pt7428	copy.numbers.bubh_3
Reporter.intensity.1.pt7430	copy.numbers.bubh_3
Reporter.intensity.1.pt7431	copy.numbers.bubh_3
Reporter.intensity.2.pt6374	copy.numbers.lutt_6
Reporter.intensity.3.pt6374	copy.numbers.riya_2
Reporter.intensity.4.pt6374	copy.numbers.gibe_2
Reporter.intensity.5.pt6374	copy.numbers.oebj_1
Reporter.intensity.6.pt6374	copy.numbers.fasu_2
Reporter.intensity.7.pt6374	copy.numbers.eevy_7
Reporter.intensity.8.pt6374	copy.numbers.eevy_6
Reporter.intensity.9.pt6374	copy.numbers.walu_1
Reporter.intensity.10.pt6374	copy.numbers.zaos_1
Reporter.intensity.2.pt6375	copy.numbers.fuhz_1
Reporter.intensity.3.pt6375	copy.numbers.pirs_1
Reporter.intensity.4.pt6375	copy.numbers.pulk_1
Reporter.intensity.5.pt6375	copy.numbers.oojs_1
Reporter.intensity.6.pt6375	copy.numbers.eoxi_6
Reporter.intensity.7.pt6375	copy.numbers.guyj_2
Reporter.intensity.8.pt6375	copy.numbers.xebt_2
Reporter.intensity.9.pt6375	copy.numbers.koqx_1
Reporter.intensity.10.pt6375	copy.numbers.mitg_4
Reporter.intensity.2.pt6376	copy.numbers.dixh_2
Reporter.intensity.3.pt6376	copy.numbers.funy_1
Reporter.intensity.4.pt6376	copy.numbers.reng_4
Reporter.intensity.5.pt6376	copy.numbers.mijn_2
Reporter.intensity.6.pt6376	copy.numbers.hidy_3
Reporter.intensity.7.pt6376	copy.numbers.hidy_4
Reporter.intensity.8.pt6376	copy.numbers.fuai_1
Reporter.intensity.9.pt6376	copy.numbers.hutq_1
Reporter.intensity.10.pt6376	copy.numbers.kefk_2
Reporter.intensity.2.pt6377	copy.numbers.waus_1
Reporter.intensity.3.pt6377	copy.numbers.lavd_2
Reporter.intensity.4.pt6377	copy.numbers.rayr_1
Reporter.intensity.5.pt6377	copy.numbers.eavo_1
Reporter.intensity.6.pt6377	copy.numbers.foyj_1
Reporter.intensity.7.pt6377	copy.numbers.jetz_1
Reporter.intensity.8.pt6377	copy.numbers.xugr_2
Reporter.intensity.9.pt6377	copy.numbers.wize_1
Reporter.intensity.10.pt6377	copy.numbers.eafb_1
Reporter.intensity.2.pt6379	copy.numbers.kuco_1
Reporter.intensity.3.pt6379	copy.numbers.toco_5
Reporter.intensity.4.pt6379	copy.numbers.hayt_3
Reporter.intensity.5.pt6379	copy.numbers.hayt_1
Reporter.intensity.6.pt6379	copy.numbers.yemz_3
Reporter.intensity.7.pt6379	copy.numbers.yemz_1
Reporter.intensity.8.pt6379	copy.numbers.zisa_33
Reporter.intensity.9.pt6379	copy.numbers.iisa_1
Reporter.intensity.10.pt6379	copy.numbers.iisa_3
Reporter.intensity.2.pt6380	copy.numbers.ueah_1
Reporter.intensity.3.pt6380	copy.numbers.ueah_2
Reporter.intensity.4.pt6380	copy.numbers.aehn_22
Reporter.intensity.5.pt6380	copy.numbers.aehn_2
Reporter.intensity.6.pt6380	copy.numbers.nibo_3
Reporter.intensity.7.pt6380	copy.numbers.jejf_3
Reporter.intensity.8.pt6380	copy.numbers.jejf_2
Reporter.intensity.9.pt6380	copy.numbers.sebn_3
Reporter.intensity.10.pt6380	copy.numbers.sebn_4
Reporter.intensity.2.pt6381	copy.numbers.kajh_3
Reporter.intensity.3.pt6381	copy.numbers.paab_3
Reporter.intensity.4.pt6381	copy.numbers.zoio_1
Reporter.intensity.5.pt6381	copy.numbers.puie_5
Reporter.intensity.6.pt6381	copy.numbers.puie_4
Reporter.intensity.7.pt6381	copy.numbers.paab_4
Reporter.intensity.8.pt6381	copy.numbers.zoio_2
Reporter.intensity.9.pt6381	copy.numbers.quls_2
Reporter.intensity.10.pt6381	copy.numbers.kajh_2
Reporter.intensity.2.pt6382	copy.numbers.fovu_2
Reporter.intensity.3.pt6382	copy.numbers.tolg_6
Reporter.intensity.4.pt6382	copy.numbers.tolg_4
Reporter.intensity.5.pt6382	copy.numbers.laey_6
Reporter.intensity.6.pt6382	copy.numbers.laey_4
Reporter.intensity.7.pt6382	copy.numbers.qayj_3
Reporter.intensity.8.pt6382	copy.numbers.tixi_4
Reporter.intensity.9.pt6382	copy.numbers.qayj_4
Reporter.intensity.10.pt6382	copy.numbers.fovu_5
Reporter.intensity.2.pt6383	copy.numbers.iudw_4
Reporter.intensity.3.pt6383	copy.numbers.iudw_1
Reporter.intensity.4.pt6383	copy.numbers.poih_2
Reporter.intensity.5.pt6383	copy.numbers.miaj_4
Reporter.intensity.6.pt6383	copy.numbers.oaqd_3
Reporter.intensity.7.pt6383	copy.numbers.oaqd_2
Reporter.intensity.8.pt6383	copy.numbers.babz_3
Reporter.intensity.9.pt6383	copy.numbers.miaj_6
Reporter.intensity.10.pt6383	copy.numbers.poih_4
Reporter.intensity.2.pt6384	copy.numbers.zerv_7
Reporter.intensity.3.pt6384	copy.numbers.seru_7
Reporter.intensity.4.pt6384	copy.numbers.xojn_3
Reporter.intensity.5.pt6384	copy.numbers.zazi_4
Reporter.intensity.6.pt6384	copy.numbers.seru_1
Reporter.intensity.7.pt6384	copy.numbers.zazi_5
Reporter.intensity.8.pt6384	copy.numbers.fawm_2
Reporter.intensity.9.pt6384	copy.numbers.fawm_4
Reporter.intensity.10.pt6384	copy.numbers.zerv_8
Reporter.intensity.2.pt6385	copy.numbers.iiyk_4
Reporter.intensity.3.pt6385	copy.numbers.naah_4
Reporter.intensity.4.pt6385	copy.numbers.sehl_6
Reporter.intensity.5.pt6385	copy.numbers.keui_4
Reporter.intensity.6.pt6385	copy.numbers.zaie_5
Reporter.intensity.7.pt6385	copy.numbers.iezw_2
Reporter.intensity.8.pt6385	copy.numbers.roug_3
Reporter.intensity.9.pt6385	copy.numbers.aion_3
Reporter.intensity.10.pt6385	copy.numbers.denw_6
Reporter.intensity.2.pt6386	copy.numbers.hecn_3
Reporter.intensity.3.pt6386	copy.numbers.lepk_1
Reporter.intensity.4.pt6386	copy.numbers.nufh_3
Reporter.intensity.5.pt6386	copy.numbers.iiyk_2
Reporter.intensity.6.pt6386	copy.numbers.zaie_1
Reporter.intensity.7.pt6386	copy.numbers.aowh_2
Reporter.intensity.8.pt6386	copy.numbers.qoog_4
Reporter.intensity.9.pt6386	copy.numbers.ualf_2
Reporter.intensity.10.pt6386	copy.numbers.meue_4
Reporter.intensity.2.pt6387	copy.numbers.eika_2
Reporter.intensity.3.pt6387	copy.numbers.sojd_3
Reporter.intensity.4.pt6387	copy.numbers.aizi_3
Reporter.intensity.5.pt6387	copy.numbers.tout_1
Reporter.intensity.6.pt6387	copy.numbers.cekz_1
Reporter.intensity.7.pt6387	copy.numbers.febc_1
Reporter.intensity.8.pt6387	copy.numbers.uofv_1
Reporter.intensity.9.pt6387	copy.numbers.fejf_2
Reporter.intensity.10.pt6387	copy.numbers.vajx_2
Reporter.intensity.2.pt6388	copy.numbers.aizi_1
Reporter.intensity.3.pt6388	copy.numbers.diku_1
Reporter.intensity.4.pt6388	copy.numbers.kuxp_1
Reporter.intensity.5.pt6388	copy.numbers.xuja_2
Reporter.intensity.6.pt6388	copy.numbers.uoxz_4
Reporter.intensity.7.pt6388	copy.numbers.xavk_3
Reporter.intensity.8.pt6388	copy.numbers.rozh_5
Reporter.intensity.9.pt6388	copy.numbers.oarz_22
Reporter.intensity.10.pt6388	copy.numbers.corn_1
Reporter.intensity.2.pt6389	copy.numbers.suop_2
Reporter.intensity.3.pt6389	copy.numbers.kute_4
Reporter.intensity.4.pt6389	copy.numbers.vazt_2
Reporter.intensity.5.pt6389	copy.numbers.gawh_12
Reporter.intensity.6.pt6389	copy.numbers.letw_1
Reporter.intensity.7.pt6389	copy.numbers.oikd_5
Reporter.intensity.8.pt6389	copy.numbers.zagm_1
Reporter.intensity.9.pt6389	copy.numbers.sohd_3
Reporter.intensity.10.pt6389	copy.numbers.wahn_2
Reporter.intensity.2.pt6390	copy.numbers.mefc_2
Reporter.intensity.3.pt6390	copy.numbers.qajt_2
Reporter.intensity.4.pt6390	copy.numbers.qajt_5
Reporter.intensity.5.pt6390	copy.numbers.fiwt_3
Reporter.intensity.6.pt6390	copy.numbers.kecw_4
Reporter.intensity.7.pt6390	copy.numbers.aiid_6
Reporter.intensity.8.pt6390	copy.numbers.kecw_3
Reporter.intensity.9.pt6390	copy.numbers.tony_5
Reporter.intensity.10.pt6390	copy.numbers.mefc_1
Reporter.intensity.2.pt6391	copy.numbers.xiry_5
Reporter.intensity.3.pt6391	copy.numbers.kooz_5
Reporter.intensity.4.pt6391	copy.numbers.xanu_6
Reporter.intensity.5.pt6391	copy.numbers.lipl_5
Reporter.intensity.6.pt6391	copy.numbers.qeti_2
Reporter.intensity.7.pt6391	copy.numbers.xiry_1
Reporter.intensity.8.pt6391	copy.numbers.vieg_3
Reporter.intensity.9.pt6391	copy.numbers.boho_3
Reporter.intensity.10.pt6391	copy.numbers.vieg_5
Reporter.intensity.2.pt6392	copy.numbers.kujn_5
Reporter.intensity.3.pt6392	copy.numbers.xanu_5
Reporter.intensity.4.pt6392	copy.numbers.laig_2
Reporter.intensity.5.pt6392	copy.numbers.niim_3
Reporter.intensity.6.pt6392	copy.numbers.dacv_6
Reporter.intensity.7.pt6392	copy.numbers.tavh_2
Reporter.intensity.8.pt6392	copy.numbers.lipl_2
Reporter.intensity.9.pt6392	copy.numbers.qeti_1
Reporter.intensity.10.pt6392	copy.numbers.ierp_4
Reporter.intensity.2.pt6983	copy.numbers.bohf_1
Reporter.intensity.3.pt6983	copy.numbers.fixm_2
Reporter.intensity.4.pt6983	copy.numbers.puvg_1
Reporter.intensity.5.pt6983	copy.numbers.hegp_3
Reporter.intensity.6.pt6983	copy.numbers.kolf_2
Reporter.intensity.7.pt6983	copy.numbers.giuf_1
Reporter.intensity.8.pt6983	copy.numbers.oibg_1
Reporter.intensity.9.pt6983	copy.numbers.giuo_5
Reporter.intensity.10.pt6983	copy.numbers.terl_1
Reporter.intensity.2.pt6984	copy.numbers.hoik_1
Reporter.intensity.3.pt6984	copy.numbers.yotv_2
Reporter.intensity.4.pt6984	copy.numbers.bawa_1
Reporter.intensity.5.pt6984	copy.numbers.qorq_2
Reporter.intensity.6.pt6984	copy.numbers.vabj_3
Reporter.intensity.7.pt6984	copy.numbers.pamv_1
Reporter.intensity.8.pt6984	copy.numbers.nukw_1
Reporter.intensity.9.pt6984	copy.numbers.fafq_1
Reporter.intensity.10.pt6984	copy.numbers.kucg_2
Reporter.intensity.2.pt7422	copy.numbers.nufh_4
Reporter.intensity.3.pt7422	copy.numbers.yoch_6
Reporter.intensity.4.pt7422	copy.numbers.gine_2
Reporter.intensity.5.pt7422	copy.numbers.nosn_6
Reporter.intensity.6.pt7422	copy.numbers.wahn_1
Reporter.intensity.7.pt7422	copy.numbers.oikd_2
Reporter.intensity.8.pt7422	copy.numbers.hecn_6
Reporter.intensity.9.pt7422	copy.numbers.lepk_4
Reporter.intensity.10.pt7422	copy.numbers.ouvb_2
Reporter.intensity.2.pt7428	copy.numbers.tuju_1
Reporter.intensity.3.pt7428	copy.numbers.oulr_2
Reporter.intensity.4.pt7428	copy.numbers.liqa_1
Reporter.intensity.5.pt7428	copy.numbers.ciwj_1
Reporter.intensity.6.pt7428	copy.numbers.qehq_7
Reporter.intensity.7.pt7428	copy.numbers.tuju_4
Reporter.intensity.8.pt7428	copy.numbers.oulr_4
Reporter.intensity.9.pt7428	copy.numbers.liqa_6
Reporter.intensity.10.pt7428	copy.numbers.ciwj_2
Reporter.intensity.2.pt7430	copy.numbers.eisk_3
Reporter.intensity.3.pt7430	copy.numbers.eisk_6
Reporter.intensity.4.pt7430	copy.numbers.aecv_2
Reporter.intensity.5.pt7430	copy.numbers.aecv_3
Reporter.intensity.6.pt7430	copy.numbers.ouzk_4
Reporter.intensity.7.pt7430	copy.numbers.ouzk_5
Reporter.intensity.8.pt7430	copy.numbers.tifo_1
Reporter.intensity.9.pt7430	copy.numbers.tifo_2
Reporter.intensity.10.pt7430	copy.numbers.gawh_7
Reporter.intensity.2.pt7431	copy.numbers.rufg_3
Reporter.intensity.3.pt7431	copy.numbers.rufg_4
Reporter.intensity.4.pt7431	copy.numbers.mure_4
Reporter.intensity.5.pt7431	copy.numbers.mure_9
Reporter.intensity.6.pt7431	copy.numbers.aomr_5
Reporter.intensity.7.pt7431	copy.numbers.aomr_6
Reporter.intensity.8.pt7431	copy.numbers.voxu_1
Reporter.intensity.9.pt7431	copy.numbers.voxu_2
Reporter.intensity.10.pt7431	copy.numbers.mesr_4

## Sheet: XIST_levels_ipsc_line
high_xist	low xist	medium xist
kuco_1	aehn_2	qayj_3
toco_5	nibo_3	iudw_4
aehn_22	jejf_3	xojn_3
sebn_3	jejf_2	hegp_3
sebn_4	ajh_3	giuf_1
tixi_4	kajh_2	iqa_1
iudw_1	laey_6	liqa_6
poih_4	laey_4	ciwj_1
zerv_7	qayj_4	poih_2
seru_7	babz_3
seru_1	fawm_2
zerv_8	fawm_4
iiyk_4	sehl_6
keui_4	zaie_5
lepk_1	iezw_2
nufh_3	roug_3
iiyk_2	ualf_2
zaie_1	aizi_3
aowh_2	febc_1
qoog_4	aizi_1
sojd_3	xuja_2
kute_4	uoxz_4
oikd_5	xavk_3
sohd_3	rozh_5
wahn_2	oibg_1
vabj_3	bawa_1
nufh_4	nukw_1
yoch_6	ouvb_2
gine_2	ciwj_2
nosn_6
wahn_1
oikd_2
hecn_6
lepk_4
tuju_1
