# Supplementary material for: Erosion of human X chromosome inactivation causes major remodeling of the iPSC proteome
Source: Cell Rep. 2021 Apr 27;35(4):109032. doi: 10.1016/j.celrep.2021.109032 (PMC8097692; doi:10.1016/j.celrep.2021.109032)
Supplement: Table S3. Significantly increased X-linked gene products, related to Figure 3 — X-linked proteins and transcripts that are significantly increased in expression within the Low XIST population. [file mmc4.xls]

## Sheet: significant_x_transcripts
Gene ID	H L Log Fc	"-LOG10 p-value"
ENSG00000102225	0.54	18.92
ENSG00000102054	0.74	18.46
ENSG00000046647	0.65	17.04
ENSG00000184831	0.77	16.8
ENSG00000123595	0.74	16.62
ENSG00000130985	0.43	16.48
ENSG00000102226	0.59	16.37
ENSG00000188158	0.79	14.68
ENSG00000130741	0.64	14.57
ENSG00000101901	0.71	13.81
ENSG00000123728	0.63	13.61
ENSG00000130224	0.61	13.61
ENSG00000134602	0.57	13.41
ENSG00000101844	0.51	13.36
ENSG00000067992	0.7	12.89
ENSG00000101843	0.7	12.59
ENSG00000174010	0.74	12.42
ENSG00000185222	0.77	12.37
ENSG00000157600	0.53	12.18
ENSG00000123131	0.78	12.15
ENSG00000196459	0.4	11.84
ENSG00000056998	0.55	11.61
ENSG00000157514	0.78	11.58
ENSG00000047230	0.5	11.55
ENSG00000101868	0.71	11.38
ENSG00000102230	0.67	11.33
ENSG00000130021	0.56	11.24
ENSG00000198034	0.49	11.23
ENSG00000086712	0.56	11.12
ENSG00000169895	0.43	11.07
ENSG00000188706	0.65	10.93
ENSG00000102024	0.8	10.88
ENSG00000068323	0.7	10.57
ENSG00000102038	0.54	10.38
ENSG00000102100	0.64	10.35
ENSG00000102172	0.77	10.32
ENSG00000123562	0.65	10.16
ENSG00000165675	0.48	9.97
ENSG00000196507	0.67	9.92
ENSG00000101888	0.6	9.69
ENSG00000076716	0.78	9.63
ENSG00000147224	0.64	9.37
ENSG00000102096	0.85	9.17
ENSG00000166681	0.63	9.08
ENSG00000182220	0.55	9.04
ENSG00000002586	0.64	9.03
ENSG00000147144	0.47	8.95
ENSG00000006756	0.33	8.91
ENSG00000101972	0.54	8.89
ENSG00000186312	0.53	8.87
ENSG00000147255	0.65	8.82
ENSG00000180964	0.59	8.72
ENSG00000101938	0.54	8.58
ENSG00000122126	0.55	8.52
ENSG00000176076	0.68	8.38
ENSG00000203952	0.7	8.32
ENSG00000229335	0.85	8.22
ENSG00000186310	0.77	8.19
ENSG00000213468	0.38	8.18
ENSG00000046653	0.57	8.13
ENSG00000102007	0.48	8.07
ENSG00000101928	0.65	7.76
ENSG00000133142	0.56	7.73
ENSG00000205542	0.69	7.7
ENSG00000131725	0.52	7.6
ENSG00000234405	0.46	7.56
ENSG00000102409	0.47	7.54
ENSG00000156531	0.41	7.48
ENSG00000123575	0.41	7.29
ENSG00000165704	0.62	7.11
ENSG00000172465	0.38	7.1
ENSG00000046651	0.46	7.05
ENSG00000156504	0.48	7.02
ENSG00000183943	0.43	7.01
ENSG00000147044	0.4	6.93
ENSG00000147202	0.61	6.78
ENSG00000089682	0.37	6.74
ENSG00000198689	0.45	6.72
ENSG00000198157	-0.48	6.69
ENSG00000006757	0.45	6.64
ENSG00000069509	0.47	6.62
ENSG00000126016	0.44	6.48
ENSG00000133134	0.73	6.39
ENSG00000101911	0.44	6.22
ENSG00000156709	0.43	6.18
ENSG00000147010	0.55	6.11
ENSG00000126012	0.37	6.07
ENSG00000171004	0.53	5.86
ENSG00000101935	0.36	5.77
ENSG00000173674	0.42	5.66
ENSG00000068366	0.46	5.65
ENSG00000102032	0.43	5.63
ENSG00000187601	0.27	5.58
ENSG00000123560	0.48	5.57
ENSG00000169249	0.27	5.53
ENSG00000188153	0.38	5.53
ENSG00000156313	0.3	5.51
ENSG00000165359	0.31	5.41
ENSG00000077274	0.8	5.33
ENSG00000147027	0.56	5.33
ENSG00000068400	0.32	5.32
ENSG00000022267	0.61	5.29
ENSG00000102181	0.3	5.28
ENSG00000147251	0.42	5.26
ENSG00000185753	0.35	5.26
ENSG00000102271	0.6	5.25
ENSG00000165175	0.4	5.25
ENSG00000101955	0.52	5.18
ENSG00000133124	0.46	5.07
ENSG00000101974	0.44	5.01
ENSG00000123130	0.45	5.01
ENSG00000169084	0.22	5.01
ENSG00000005302	0.33	4.94
ENSG00000102316	0.22	4.88
ENSG00000169446	0.38	4.88
ENSG00000126010	1.25	4.87
ENSG00000182287	0.4	4.81
ENSG00000165591	0.41	4.75
ENSG00000241418	0.3	4.74
ENSG00000182916	0.67	4.7
ENSG00000003096	0.34	4.69
ENSG00000129675	0.43	4.67
ENSG00000130066	0.62	4.64
ENSG00000177189	0.38	4.58
ENSG00000131264	0.45	4.55
ENSG00000087842	0.46	4.51
ENSG00000125676	-0.17	4.51
ENSG00000129682	0.51	4.28
ENSG00000012211	0.28	4.26
ENSG00000171155	0.26	4.22
ENSG00000197021	0.23	4.22
ENSG00000126768	0.3	4.1
ENSG00000102265	0.4	4.01
ENSG00000068308	0.24	3.9
ENSG00000198910	0.43	3.76
ENSG00000156697	0.43	3.75
ENSG00000225470	0.24	3.73
ENSG00000147123	0.31	3.71
ENSG00000102103	0.26	3.66
ENSG00000158526	0.17	3.65
ENSG00000147003	0.43	3.62
ENSG00000165259	-0.19	3.62
ENSG00000147050	0.35	3.61
ENSG00000169188	0.16	3.56
ENSG00000181191	0.33	3.55
ENSG00000226031	0.45	3.55
ENSG00000102312	0.16	3.54
ENSG00000197976	0.24	3.54
ENSG00000130150	0.39	3.53
ENSG00000155961	0.18	3.5
ENSG00000130119	-0.42	3.48
ENSG00000044446	0.26	3.46
ENSG00000181544	0.25	3.46
ENSG00000147257	0.58	3.45
ENSG00000069535	0.25	3.43
ENSG00000131171	-0.2	3.41
ENSG00000171365	0.3	3.41
ENSG00000073464	0.26	3.39
ENSG00000165195	0.3	3.38
ENSG00000261409	0.33	3.34
ENSG00000102078	0.27	3.31
ENSG00000102178	0.19	3.18
ENSG00000186767	0.36	3.18
ENSG00000215301	0.2	3.09
ENSG00000232119	0.27	3.09
ENSG00000204272	0.21	3.07
ENSG00000158813	0.21	3.06
ENSG00000171100	0.21	3.06
ENSG00000129680	0.3	3.04
ENSG00000134597	0.26	3
ENSG00000197565	0.29	2.99
ENSG00000101850	0.41	2.94
ENSG00000177854	0.27	2.93
ENSG00000184785	0.28	2.91
ENSG00000102221	0.22	2.88
ENSG00000178947	0.68	2.88
ENSG00000156925	0.51	2.84
ENSG00000102218	0.23	2.82
ENSG00000101871	0.33	2.76
ENSG00000184205	0.2	2.72
ENSG00000056277	0.27	2.71
ENSG00000157625	0.2	2.71
ENSG00000185825	0.21	2.71
ENSG00000101849	0.27	2.69
ENSG00000126767	0.14	2.67
ENSG00000085224	-0.24	2.61
ENSG00000130830	0.27	2.61
ENSG00000090889	-0.11	2.57
ENSG00000131724	0.29	2.57
ENSG00000182378	0.21	2.57
ENSG00000198088	0.17	2.57
ENSG00000147231	0.25	2.56
ENSG00000008086	0.32	2.55
ENSG00000188021	0.23	2.54
ENSG00000179101	0.23	2.52
ENSG00000147119	0.27	2.51
ENSG00000077713	0.24	2.5
ENSG00000212747	0.24	2.47
ENSG00000188419	0.2	2.46
ENSG00000101811	0.24	2.39
ENSG00000169093	0.25	2.36
ENSG00000196924	0.21	2.35
ENSG00000072501	0.25	2.28
ENSG00000147140	-0.09	2.27
ENSG00000063601	0.21	2.26
ENSG00000101966	0.24	2.24
ENSG00000147145	-0.28	2.23
ENSG00000004961	0.27	2.21
ENSG00000147100	0.26	2.16
ENSG00000085185	0.26	2.15
ENSG00000068394	0.12	2.14
ENSG00000077721	0.18	2.11
ENSG00000072506	0.2	2.1
ENSG00000203950	0.14	2.08
ENSG00000101882	0.15	2.07
ENSG00000198814	0.22	2.06
ENSG00000180182	0.36	2.04
ENSG00000198934	0.11	2.04
ENSG00000130052	0.19	2.03
ENSG00000149970	0.28	2.03
ENSG00000171388	0.42	2.02
ENSG00000165288	-0.19	2.01
ENSG00000147065	0.15	1.98
ENSG00000196933	-0.25	1.98
ENSG00000102290	0.28	1.96
ENSG00000230578	-0.21	1.96
ENSG00000130032	0.13	1.94
ENSG00000158290	0.18	1.94
ENSG00000174460	0.26	1.94
ENSG00000071889	0.11	1.92
ENSG00000065923	0.28	1.88
ENSG00000067177	0.15	1.86
ENSG00000102119	0.22	1.85
ENSG00000131828	0.16	1.84
ENSG00000182890	-0.14	1.84
ENSG00000005022	0.2	1.83
ENSG00000196976	0.16	1.82
ENSG00000102393	0.13	1.78
ENSG00000102098	0.19	1.76
ENSG00000125962	-0.1	1.76
ENSG00000005893	0.13	1.75
ENSG00000125352	0.14	1.71
ENSG00000071859	0.11	1.69

## Sheet: significant_x_proteins
Gene.names	Lead Protein	Protein.IDs	"-LOG10 p-value"	Log2 FC	Low Copies	Unique.razor.peptides
LRCH2	Q5VUJ6	Q5VUJ6-2;Q5VUJ6	12.2041	0.947683	59468.7	19
STK26	Q9P289	Q9P289;Q9P289-2	11.6595	0.79414	1.19026e+06	16
PLS3	P13797	P13797;P13797-2;P13797-3	11.3004	0.883283	3.12723e+06	46
PCYT1B	Q9Y5K3	Q9Y5K3;Q9Y5K3-2;Q9Y5K3-4;Q9Y5K3-3	11.086	0.581882	393389	16
RAB9A	P51151	P51151;Q9NP90	10.754	0.6747	1.09667e+06	15
KLHL4	Q9C0H6	Q9C0H6	10.2304	0.897394	90121.3	22
PRPS1	P60891	P60891;P60891-2	9.09258	0.740684	2.49308e+06	22
PSMD10	O75832	O75832;O75832-2	9.00573	0.778659	1.6e+06	14
PRDX4	Q13162	Q13162	8.71162	0.789297	3.12118e+06	16
PDK3	Q15120	Q15120;Q15120-2	8.35195	0.662587	257051	17
USP11	P51784	P51784	8.32146	0.514505	434716	50
SYAP1	Q96A49	Q96A49	7.95516	0.92655	1.49036e+06	25
UBA1	P22314	P22314;P22314-2	7.57412	0.471422	3.20969e+06	63
CTPS2	Q9NRF8	Q9NRF8	7.43825	0.487311	756803	30
WDR44	Q5JSH3	Q5JSH3;Q5JSH3-2;Q5JSH3-4;Q5JSH3-3	7.40493	0.657812	416733	50
SMS	P52788	P52788;P52788-2	7.36928	0.73233	2.68769e+06	25
HPRT1	P00492	P00492	7.22852	0.780247	2.22859e+06	12
EIF1AX	P47813	P47813	7.02949	0.624248	5.23069e+06	10
ACSL4	O60488	O60488-2;O60488	6.97958	0.615151	1.11485e+06	40
POLA1	P09884	P09884	6.93034	0.599953	365202	62
TSC22D3	Q99576	Q99576-3;Q99576-4;Q99576	6.6059	0.941863	40453.9	3
SH3KBP1	Q96B97	Q96B97;Q96B97-2;Q96B97-3	6.5095	0.85972	134560	18
ATP11C	Q8NB49	Q8NB49-2;Q8NB49-3;Q8NB49-4;Q8NB49	6.40929	0.621011	187646	31
OCRL	Q01968	Q01968;Q01968-2	6.31465	0.595426	256032	35
IDH3G	P51553	P51553;P51553-2	6.0688	0.608468	181117	10
APOO	Q9BUR5	Q9BUR5;Q9BUR5-2	6.04053	0.688833	589369	6
MID1	O15344	O15344;O15344-2	6.03927	0.64159	328583	24
TCEAL8	Q8IYN2	Q8IYN2	5.90565	0.713821	75597.5	6
PNPLA4	P41247	P41247;P41247-2	5.86592	0.789043	328218	15
PHF6	Q8IWS0	Q8IWS0;Q8IWS0-3;Q8IWS0-5;Q8IWS0-4;Q8IWS0-2	5.6757	0.59444	843456	16
TIMP1	P01033	P01033	5.52166	0.883977	197853	7
CDK16	Q00536	Q00536-3;Q00536;Q00536-2	5.45379	0.481576	136139	19
DOCK11	Q5JSL3	Q5JSL3	5.39996	0.644953	45044.9	39
XIAP	P98170	P98170	5.3531	0.500961	314004	21
ACOT9	Q9Y305	Q9Y305;Q9Y305-2;Q9Y305-4;Q9Y305-3	5.29164	0.582658	863545	28
IGSF1	Q8N6C5	Q8N6C5-2;Q8N6C5;Q8N6C5-4;Q8N6C5-3	5.22521	0.614365	62349.1	27
AIFM1	O95831	O95831-3;O95831;O95831-2;O95831-6;O95831-5;O95831-4	5.16306	0.582065	1.19286e+06	26
PIR	O00625	O00625	5.11959	0.662738	489217	15
RBBP7	Q16576	Q16576;Q16576-2	5.11406	0.718215	965662	16
CASK	O14936	O14936-3;O14936;O14936-4;O14936-2;O14936-5	5.03087	0.539457	382618	44
SMC1A	Q14683	Q14683	4.96649	0.328148	1.25358e+06	88
MMGT1	Q8N4V1	Q8N4V1;Q8N4V1-2	4.88761	0.614982	411423	4
FHL1	Q13642	Q13642-4;Q13642-1;Q13642-5;Q13642;Q13642-3	4.87796	0.819689	1.54e+06	17
SHROOM2	Q13796	Q13796	4.86339	0.449243	151104	64
GPC4	O75487	O75487;O75487-2	4.85218	0.733065	878651	27
PRPS2	P11908	P11908;P11908-2	4.83096	0.55353	760973	9
USP9X	Q93008	Q93008;Q93008-1	4.83079	0.526598	758540	129
TBL1X	O60907	O60907-2;O60907	4.78121	0.491504	91390.8	12
CAPN6	Q9Y6Q1	Q9Y6Q1	4.75089	0.766367	59461.6	22
ARMCX2	Q7L311	Q7L311	4.6986	0.552447	524920	20
MORF4L2	Q15014	Q15014	4.68175	0.655875	323791	13
ZBED1	O96006	O96006	4.6263	0.40302	97183.8	20
RAP2C	Q9Y3L5	Q9Y3L5	4.60119	0.417988	285409	6
RAB39B	Q96DA2	Q96DA2	4.58688	0.423027	212256	10
AKAP17A	Q02040	Q02040;Q02040-2;Q02040-3	4.55733	0.543377	230170	24
UBL4A	P11441	P11441	4.51621	0.747288	544290	8
OFD1	O75665	O75665;O75665-3	4.3191	0.376667	66965	29
AMMECR1	Q9Y4X0	Q9Y4X0;Q9Y4X0-4;Q9Y4X0-3;Q9Y4X0-2	4.19605	0.439912	81022.2	4
ATRX	P46100	P46100;P46100-3;P46100-2	4.1873	0.410061	161744	83
C1GALT1C1	Q96EU7	Q96EU7	4.09628	0.470932	99152.4	14
HSD17B10	Q99714	Q99714;Q99714-2	4.02037	0.417502	3.54649e+06	18
TMSB4X	P62328	P62328;CON__P21752	4.0075	2.72656	3.70749e+07	5
NHS	Q6T4R5	Q6T4R5-3;Q6T4R5-4	3.92876	0.960105	12216	16
HCCS	P53701	P53701	3.89197	0.439101	783205	14
GPC3	P51654	P51654;P51654-3;P51654-2	3.8425	0.633071	81393.2	11
NAP1L2	Q9ULW6	Q9ULW6;Q9ULW6-2	3.83143	1.44132	65279.6	6
DCX	O43602	O43602-2;O43602	3.72791	0.682695	91026.3	9
TFE3	P19532	P19532;P19532-2;O14948-3;O14948-4;O14948-2;O14948	3.57856	0.517992	97776.2	9
MAGED1	Q9Y5V3	Q9Y5V3;Q9Y5V3-2	3.47898	0.423969	57314.9	14
PIM2	Q9P1W9	Q9P1W9	3.38511	0.779125	46337.3	6
STAG2	Q8N3U4	Q8N3U4;Q8N3U4-2	3.37721	0.261219	400649	57
UTP14A	Q9BVJ6	Q9BVJ6;Q9BVJ6-3;Q9BVJ6-2	3.36774	0.344592	632429	39
ATP6AP2	O75787	O75787-2;O75787	3.36058	0.356446	297867	13
GRPR	P30550	P30550	3.34662	1.05994	30693.7	3
SMARCA1	P28370	P28370	3.34256	0.328114	359883	39
KDM5C	P41229	P41229;P41229-2;P41229-5;P41229-3;P41229-4	3.24175	0.32074	109133	63
CCDC120	Q96HB5	Q96HB5;Q96HB5-3;Q96HB5-4;Q96HB5-2;Q96HB5-5	3.22164	0.593872	7948.74	8
NKAP	Q8N5F7	Q8N5F7;Q5M9Q1	3.20868	0.436218	84267.6	13
ZMYM3	Q14202	Q14202-2;Q14202;Q14202-3	3.0711	0.223991	267151	53
UBE2A	P49459	P49459;P49459-3;P49459-2	3.06201	0.439801	480714	6
ZNF280C	Q8ND82	Q8ND82	3.05885	0.488212	83159.1	20
FLNA	P21333	P21333-2;P21333	3.03252	0.295666	4.7215e+06	185
L1CAM	P32004	P32004-3;P32004-2;P32004	3.00125	0.429408	67535.4	22
VAMP7	P51809	P51809;P51809-3;P51809-2	2.97827	0.377893	227691	15
DLG3	Q92796	Q92796-2;Q92796	2.91323	0.448777	212578	22
MCTS1	Q9ULC4	Q9ULC4;Q9ULC4-3	2.86907	0.400414	1.62106e+06	10
FGD1	P98174	P98174	2.86327	0.301429	35611.5	22
PRKX;PRKY	P51817	P51817;O43930	2.8631	0.500998	26757.5	9
MPP1	Q00013	Q00013-3;Q00013;Q00013-2	2.76389	0.439836	192175	20
EIF2S3;EIF2S3L	P41091	P41091;Q2VIR3;Q2VIR3-2	2.76223	0.26218	1.9432e+06	21
SLC9A7	Q96T83	Q96T83	2.76037	0.48227	23021.5	4
ARMCX1	Q9P291	Q9P291	2.75774	0.297221	323534	17
RBMX2	Q9Y388	Q9Y388	2.75229	0.299314	170817	9
MAP7D3	Q8IWC1	Q8IWC1;Q8IWC1-2;Q8IWC1-3;Q8IWC1-4	2.75198	0.436555	153039	29
SLC25A5	P05141	P05141;Q9H0C2	2.74723	0.333521	5.29955e+06	26
TXLNG	Q9NUQ3	Q9NUQ3;Q9NUQ3-2;Q9BZA5	2.7381	0.392839	746270	30
KDM6A	O15550	O15550	2.72778	0.233933	62043.8	42
SLC25A6	P12236	P12236	2.72126	0.319642	1.02718e+06	10
CUL4B	Q13620	Q13620-1;Q13620;Q13620-3	2.70835	0.269406	514384	36
LAS1L	Q9Y4W2	Q9Y4W2;Q9Y4W2-2;Q9Y4W2-3;Q9Y4W2-4	2.69711	0.312053	387687	38
ALG13	Q9NP73	Q9NP73;Q9NP73-3	2.67232	0.443087	61524.3	22
ZIC3	O60481	O60481-2;O60481;Q8N9L1-2;Q8N9L1;Q8N9L1-3	2.6586	0.848369	47227.9	3
PGK1	P00558	P00558-2	2.63694	0.272614	7.89617e+06	32
BRCC3	P46736	P46736-2;P46736;P46736-3;P46736-5;P46736-4	2.62269	0.269007	425642	17
NXT2	Q9NPJ8	Q9NPJ8-2	2.6188	0.399279	56891.5	3
FAM120C	Q9NX05	Q9NX05;Q9NX05-2	2.61358	0.631483	30977.6	17
MAGED4	Q96JG8	Q96JG8-4;Q96JG8;Q96JG8-3	2.61073	0.293903	97502.1	23
ZBTB33	Q86T24	Q86T24	2.59607	0.316634	50152.3	22
CSTF2	P33240	P33240-2;P33240	2.5952	0.305687	277370	9
ATP6AP1	Q15904	Q15904	2.47376	0.215123	187431	10
DIAPH2	O60879	O60879-2;O60879-3;O60879	2.45229	0.427841	135562	37
DDX3X	O00571	O00571;O00571-2	2.34501	0.214361	2.54606e+06	48
MAP7D2	Q96T17	Q96T17-2;Q96T17;Q96T17-5;Q96T17-4;Q96T17-3	2.34103	0.646297	7117.99	10
SCML2	Q9UQR0	Q9UQR0;Q9UQR0-2	2.22494	0.332153	182713	31
MSL3	Q8N5Y2	Q8N5Y2-4;Q8N5Y2-6;Q8N5Y2-2;Q8N5Y2-3;Q8N5Y2;Q8N5Y2-5	2.21367	0.489851	57919.9	8
TCEAL3	Q969E4	Q969E4	2.21327	0.48515	74887.1	6
ERCC6L	Q2NKX8	Q2NKX8	2.20089	0.21692	228606	64
WDR45	Q9Y484	Q9Y484;Q9Y484-3;Q9Y484-2	2.18553	0.294541	101697	13
GEMIN8	Q9NWZ8	Q9NWZ8	2.14734	0.599786	212126	8
ASMTL	O95671	O95671;O95671-2;O95671-3	2.14629	0.381422	768821	34
MTM1	Q13496	Q13496;Q13496-2	2.1194	0.383085	156343	23
MOSPD1	Q9UJG1	Q9UJG1-2;Q9UJG1;Q9UJG1-3	2.1018	0.69416	158342	6
CNKSR2	Q8WXI2	Q8WXI2-5;Q8WXI2;Q8WXI2-2;Q8WXI2-4	2.01682	0.382792	26342.3	14
GPRASP2	Q96D09	Q96D09	2.00379	0.988965	216691	16
NHSL2	Q5HYW2	Q5HYW2	2.00039	0.582706	10507.4	4
VBP1	P61758	P61758	1.98347	0.177433	1.12793e+06	13
SPIN2A;SPIN2B	Q99865	Q99865;Q9BPZ2	1.97	0.552412	39424.2	5
NSDHL	Q15738	Q15738	1.95822	0.206866	868822	23
MOSPD2	Q8NHP6	Q8NHP6;Q8NHP6-2	1.94129	0.445828	149169	20
BGN	P21810	P21810	1.93615	0.926831	29290.7	6
TRO	Q12816	Q12816;Q12816-2;Q12816-3;Q12816-4;Q12816-5	1.92204	0.275003	20644.2	14
FTSJ1	Q9UET6	Q9UET6-2;Q9UET6	1.88402	0.220666	106178	10
HCFC1	P51610	P51610-4	1.87098	0.153284	667107	77
MAOA	P21397	P21397;P21397-2	1.86785	0.550295	67517.3	13
ASB9	Q96DX5	Q96DX5-2;Q96DX5;Q96DX5-3	1.86471	0.659123	3787	3
REPS2	Q8NFH8	Q8NFH8-4;Q8NFH8;Q8NFH8-3;Q8NFH8-2	1.81957	0.610925	4296.19	6
ABCB7	O75027	O75027;O75027-2;O75027-3	1.81271	0.235932	232236	22
RP2	O75695	O75695	1.78603	0.302624	117466	9
MECP2	P51608	P51608-2	1.74125	0.280252	228539	22
GSPT2	Q8IYD1	Q8IYD1	1.69914	0.183674	218312	13
PGRMC1	O00264	O00264;O00264-2	1.66653	0.386707	2.12532e+06	16
KIF4A	O95239	O95239	1.6571	0.145251	439621	71
CD99	P14209	P14209;P14209-3;P14209-2	1.65654	0.962442	137695	4
RPL36A	P83881	P83881	1.65532	0.25692	5.17531e+06	8
PJA1	Q8NG27	Q8NG27-3;Q8NG27;Q8NG27-2	1.64264	0.507779	11345	6
NKRF	O15226	O15226;O15226-2	1.64133	0.245997	217892	35
MSN	P26038	P26038	1.62271	0.196867	2.9763e+06	51
F8A1	P23610	P23610	1.60566	0.174636	114211	11
GLA	P06280	P06280	1.58168	0.195795	370277	16
TIMM17B	O60830	O60830;O60830-2	1.56688	0.288176	310093	6
RENBP	P51606	P51606;P51606-2	1.55758	0.528274	24663.1	4
FAM199X	Q6PEV8	Q6PEV8-2;Q6PEV8	1.49211	0.647255	941.284	3
NAP1L3	Q99457	Q99457	1.48958	0.326292	50586.7	11
EMD	P50402	P50402	1.47913	0.250517	1.50526e+06	23
RNF113A	O15541	O15541	1.45945	0.284064	167606	11
HTATSF1	O43719	O43719	1.45682	0.166946	566161	48
