# Supplementary material for: Erosion of human X chromosome inactivation causes major remodeling of the iPSC proteome
Source: Cell Rep. 2021 Apr 27;35(4):109032. doi: 10.1016/j.celrep.2021.109032 (PMC8097692; doi:10.1016/j.celrep.2021.109032)
Supplement: Table S4. Protein and RNA differential expression, related to Figures 2, 3, 4, and 5 — Full differential expression tables for the proteomic and transcriptomic data, including a merged sheet with both datasets integrated. [file mmc5.xls]

## Sheet: high_low_prot_volcano
logFC	p.val	q.val	mw	Gene.names	Peptides	Unique.razor.peptides	Protein.IDs	lead_protein
0.947683	6.25e-13	2.18e-09	82.809	LRCH2	19	19	Q5VUJ6-2;Q5VUJ6	Q5VUJ6
0.79414	2.19e-12	3.82e-09	46.528	STK26	23	16	Q9P289;Q9P289-2	Q9P289
0.883283	5.01e-12	5.83e-09	70.81	PLS3	46	46	P13797;P13797-2;P13797-3	P13797
0.581882	8.2e-12	7.16e-09	41.94	PCYT1B	16	16	Q9Y5K3;Q9Y5K3-2;Q9Y5K3-4;Q9Y5K3-3	Q9Y5K3
0.6747	1.76e-11	1.23e-08	22.837	RAB9A	15	15	P51151;Q9NP90	P51151
0.897394	5.88e-11	3.42e-08	80.245	KLHL4	22	22	Q9C0H6	Q9C0H6
0.722102	2.94e-10	1.47e-07	25.249	HDHD1	11	11	Q08623;Q08623-3;Q08623-4;Q08623-2	Q08623
0.740684	8.08e-10	3.53e-07	34.834	PRPS1	22	22	P60891;P60891-2	P60891
0.778659	9.87e-10	3.83e-07	24.428	PSMD10	14	14	O75832;O75832-2	O75832
0.789297	1.94e-09	6.79e-07	30.54	PRDX4	19	16	Q13162	Q13162
0.662587	4.45e-09	1.39e-06	46.938	PDK3	17	17	Q15120;Q15120-2	Q15120
0.514505	4.77e-09	1.39e-06	109.82	USP11	51	50	P51784	P51784
0.92655	1.11e-08	2.98e-06	39.933	SYAP1	25	25	Q96A49	Q96A49
0.471422	2.67e-08	6.65e-06	117.85	UBA1	63	63	P22314;P22314-2	P22314
0.487311	3.65e-08	8.49e-06	65.677	CTPS2	33	30	Q9NRF8	Q9NRF8
0.657812	3.94e-08	8.59e-06	101.37	WDR44	50	50	Q5JSH3;Q5JSH3-2;Q5JSH3-4;Q5JSH3-3	Q5JSH3
0.73233	4.27e-08	8.78e-06	41.268	SMS	25	25	P52788;P52788-2	P52788
0.780247	5.91e-08	1.15e-05	24.579	HPRT1	12	12	P00492	P00492
0.684851	8.12e-08	1.49e-05	13.331	SNCG	9	9	O76070	O76070
0.624248	9.34e-08	1.63e-05	16.46	EIF1AX	10	10	P47813	P47813
0.615151	1.05e-07	1.74e-05	74.435	ACSL4	40	40	O60488-2;O60488	O60488
0.599953	1.17e-07	1.86e-05	165.91	POLA1	62	62	P09884	P09884
0.553208	1.97e-07	2.99e-05	11.748	TMEM263	5	5	Q8WUH6	Q8WUH6
0.941863	2.48e-07	3.61e-05	22.213	TSC22D3	4	3	Q99576-3;Q99576-4;Q99576	Q99576
0.85972	3.09e-07	4.32e-05	73.125	SH3KBP1	18	18	Q96B97;Q96B97-2;Q96B97-3	Q96B97
0.621011	3.9e-07	5.23e-05	126.71	ATP11C	31	31	Q8NB49-2;Q8NB49-3;Q8NB49-4;Q8NB49	Q8NB49
0.595426	4.85e-07	6.27e-05	104.2	OCRL	35	35	Q01968;Q01968-2	Q01968
0.858073	6.18e-07	7.71e-05	291.02	FLNC	146	128	Q14315;Q14315-2	Q14315
0.692782	6.86e-07	8.27e-05	83.735	RPS6KA3	36	26	P51812	P51812
0.608468	8.53e-07	9.94e-05	42.794	IDH3G	10	10	P51553;P51553-2	P51553
0.688833	9.11e-07	9.97e-05	22.284	APOO	6	6	Q9BUR5;Q9BUR5-2	Q9BUR5
0.64159	9.14e-07	9.97e-05	75.25	MID1	24	24	O15344;O15344-2	O15344
0.486834	9.49e-07	0.000100153	289.38	HECTD1	115	115	Q9ULT8	Q9ULT8
0.997282	9.75e-07	0.000100153	33.295	HNMT	7	7	P50135;P50135-3;P50135-2	P50135
0.713821	1.24e-06	0.000124011	13.616	TCEAL8	6	6	Q8IYN2	Q8IYN2
0.592068	1.28e-06	0.000124454	104.71	ESYT2	34	34	A0FGR8-6;A0FGR8;A0FGR8-4	A0FGR8
0.789043	1.36e-06	0.000128546	27.98	PNPLA4	15	15	P41247;P41247-2	P41247
0.704572	1.74e-06	0.000159476	62.134	RELB	12	12	Q01201	Q01201
0.665798	2e-06	0.000179397	65.171	CENPB	11	11	P07199	P07199
0.59444	2.11e-06	0.000184254	41.29	PHF6	16	16	Q8IWS0;Q8IWS0-3;Q8IWS0-5;Q8IWS0-4;Q8IWS0-2	Q8IWS0
0.883977	3.01e-06	0.000256293	23.171	TIMP1	7	7	P01033	P01033
0.481576	3.52e-06	0.000292506	56.375	CDK16	23	19	Q00536-3;Q00536;Q00536-2	Q00536
0.644953	3.98e-06	0.000316742	237.67	DOCK11	39	39	Q5JSL3	Q5JSL3
0.364198	4.06e-06	0.000316742	66.145	TRIP4	29	29	Q15650	Q15650
0.705018	4.11e-06	0.000316742	14.563	FLYWCH2	7	7	Q96CP2	Q96CP2
0.41994	4.17e-06	0.000316742	26.922	CLIC1	20	20	O00299	O00299
0.500961	4.44e-06	0.000329594	56.684	XIAP	21	21	P98170	P98170
0.419783	4.53e-06	0.000329841	16.353	C15orf40	4	4	Q8WUR7;Q8WUR7-2;Q8WUR7-3	Q8WUR7
0.582658	5.11e-06	0.000364199	49.901	ACOT9	28	28	Q9Y305;Q9Y305-2;Q9Y305-4;Q9Y305-3	Q9Y305
0.418205	5.64e-06	0.000393708	164.94	CPS1	51	49	P31327;P31327-3;P31327-2	P31327
0.614365	5.95e-06	0.000407755	147.97	IGSF1	27	27	Q8N6C5-2;Q8N6C5;Q8N6C5-4;Q8N6C5-3	Q8N6C5
0.354501	6.68e-06	0.000448396	68.882	FNBP1	20	20	Q96RU3-3;Q96RU3-5;Q96RU3-2;Q96RU3;Q96RU3-4	Q96RU3
0.582065	6.87e-06	0.000452727	66.294	AIFM1	26	26	O95831-3;O95831;O95831-2;O95831-6;O95831-5;O95831-4	O95831
0.424272	7.01e-06	0.000453227	80.04	KIF3A	21	20	Q9Y496	Q9Y496
0.662738	7.59e-06	0.00047965	32.113	PIR	15	15	O00625	O00625
0.718215	7.69e-06	0.00047965	47.82	RBBP7	21	16	Q16576;Q16576-2	Q16576
0.623171	8.57e-06	0.000525422	13.802	HINT1	10	10	P49773	P49773
0.480857	8.88e-06	0.000534971	47.913	STK24	24	24	Q9Y6E0-2	Q9Y6E0
0.539457	9.31e-06	0.000551385	102.11	CASK	44	44	O14936-3;O14936;O14936-4;O14936-2;O14936-5	O14936
0.38546	1.02e-05	0.000589536	56.381	ALDH2	31	29	P05091;P05091-2	P05091
0.552439	1.05e-05	0.000589536	135.62	COBL	34	34	O75128;O75128-2;O75128-3;O75128-7;O75128-6;O75128-5	O75128
0.706633	1.07e-05	0.000589536	14.716	LGALS1	12	12	P09382	P09382
0.409796	1.08e-05	0.000589536	19.728	NCS1	8	8	P62166-2;P62166	P62166
0.328148	1.08e-05	0.000589536	143.23	SMC1A	88	88	Q14683	Q14683
0.634212	1.11e-05	0.000596623	34.196	SULT1A4;SULT1A3	11	11	P0DMN0;P0DMM9;P0DMM9-3;P0DMM9-2	P0DMN0
0.662096	1.14e-05	0.000604477	133.8	JAG1	14	14	P78504;P78504-2	P78504
0.34736	1.18e-05	0.000616565	37.186	PPP1CB	28	14	P62140	P62140
0.683486	1.28e-05	0.00065572	43.476	PTRF	11	11	Q6NZI2;Q6NZI2-2	Q6NZI2
0.614982	1.3e-05	0.00065572	14.686	MMGT1	4	4	Q8N4V1;Q8N4V1-2	Q8N4V1
0.819689	1.32e-05	0.000660869	34.997	FHL1	17	17	Q13642-4;Q13642-1;Q13642-5;Q13642;Q13642-3	Q13642
0.449243	1.37e-05	0.000673792	176.41	SHROOM2	64	64	Q13796	Q13796
0.733065	1.41e-05	0.000681808	62.411	GPC4	27	27	O75487;O75487-2	O75487
0.331736	1.45e-05	0.000687589	32.251	TXNL1	24	24	O43396	O43396
0.55353	1.48e-05	0.000687589	34.769	PRPS2	20	9	P11908;P11908-2	P11908
0.526598	1.48e-05	0.000687589	292.28	USP9X	129	129	Q93008;Q93008-1	Q93008
0.985844	1.56e-05	0.000716138	43.588	OLFML3	14	14	Q9NRN5-2;Q9NRN5;Q9NRN5-3	Q9NRN5
0.464113	1.58e-05	0.000716138	67.6	TCF3	21	20	P15923;P15923-2;P15923-3	P15923
0.895042	1.63e-05	0.000731029	132.51	PLCB2	15	15	Q00722-3;Q00722-2;Q00722	Q00722
0.491504	1.65e-05	0.000731718	57.048	TBL1X	18	12	O60907-2;O60907	O60907
0.437956	1.69e-05	0.000735918	31.123	SIAH1	5	5	Q8IUQ4;Q8IUQ4-2;Q8IUQ4-3;O43255	Q8IUQ4
0.400197	1.71e-05	0.000735918	8.2178	RPL38	3	3	P63173	P63173
0.766367	1.77e-05	0.000747827	74.576	CAPN6	22	22	Q9Y6Q1	Q9Y6Q1
-0.562699	1.78e-05	0.000747827	70.311	SLC27A2	22	22	O14975;O14975-2	O14975
0.687207	1.8e-05	0.000747827	233.47	MYOF	64	64	Q9NZM1-6;Q9NZM1;Q9NZM1-3;Q9NZM1-2;Q9NZM1-5;Q9NZM1-7;Q9NZM1-8;Q9NZM1-4	Q9NZM1
0.315956	1.87e-05	0.000766387	56.527	MAVS	23	23	Q7Z434;Q7Z434-4;Q7Z434-2;Q7Z434-5;Q7Z434-3;Q7Z434-6	Q7Z434
0.552447	2e-05	0.000812983	65.683	ARMCX2	20	20	Q7L311	Q7L311
0.655875	2.08e-05	0.000835421	32.307	MORF4L2	16	13	Q15014	Q15014
0.35954	2.13e-05	0.000845014	101.34	NFXL1	33	33	Q6ZNB6;Q6ZNB6-2	Q6ZNB6
0.373959	2.17e-05	0.000845014	83.393	LEPRE1	30	30	Q32P28;Q32P28-4;Q32P28-3;Q32P28-2	Q32P28
0.454943	2.18e-05	0.000845014	37.979	CDC42EP4	14	14	Q9H3Q1;Q9H3Q1-2	Q9H3Q1
0.49514	2.33e-05	0.000894828	37.489	CHORDC1	24	24	Q9UHD1;Q9UHD1-2	Q9UHD1
0.40302	2.36e-05	0.000897604	78.155	ZBED1	20	20	O96006	O96006
0.561432	2.39e-05	0.000897629	45.467	NEU1	7	7	Q99519	Q99519
0.417988	2.51e-05	0.000930801	20.745	RAP2C	11	6	Q9Y3L5	Q9Y3L5
0.423027	2.59e-05	0.000944244	24.622	RAB39B	11	10	Q96DA2	Q96DA2
0.332871	2.6e-05	0.000944244	86.16	SEC23A	33	30	Q15436;Q15436-2	Q15436
0.678816	2.66e-05	0.000956602	118.56	TSHZ3	17	17	Q63HK5	Q63HK5
0.543377	2.77e-05	0.000987692	80.735	AKAP17A	24	24	Q02040;Q02040-2;Q02040-3	Q02040
0.513465	2.88e-05	0.00101507	22.092	DENR	10	10	O43583	O43583
0.638151	2.92e-05	0.0010182	54.554	DFNA5	11	11	O60443;O60443-2	O60443
0.639589	2.94e-05	0.0010182	118.64	TUBGCP5	18	18	Q96RT8-2;Q96RT8	Q96RT8
0.747288	3.05e-05	0.00102953	17.776	UBL4A	8	8	P11441	P11441
0.720646	3.05e-05	0.00102953	49.814	TGFB1I1	9	9	O43294;O43294-2	O43294
0.316116	3.07e-05	0.00102953	32.806	PEX19	18	18	P40855;P40855-5	P40855
0.653547	3.1e-05	0.00103116	49.994	WASH3P;WASH2P;WASH1	14	14	C4AMC7;Q6VEQ5;A8K0Z3	C4AMC7
0.383125	3.18e-05	0.00104874	71.107	SLC27A1	22	21	Q6PCB7;Q6PCB7-2	Q6PCB7
0.381608	3.4e-05	0.00111128	35.092	ZC2HC1A	15	15	Q96GY0	Q96GY0
1.30508	3.52e-05	0.00112778	21.178	COMMD1	14	14	Q8N668;Q8N668-2	Q8N668
0.359063	3.52e-05	0.00112778	35.079	ETFA	16	16	P13804;P13804-2	P13804
0.475997	3.55e-05	0.00112778	20.504	RAP2B	12	12	P61225	P61225
0.949865	3.64e-05	0.00114532	36.357	KCTD13	3	2	Q8WZ19	Q8WZ19
0.478615	3.76e-05	0.00117025	66.819	RETSAT	18	18	Q6NUM9;Q6NUM9-2	Q6NUM9
0.836103	3.81e-05	0.00117025	45.807	NCEH1	11	11	Q6PIU2;Q6PIU2-2;Q6PIU2-3	Q6PIU2
0.722019	3.82e-05	0.00117025	17.887	ISG15	11	11	P05161	P05161
0.258097	3.99e-05	0.00120776	137.17	ZMYND8	54	54	Q9ULU4-7;Q9ULU4-19;Q9ULU4-11	Q9ULU4
0.299949	4.01e-05	0.00120776	36.707	NUP37	14	14	Q8NFH4	Q8NFH4
0.32023	4.06e-05	0.00120986	94.584	SMPD4	35	35	Q9NXE4-2;Q9NXE4-6;Q9NXE4-8	Q9NXE4
0.665818	4.09e-05	0.00120986	22.171	RAB1B	17	9	Q9H0U4;Q92928	Q9H0U4
0.414513	4.35e-05	0.00126164	28.16	TP53RK	8	8	Q96S44	Q96S44
1.03734	4.36e-05	0.00126164	11.203	S100A10	3	3	P60903	P60903
0.274973	4.37e-05	0.00126164	358.2	RANBP2	204	204	P49792	P49792
0.440846	4.47e-05	0.00128113	38.421	LIMS1	14	14	P48059-2;P48059;P48059-4;P48059-5;P48059-3;P0CW19-2	P48059
0.513611	4.66e-05	0.00132385	150.78	YEATS2	47	47	Q9ULM3	Q9ULM3
0.343226	4.72e-05	0.00132612	54.178	CEP55	19	19	Q53EZ4;Q53EZ4-2	Q53EZ4
0.298602	4.78e-05	0.00132612	49.753	UBXN6	17	17	Q9BZV1;Q9BZV1-2	Q9BZV1
0.376667	4.8e-05	0.00132612	116.67	OFD1	29	29	O75665;O75665-3	O75665
1.96291	4.82e-05	0.00132612	51.471	NFIL3	8	8	Q16649	Q16649
0.360714	4.89e-05	0.00133479	81.895	CTNNAL1	26	26	Q9UBT7;Q9UBT7-2;Q9UBT7-3	Q9UBT7
0.626454	5.08e-05	0.00137676	38.604	ANXA2	31	31	P07355;P07355-2	P07355
0.592844	5.15e-05	0.00138287	74.389	NGLY1	26	26	Q96IV0;Q96IV0-5;Q96IV0-2;Q96IV0-3;Q96IV0-4	Q96IV0
0.463035	5.26e-05	0.00140138	96.677	NFKB2	28	28	Q00653-4;Q00653;Q00653-3	Q00653
0.394276	5.45e-05	0.00144023	70.995	CLIC6	7	6	Q96NY7-2;Q96NY7	Q96NY7
0.824636	5.48e-05	0.00144023	62.836	NACC2	8	7	Q96BF6	Q96BF6
-0.968766	5.66e-05	0.00147514	59.755	CAT	28	28	P04040	P04040
0.462262	5.93e-05	0.00153364	25.744	GSTM2	13	13	P28161;P28161-2	P28161
0.293903	6.35e-05	0.00162331	118.87	ZBTB21	24	24	Q9ULJ3;Q9ULJ3-2	Q9ULJ3
0.439912	6.37e-05	0.00162331	35.463	AMMECR1	8	4	Q9Y4X0;Q9Y4X0-4;Q9Y4X0-3;Q9Y4X0-2	Q9Y4X0
0.410061	6.5e-05	0.00164436	282.58	ATRX	83	83	P46100;P46100-3;P46100-2	P46100
0.644455	6.82e-05	0.0017095	74.088	MAP3K3	11	5	Q99759-2;Q99759	Q99759
0.252086	6.87e-05	0.0017095	182.81	TNRC6B	54	54	Q9UPQ9-1;Q9UPQ9-2	Q9UPQ9
0.323735	6.9e-05	0.0017095	39.33	HMBS	20	20	P08397;P08397-2;P08397-3;P08397-4	P08397
0.482354	7.02e-05	0.00172639	69.239	IFT74	30	30	Q96LB3;Q96LB3-2	Q96LB3
0.470724	7.09e-05	0.00173055	15.945	COTL1	12	12	Q14019	Q14019
0.283251	7.26e-05	0.00176027	41.213	CSNK2A2	24	24	P19784	P19784
0.255218	7.53e-05	0.00181273	152.2	TCOF1	63	63	Q13428-3;Q13428;Q13428-4;Q13428-8;Q13428-2;Q13428-5	Q13428
0.334039	7.69e-05	0.00182916	49.901	PRIM1	24	24	P49642	P49642
0.421079	7.7e-05	0.00182916	120.63	AKAP2	46	46	Q9Y2D5-6;Q9Y2D5-4;Q9Y2D5-5;Q9Y2D5;Q9Y2D5-7	Q9Y2D5
0.292777	7.83e-05	0.00184746	89.594	UFL1	44	44	O94874;O94874-2;O94874-3	O94874
0.683682	7.99e-05	0.00185581	154.89	NCOA3	24	24	Q9Y6Q9-5;Q9Y6Q9;Q9Y6Q9-2;Q9Y6Q9-3;Q9Y6Q9-4	Q9Y6Q9
0.470932	8.01e-05	0.00185581	36.382	C1GALT1C1	14	14	Q96EU7	Q96EU7
0.254327	8.05e-05	0.00185581	47.137	AGK	28	28	Q53H12;Q53H12-2	Q53H12
0.299296	8.08e-05	0.00185581	31.791	TMX1	12	12	Q9H3N1	Q9H3N1
0.342019	8.17e-05	0.001864	82.722	RPS6KA1	47	47	Q15418;Q15418-4;Q15418-2;Q15418-3	Q15418
0.448545	8.48e-05	0.00190954	177.44	NES	88	88	P48681	P48681
0.431374	8.53e-05	0.00190954	83.125	HOOK3	20	20	Q86VS8	Q86VS8
1.96304	8.56e-05	0.00190954	53.005	SCG3	5	5	Q8WXD2;Q8WXD2-2	Q8WXD2
0.451575	8.58e-05	0.00190954	51.419	ILK	18	18	Q13418;Q13418-2;Q13418-3	Q13418
0.338336	8.88e-05	0.00196402	25.249	EXOSC5	11	11	Q9NQT4	Q9NQT4
0.342493	9.09e-05	0.0019967	262.63	CASC5	78	78	Q8NG31-2;Q8NG31;Q8NG31-4;Q8NG31-3	Q8NG31
0.503273	9.25e-05	0.00200788	52.8	GSDMD	21	21	P57764	P57764
0.383552	9.39e-05	0.00200788	82.254	EXT2	24	24	Q93063;Q93063-3	Q93063
0.991433	9.42e-05	0.00200788	131.87	FAM65A	12	12	Q6ZS17-2;Q6ZS17;Q6ZS17-3;Q6ZS17-4	Q6ZS17
0.567848	9.47e-05	0.00200788	18.86	SNRNP27	7	7	Q8WVK2	Q8WVK2
0.367602	9.48e-05	0.00200788	34.833	EMC2	15	15	Q15006	Q15006
0.417502	9.54e-05	0.00200788	26.923	HSD17B10	18	18	Q99714;Q99714-2	Q99714
0.31984	9.54e-05	0.00200788	87.208	STRN3	28	28	Q13033	Q13033
2.72656	9.83e-05	0.00204461	5.0526	TMSB4X	5	5	P62328;CON__P21752	P62328
0.436885	9.83e-05	0.00204461	28.107	ORC6	12	12	Q9Y5N6	Q9Y5N6
0.497716	0.000101745	0.00210282	23.787	OSTF1	10	10	Q92882	Q92882
0.416611	0.00010326	0.00212158	33.43	PPIE	15	15	Q9UNP9;Q9UNP9-2;Q9UNP9-3	Q9UNP9
0.331533	0.000106428	0.00214557	164.2	GPATCH8	31	31	Q9UKJ3;Q9UKJ3-2	Q9UKJ3
0.247059	0.000106628	0.00214557	46.971	ERP44	20	20	Q9BS26	Q9BS26
0.28843	0.000106884	0.00214557	45.803	PLIN3	27	27	O60664-4;O60664;O60664-3	O60664
0.386691	0.000106885	0.00214557	60.608	CDYL	20	20	Q9Y232-2;Q9Y232;Q9Y232-4;Q9Y232-3	Q9Y232
0.501582	0.000108408	0.00216371	28.825	NUBP2	13	13	Q9Y5Y2	Q9Y5Y2
0.564298	0.000109797	0.00217898	48.195	CCRN4L	16	16	Q9UK39	Q9UK39
1.259	0.000112394	0.00220551	36.547	TYW5	14	14	A2RUC4	A2RUC4
0.294731	0.000112396	0.00220551	82.691	YTHDC1	16	16	Q96MU7-2;Q96MU7	Q96MU7
0.306666	0.000114865	0.00224136	53.413	SRSF11	14	14	Q05519-2;Q05519	Q05519
0.456268	0.000115631	0.00224378	64.149	ME1	25	25	P48163;P48163-2	P48163
0.960105	0.000117826	0.00227374	160.79	NHS	16	16	Q6T4R5-3;Q6T4R5-4	Q6T4R5
0.44729	0.000119984	0.00230265	14.651	SDHAF3	3	3	Q9NRP4	Q9NRP4
0.330463	0.000122093	0.00233032	142.69	SLK	56	56	Q9H2G2;Q9H2G2-2	Q9H2G2
0.512033	0.000122928	0.00233351	70.792	LIMK1	23	23	P53667-2;P53667;P53667-3	P53667
0.376117	0.000125165	0.00236313	34.93	LRRC59	15	15	Q96AG4	Q96AG4
0.261324	0.00012705	0.00238258	55.822	PHF10	16	16	Q8WUB8-2;Q8WUB8;Q8WUB8-3	Q8WUB8
0.362371	0.000128029	0.00238258	68.96	FOXJ3	8	8	Q9UPW0;Q9UPW0-2	Q9UPW0
0.439101	0.000128241	0.00238258	30.601	HCCS	14	14	P53701	P53701
0.397742	0.000129616	0.00238557	32.254	ROGDI	9	9	Q9GZN7	Q9GZN7
0.336711	0.000129768	0.00238557	36.576	CARKD	13	13	Q8IW45;Q8IW45-2;Q8IW45-4;Q8IW45-3	Q8IW45
0.661072	0.000131672	0.00240789	33.989	ABHD17A	7	6	Q96GS6;Q96GS6-2;Q96GS6-3;Q96GS6-4	Q96GS6
0.37068	0.000133608	0.00243057	107.11	MORC3	44	44	Q14149	Q14149
0.307354	0.000134717	0.00243805	50.144	NUP50	38	38	Q9UKX7;Q9UKX7-2	Q9UKX7
0.320307	0.000136688	0.00246096	9.1175	UFM1	4	4	P61960;P61960-2	P61960
0.303952	0.00013817	0.00246822	70.86	ZDHHC13	16	16	Q8IUH4;Q8IUH4-3	Q8IUH4
0.340676	0.000138505	0.00246822	299.34	NBEAL2	48	48	Q6ZNJ1-3;Q6ZNJ1;Q6ZNJ1-2	Q6ZNJ1
0.256477	0.000141837	0.00251478	73.2	WDR70	30	30	Q9NW82	Q9NW82
1.00638	0.000143037	0.00252243	30.346	PCGF1	9	9	Q9BSM1;Q9BSM1-3	Q9BSM1
0.633071	0.000143713	0.00252243	65.562	GPC3	11	11	P51654;P51654-3;P51654-2	P51654
0.552126	0.000144954	0.00253149	162.21	ZNF608	23	23	Q9ULD9;Q9ULD9-2	Q9ULD9
0.2762	0.000147048	0.00253856	136.06	ADAR	67	67	P55265;P55265-4;P55265-5	P55265
1.44132	0.000147424	0.00253856	52.541	NAP1L2	6	6	Q9ULW6;Q9ULW6-2	Q9ULW6
0.493052	0.000147539	0.00253856	63.664	ALCAM	24	24	Q13740-2;Q13740;Q13740-4;Q13740-3	Q13740
0.399557	0.000149984	0.00256799	188.67	AIM1	37	37	Q9Y4K1	Q9Y4K1
0.246186	0.000154963	0.00264029	54.234	CORO1B	23	23	Q9BR76	Q9BR76
0.398491	0.000158054	0.00267987	39.327	RPP40	15	15	O75818-2;O75818	O75818
0.495024	0.000160403	0.00269781	112.13	STK10	28	26	O94804	O94804
0.680605	0.000161381	0.00269781	22.222	LOH12CR1	11	11	Q969J3;Q969J3-2	Q969J3
0.342985	0.000161608	0.00269781	17	BUD31	13	13	P41223;P41223-2	P41223
0.315874	0.000162733	0.00269781	54.177	DLD	22	22	P09622;P09622-2	P09622
0.437983	0.000163605	0.00269781	41.244	PYGO2	8	8	Q9BRQ0	Q9BRQ0
0.361384	0.000163746	0.00269781	65.947	POLA2	23	23	Q14181;Q14181-2	Q14181
0.36645	0.000165609	0.0027157	82.58	MED15	16	16	Q96RN5-2;Q96RN5;Q96RN5-3	Q96RN5
0.408593	0.000168465	0.00274963	50.227	NUCB2	20	20	P80303-2;P80303	P80303
0.254409	0.000170013	0.00276198	72.379	SCFD1	40	40	Q8WVM8;Q8WVM8-3;Q8WVM8-2	Q8WVM8
0.321408	0.000171616	0.00277511	531.78	PLEC	292	291	Q15149;Q15149-7;Q15149-5;Q15149-6	Q15149
0.68923	0.000173274	0.002789	60.197	BMPR1A	13	13	P36894;O00238;O00238-2	P36894
0.297345	0.000176233	0.00282362	41.569	ARPC1A	27	27	Q92747;Q92747-2	Q92747
0.457994	0.000178575	0.0028398	350.93	CEP350	65	65	Q5VT06	Q5VT06
0.553602	0.000178869	0.0028398	32.193	FHL2	18	18	Q14192;Q14192-2	Q14192
0.27953	0.000180213	0.00284819	28.521	TPM4	26	14	P67936	P67936
0.888933	0.000185799	0.00291617	54.864	MDM4	5	5	O15151;O15151-5;O15151-3;O15151-2;O15151-4	O15151
0.682695	0.000187109	0.00291617	40.044	DCX	10	9	O43602-2;O43602	O43602
0.41196	0.000187708	0.00291617	29.484	SKA1	14	14	Q96BD8;Q96BD8-2	Q96BD8
0.570203	0.000187853	0.00291617	40.842	RCL1	18	18	Q9Y2P8;Q9Y2P8-2	Q9Y2P8
0.290995	0.000196327	0.00302481	170.68	TOPBP1	57	57	Q92547	Q92547
0.326837	0.000196584	0.00302481	33.337	NHEJ1	14	14	Q9H9Q4;Q9H9Q4-2	Q9H9Q4
0.291541	0.000206863	0.00310284	86.563	IKBKB	35	35	O14920;O14920-4;O14920-2	O14920
0.687193	0.000210005	0.00310284	47.687	SQSTM1	20	20	Q13501;Q13501-2	Q13501
0.310047	0.000210225	0.00310284	78.767	METTL13	42	42	Q8N6R0;Q8N6R0-3;Q8N6R0-4;Q8N6R0-1;Q8N6R0-2	Q8N6R0
0.327387	0.000210411	0.00310284	59.647	HNRNPLL	31	30	Q8WVV9-4;Q8WVV9;Q8WVV9-3	Q8WVV9
0.319691	0.000210809	0.00310284	41.792	ACTG1	36	36	P63261	P63261
0.458127	0.000211215	0.00310284	85.664	PLCD1	25	24	P51178	P51178
0.436923	0.000212734	0.00310284	34.378	GTF2H3	11	11	Q13889;Q13889-2	Q13889
0.434978	0.00021281	0.00310284	28.134	MRPS7	13	13	Q9Y2R9	Q9Y2R9
0.34849	0.000212846	0.00310284	31.62	HAX1	12	12	O00165;O00165-2;O00165-5;O00165-3;O00165-4;O00165-6	O00165
0.345855	0.000212932	0.00310284	28.415	SNRPA1	21	21	P09661	P09661
0.277446	0.000213337	0.00310284	170.45	BAZ1B	80	80	Q9UIG0-2;Q9UIG0	Q9UIG0
0.317448	0.000213387	0.00310284	62.094	EIF2AK2	24	24	P19525;P19525-2	P19525
0.468685	0.000213876	0.00310284	304.81	ZNF292	71	71	O60281	O60281
0.451352	0.000215831	0.00310284	116.61	ITGA3	14	14	P26006;P26006-1	P26006
0.291295	0.000218249	0.00310284	42.979	NR2F6	13	13	P10588	P10588
0.282626	0.000218726	0.00310284	236.83	PI4KA	78	78	P42356;A4QPH2;Q8N8J0	P42356
0.532883	0.000220364	0.00310284	29.395	REEP4	6	6	Q9H6H4;Q9H6H4-2	Q9H6H4
0.251404	0.000221098	0.00310284	43.171	RAD23B	20	20	P54727;P54727-2	P54727
0.921051	0.000221505	0.00310284	87.081	PKP3	24	24	Q9Y446;Q9Y446-2	Q9Y446
0.360704	0.000221591	0.00310284	53.165	WARS	30	30	P23381;P23381-2	P23381
0.524066	0.000222684	0.00310284	81.632	BRSK2	16	16	Q8IWQ3;Q8IWQ3-3;Q8IWQ3-2;Q8IWQ3-4;Q8IWQ3-5;Q8IWQ3-6	Q8IWQ3
0.700487	0.000223248	0.00310284	20.324	PTTG1IP	2	2	P53801	P53801
0.329802	0.00022393	0.00310284	59.594	PDIA5	24	24	Q14554;Q14554-2	Q14554
0.448897	0.000224801	0.00310284	38.498	CAPG	18	18	P40121;P40121-2	P40121
0.864577	0.000225035	0.00310284	38.714	ANXA1	25	25	P04083	P04083
0.411754	0.000225468	0.00310284	94.893	ZBTB10	23	23	Q96DT7;Q96DT7-2;Q96DT7-3;Q96DT7-4	Q96DT7
0.293637	0.00022564	0.00310284	85.737	RBM28	31	31	Q9NW13;Q9NW13-2	Q9NW13
0.391351	0.000228552	0.00313055	36.431	PRSS8	7	7	Q16651;Q16651-2	Q16651
0.315838	0.000230695	0.00314756	58.743	PSPC1	27	26	Q8WXF1;Q8WXF1-2	Q8WXF1
0.270889	0.00023295	0.00315633	177.35	DNMBP	52	52	Q6XZF7	Q6XZF7
0.329515	0.000233256	0.00315633	317.03	NF1	72	72	P21359-2;P21359-6	P21359
0.468713	0.000234098	0.00315633	116.62	FAM160A1	24	24	Q05DH4	Q05DH4
0.318234	0.000234952	0.00315633	330.46	BOD1L1	93	93	Q8NFC6	Q8NFC6
0.795086	0.000236229	0.00316132	53.768	CASP8	16	16	Q14790-2;Q14790;Q14790-4;Q14790-9;Q14790-3;Q14790-8;Q14790-7;Q14790-6	Q14790
0.349992	0.00024504	0.00326673	34.559	TOMM34	20	20	Q15785	Q15785
0.541359	0.000246113	0.00326855	77.011	PRKCB	18	18	P05771-2;P05771	P05771
0.471029	0.000249936	0.00330675	36.67	CXorf38	16	16	Q8TB03;Q8TB03-2;Q8TB03-3	Q8TB03
0.487117	0.000257451	0.00337654	115.08	ANKRD52	22	21	Q8NB46	Q8NB46
0.266563	0.000257733	0.00337654	80.551	LARP4B	27	27	Q92615	Q92615
0.25671	0.00025849	0.00337654	431.76	KMT2A	85	85	Q03164;Q03164-3;Q03164-2	Q03164
0.422855	0.000259078	0.00337654	82.77	CAST	31	31	P20810-7;P20810-6;P20810-9;P20810-10;P20810;P20810-4;P20810-8	P20810
0.251057	0.000260119	0.00337751	38.177	POLB	19	19	P06746	P06746
0.517992	0.000263899	0.0034139	61.52	TFE3	9	9	P19532;P19532-2;O14948-3;O14948-4;O14948-2;O14948	P19532
0.231815	0.00026525	0.00341788	47.535	CTBP1	25	25	Q13363;Q13363-2	Q13363
1.63338	0.000266164	0.00341788	33.016	SPP1	2	2	P10451-4;P10451-5;P10451-2;P10451;P10451-3	P10451
0.415272	0.00026976	0.00345137	59.582	PLXDC2	8	8	Q6UX71;Q6UX71-2;Q6UX71-3	Q6UX71
0.38555	0.000274577	0.00350018	133.63	FKBP15	29	29	Q5T1M5;Q5T1M5-2;Q5T1M5-3	Q5T1M5
0.745253	0.000275693	0.00350163	49.707	PFKFB4	13	9	Q16877-2;Q16877;Q16877-3	Q16877
0.542277	0.000277076	0.00350644	174.73	UGGT2	31	27	Q9NYU1;Q9NYU1-2	Q9NYU1
0.504989	0.000278653	0.00351366	22.391	TAGLN2	18	18	P37802;P37802-2	P37802
0.348253	0.000281002	0.00352846	109.49	KIF5C	55	45	O60282;O60282-2	O60282
0.28016	0.000281847	0.00352846	20.478	DUSP3	9	9	P51452;P51452-2	P51452
0.203054	0.000284429	0.00354807	404.23	USP34	94	94	Q70CQ2;Q70CQ2-2;Q70CQ2-3	Q70CQ2
0.235957	0.000289248	0.00354884	256	AHCTF1	104	104	Q8WYP5-2;Q8WYP5;Q8WYP5-3	Q8WYP5
0.233699	0.000289849	0.00354884	114.71	POP1	43	43	Q99575	Q99575
0.483919	0.000290221	0.00354884	28.908	ATP5F1	16	16	P24539	P24539
0.344856	0.000293344	0.00354884	33.631	RQCD1	18	18	Q92600;Q92600-2;Q92600-3	Q92600
0.586134	0.00029358	0.00354884	73.488	SELO	13	13	Q9BVL4	Q9BVL4
0.276715	0.0002942	0.00354884	57.116	P4HB	42	42	P07237	P07237
0.553645	0.000294239	0.00354884	63.444	ZFP91	6	6	Q96JP5;Q96JP5-2	Q96JP5
0.269057	0.00029424	0.00354884	23.773	EMC8	10	10	O43402;O43402-2	O43402
0.330669	0.000294398	0.00354884	337.83	DMXL1	102	102	Q9Y485	Q9Y485
0.38107	0.000294651	0.00354884	87.408	JADE2	18	15	Q9NQC1-2;Q9NQC1;Q9NQC1-3	Q9NQC1
0.409382	0.000297028	0.00356163	69.412	EZR	45	31	P15311	P15311
0.254137	0.000298553	0.00356163	32.447	ATG5	13	13	Q9H1Y0	Q9H1Y0
0.315798	0.000298772	0.00356163	20.728	ARL5A	5	3	Q9Y689;Q9Y689-2	Q9Y689
0.350514	0.000302206	0.00359032	116.72	VCL	92	92	P18206-2;P18206;P18206-3	P18206
0.29013	0.000304245	0.00360229	80.64	MIPEP	36	36	Q99797;Q9NVF9-3;Q9NVF9;Q9NVF9-2	Q99797
0.328492	0.000306285	0.00361418	17.465	KIAA1143	11	11	Q96AT1	Q96AT1
0.262934	0.00030875	0.00363067	33.12	NUP35	16	16	Q8NFH5-2	Q8NFH5
0.465743	0.000309761	0.00363067	21.405	MRPL32	5	5	Q9BYC8	Q9BYC8
0.347321	0.00031548	0.00368534	28.763	SBDS	19	19	Q9Y3A5	Q9Y3A5
0.324394	0.000317443	0.0036959	50.91	CHMP7	25	25	Q8WUX9;Q8WUX9-2	Q8WUX9
0.33478	0.000319974	0.00371299	22.086	PRDX5	16	16	P30044;P30044-3;P30044-2;P30044-4	P30044
0.287232	0.000325738	0.00373561	108.62	HAUS6	43	43	Q7Z4H7;Q7Z4H7-3;Q7Z4H7-2	Q7Z4H7
0.691518	0.000325769	0.00373561	75.695	FGFR3	10	5	P22607-3;P22607;P22607-2;P22607-4	P22607
0.345926	0.000327331	0.00373561	54.035	MAPKAPK5	14	14	Q8IW41-2	Q8IW41
0.405863	0.000327334	0.00373561	11.737	TXN	8	8	P10599;P10599-2	P10599
0.291921	0.000328288	0.00373561	37.106	CALU	27	27	O43852;O43852-3;O43852-6;O43852-5;O43852-10;O43852-15;O43852-9;O43852-11;O43852-13;O43852-14;O43852-12	O43852
0.325333	0.00032834	0.00373561	46.671	REXO4	18	18	Q9GZR2;Q9GZR2-2	Q9GZR2
0.241055	0.000330581	0.00373945	59.345	TBCE	34	34	Q15813;Q15813-2	Q15813
0.423969	0.000331913	0.00373945	86.16	MAGED1	17	14	Q9Y5V3;Q9Y5V3-2	Q9Y5V3
0.316151	0.000332225	0.00373945	39.249	POLR1C	20	20	O15160;O15160-2	O15160
0.353858	0.000333601	0.00373945	26.076	MESDC2	9	9	Q14696;Q14696-2	Q14696
0.504798	0.00033403	0.00373945	39.694	MCUR1	6	6	Q96AQ8	Q96AQ8
0.480274	0.000336461	0.00375463	37.329	CTSV	16	16	O60911	O60911
0.300287	0.000338806	0.00376876	41.389	MAPK1	25	25	P28482;P28482-2	P28482
0.218818	0.000343354	0.00380722	150.83	PDS5A	66	63	Q29RF7	Q29RF7
0.298316	0.000353141	0.00387088	70.86	LRWD1	27	27	Q9UFC0	Q9UFC0
0.357679	0.000353709	0.00387088	33.582	CIAPIN1	21	21	Q6FI81;Q6FI81-3;Q6FI81-2	Q6FI81
0.250707	0.000353918	0.00387088	21.666	SPRYD7	8	8	Q5W111;Q5W111-2	Q5W111
1.09697	0.000354522	0.00387088	70.288	LCP1	41	33	P13796;P13796-2	P13796
0.309932	0.000355201	0.00387088	244.52	SVIL	62	62	O95425-4;O95425-2;O95425-3;O95425	O95425
0.573044	0.000356422	0.00387088	95.614	ZNF618	27	27	Q5T7W0-2;Q5T7W0-4;Q5T7W0;Q5T7W0-3	Q5T7W0
0.385593	0.00035789	0.00387088	73.197	CCDC93	15	15	Q567U6	Q567U6
0.300916	0.000357961	0.00387088	201.56	RBBP6	49	49	Q7Z6E9;Q7Z6E9-2;Q7Z6E9-4;Q7Z6E9-3	Q7Z6E9
0.371892	0.00035912	0.00387142	142.29	CACHD1	24	24	Q5VU97;Q5VU97-2	Q5VU97
0.50575	0.000360927	0.00387894	28.024	RPL8	22	22	P62917	P62917
0.587425	0.000365137	0.00391215	30.366	CCDC28A	8	8	Q8IWP9	Q8IWP9
0.793161	0.000368238	0.00392915	43.369	P2RX4	2	2	Q99571;Q99571-2;Q99571-3	Q99571
0.414323	0.000369898	0.00392915	30.223	ITM2C	12	12	Q9NQX7;Q9NQX7-2;Q9NQX7-3	Q9NQX7
0.392338	0.000370099	0.00392915	86.524	SH3D19	28	28	Q5HYK7;Q5HYK7-2;Q5HYK7-3;Q5HYK7-4;Q5HYK7-5	Q5HYK7
0.259661	0.000373343	0.00395158	74.605	SRP72	40	40	O76094;O76094-2	O76094
0.22838	0.000381404	0.00402203	113.74	MAN2B1	36	36	O00754;O00754-2	O00754
0.338022	0.000382302	0.00402203	18.856	NENF	8	8	Q9UMX5	Q9UMX5
0.343878	0.000388906	0.0040788	46.513	LUC7L2	21	21	Q9Y383	Q9Y383
0.550056	0.000390034	0.0040788	53.368	TOM1L2	5	5	Q6ZVM7-5;Q6ZVM7;Q6ZVM7-2;Q6ZVM7-3;Q6ZVM7-4	Q6ZVM7
0.276434	0.000392876	0.00409626	184.7	IQGAP3	73	69	Q86VI3	Q86VI3
0.529513	0.00039555	0.00411186	42.089	MAPK13	10	10	O15264;O15264-2	O15264
0.494027	0.000402467	0.00417135	20.863	H1F0	7	7	P07305;P07305-2	P07305
0.449979	0.000411813	0.00424488	35.61	DDRGK1	9	9	Q96HY6;Q96HY6-2	Q96HY6
0.779125	0.000411992	0.00424488	34.19	PIM2	6	6	Q9P1W9	Q9P1W9
0.261219	0.000419559	0.00431013	141.32	STAG2	57	57	Q8N3U4;Q8N3U4-2	Q8N3U4
0.305208	0.000426692	0.00435823	46.44	SERPINH1	34	34	P50454	P50454
0.265698	0.000426736	0.00435823	91.818	ARMC9	24	24	Q7Z3E5;Q7Z3E5-2	Q7Z3E5
0.344592	0.000428803	0.00436657	87.977	UTP14A	39	39	Q9BVJ6;Q9BVJ6-3;Q9BVJ6-2	Q9BVJ6
0.572232	0.000430734	0.00437348	71.607	MCAM	17	17	P43121;P43121-2	P43121
0.187781	0.000433767	0.00439151	197.39	ARID2	56	56	Q68CP9;Q68CP9-3	Q68CP9
0.356446	0.00043593	0.00440065	35.612	ATP6AP2	13	13	O75787-2;O75787	O75787
0.272466	0.000438618	0.00441502	12.895	MTPN	7	7	P58546	P58546
0.250298	0.000441701	0.00443328	223.9	TRIP12	78	78	Q14669-2;Q14669-4	Q14669
0.514846	0.000446149	0.0044651	77.25	DTNA	20	12	Q9Y4J8-13;Q9Y4J8-2;Q9Y4J8-14;Q9Y4J8-15;Q9Y4J8;Q9Y4J8-16;Q9Y4J8-5;Q9Y4J8-4;Q9Y4J8-3;Q9Y4J8-6;Q9Y4J8-10;Q9Y4J8-11;Q9Y4J8-12;Q9Y4J8-8;Q9Y4J8-9;Q9Y4J8-7	Q9Y4J8
0.248641	0.000448232	0.00447313	63.111	HEXB	20	20	P07686	P07686
1.05994	0.000450175	0.00447972	43.198	GRPR	3	3	P30550	P30550
0.328114	0.000454406	0.00450898	122.6	SMARCA1	58	39	P28370	P28370
0.381177	0.000458022	0.00453198	84.34	GIT1	40	40	Q9Y2X7;Q9Y2X7-3;Q9Y2X7-2	Q9Y2X7
0.28605	0.000460197	0.00454065	44.255	ALKBH5	13	13	Q6P6C2;Q6P6C2-3;Q6P6C2-1	Q6P6C2
0.271546	0.000462596	0.00454769	57.224	PPIL4	23	23	Q8WUA2	Q8WUA2
0.329952	0.00046504	0.00454769	127.06	MYO1E	48	48	Q12965	Q12965
0.397826	0.000465984	0.00454769	143.49	CADPS2	29	29	Q86UW7-2;Q86UW7-3;Q86UW7	Q86UW7
0.283211	0.000466119	0.00454769	66.591	SNX9	23	23	Q9Y5X1	Q9Y5X1
-0.321709	0.00047273	0.00459003	96.25	PROM1	21	21	O43490-2;O43490;O43490-5;O43490-3;O43490-4;O43490-6;O43490-7	O43490
0.44395	0.000473087	0.00459003	15.04	PEA15	8	8	Q15121;Q15121-2	Q15121
0.490709	0.000478876	0.00463332	9.4275	COA6	6	6	Q5JTJ3-3;Q5JTJ3;Q5JTJ3-2	Q5JTJ3
0.320525	0.000484511	0.00465483	22.276	ANP32B	7	5	Q92688-2;Q92688	Q92688
1.39072	0.000485405	0.00465483	100.97	PCDHGB7	8	8	Q9Y5F8;Q9Y5F8-2	Q9Y5F8
0.333138	0.000485925	0.00465483	142.87	PEX1	36	36	O43933;O43933-2	O43933
0.312182	0.000486429	0.00465483	122.84	TMF1	44	44	P82094;P82094-2	P82094
0.206113	0.000492042	0.00469567	81.876	DNM1L	48	48	O00429;O00429-3;O00429-6;O00429-5;O00429-7	O00429
0.540867	0.000495514	0.00471592	28.402	UTP23	8	8	Q9BRU9;Q9BRU9-2	Q9BRU9
0.423922	0.000497348	0.00472051	36.938	CDK6	17	16	Q00534	Q00534
0.472701	0.000500711	0.0047386	58.572	KDELC2	21	21	Q7Z4H8	Q7Z4H8
0.236458	0.000501967	0.0047386	124.84	SMARCC2	51	39	Q8TAQ2-2;Q8TAQ2-3	Q8TAQ2
0.356097	0.000505781	0.00475511	226.35	ZFC3H1	69	69	O60293;O60293-2;O60293-4	O60293
0.265873	0.00050661	0.00475511	59.143	YARS	43	43	P54577	P54577
0.312159	0.000508261	0.00475511	178.58	PHRF1	22	22	Q9P1Y6-3;Q9P1Y6;Q9P1Y6-2	Q9P1Y6
0.250599	0.000509162	0.00475511	117.97	IDE	51	51	P14735;P14735-2	P14735
0.265218	0.000510605	0.00475588	70.729	SRP68	39	39	Q9UHB9;Q9UHB9-4;Q9UHB9-2;Q9UHB9-3	Q9UHB9
0.394711	0.000517095	0.00480351	94.868	RSBN1L	22	22	Q6PCB5;Q6PCB5-2	Q6PCB5
0.256519	0.000537319	0.00497814	302.88	SETX	80	80	Q7Z333;Q7Z333-4;Q7Z333-3	Q7Z333
0.545192	0.000539909	0.00498891	49.642	TULP3	8	8	O75386;O75386-2;O75386-3	O75386
0.216284	0.000547308	0.00504393	158.17	ROCK1	76	76	Q13464	Q13464
0.435568	0.000551199	0.00505333	23.351	BLOC1S4	8	8	Q9NUP1	Q9NUP1
0.36802	0.000553589	0.00505333	14.135	HIST1H2AB;HIST1H2AJ;HIST1H2AH;HIST1H2AC;HIST3H2A;HIST1H2AD;HIST1H2AG;H2AFJ	12	4	P04908;Q99878;Q96KK5;Q93077;Q7L7L0;P20671;P0C0S8;Q9BTM1;Q9BTM1-2;Q71UI9-5	P04908
0.26485	0.000553681	0.00505333	64.681	ZNF512	28	28	Q96ME7;Q96ME7-3;Q96ME7-2	Q96ME7
0.368543	0.000554115	0.00505333	20.329	HDDC3	6	6	Q8N4P3;Q8N4P3-2	Q8N4P3
0.302558	0.00056211	0.00511289	23.671	SARNP	14	14	P82979	P82979
0.266234	0.000565475	0.00513014	860.65	DST	293	286	Q03001;Q03001-14;Q03001-9;Q03001-13;Q03001-10;Q03001-12	Q03001
0.231647	0.000568544	0.00514462	60.13	CPNE3	22	22	O75131	O75131
0.335934	0.000572407	0.00514607	25.097	EIF4E	8	8	P06730;P06730-2;P06730-3	P06730
0.24581	0.00057273	0.00514607	269.45	ANKHD1	70	51	Q8IWZ3;Q8IWZ3-4;Q8IWZ3-5	Q8IWZ3
0.32074	0.000573125	0.00514607	175.72	KDM5C	63	63	P41229;P41229-2;P41229-5;P41229-3;P41229-4	P41229
0.241924	0.000582709	0.00519922	118.72	RBM27	37	37	Q9P2N5	Q9P2N5
0.236146	0.000583125	0.00519922	115.28	PPP1R12A	58	58	O14974;O14974-2;O14974-4;O14974-3;O14974-5	O14974
0.314591	0.000585078	0.00519922	72.332	HSPA5	57	57	P11021	P11021
0.27377	0.000586221	0.00519922	103.88	AAK1	29	29	Q2M2I8;Q2M2I8-2	Q2M2I8
0.285163	0.000586489	0.00519922	60.121	SGOL1	12	12	Q5FBB7-6;Q5FBB7;Q5FBB7-5;Q5FBB7-4;Q5FBB7-3;Q5FBB7-2;Q5FBB7-7	Q5FBB7
0.259801	0.000588166	0.00519922	21.749	MRPL48	5	5	Q96GC5-3;Q96GC5	Q96GC5
0.289306	0.000589463	0.00519922	35.213	CD47	5	5	Q08722;Q08722-2;Q08722-3;Q08722-4	Q08722
0.474718	0.0005938	0.00522428	74.89	WDR43	36	36	Q15061	Q15061
0.277853	0.000596757	0.00523711	89.082	COG4	32	32	Q9H9E3;Q9H9E3-3;Q9H9E3-2	Q9H9E3
0.593872	0.00060029	0.00525491	67.567	CCDC120	8	8	Q96HB5;Q96HB5-3;Q96HB5-4;Q96HB5-2;Q96HB5-5	Q96HB5
0.340911	0.000606075	0.00529145	83.654	GNL2	39	39	Q13823	Q13823
0.271433	0.000607494	0.00529145	13.293	POLR2J;POLR2J3	8	8	P52435;Q9H1A7	P52435
0.820811	0.0006156	0.00533789	95.114	DLGAP5	46	2	Q15398;Q15398-1	Q15398
0.394327	0.000615883	0.00533789	54.169	TRIM21	19	19	P19474;P19474-2	P19474
0.436218	0.00061847	0.00534705	47.138	NKAP	13	13	Q8N5F7;Q5M9Q1	Q8N5F7
0.27143	0.000624888	0.00538919	42.243	PARVA	10	8	Q9NVD7;Q9NVD7-2	Q9NVD7
0.307489	0.000634022	0.005444	113.08	GOLGA2	49	49	Q08379	Q08379
0.319713	0.00063436	0.005444	39.488	H2AFY	21	21	O75367-3;O75367;O75367-2	O75367
0.294144	0.000640964	0.00548719	89.63	SCYL1	32	32	Q96KG9;Q96KG9-4;Q96KG9-2;Q96KG9-3;Q96KG9-6;Q96KG9-5	Q96KG9
0.281168	0.000649494	0.00552943	15.564	MED21	6	6	Q13503	Q13503
0.651534	0.00065127	0.00552943	77.092	ASTE1	12	12	Q2TB18;Q2TB18-2;REV__Q96PB7-6;REV__Q96PB7-4;REV__Q96PB7-2;REV__Q96PB7-5;REV__Q96PB7-3;REV__Q96PB7	Q2TB18
0.254231	0.000651405	0.00552943	17.745	LAMTOR1	9	9	Q6IAA8	Q6IAA8
0.2948	0.00065223	0.00552943	58.805	PRIM2	32	32	P49643;P49643-2	P49643
0.399118	0.000655192	0.00554109	17.025	OARD1	12	12	Q9Y530	Q9Y530
0.303091	0.000662911	0.00559283	28.993	ERP29	13	13	P30040;P30040-2	P30040
0.359662	0.000664673	0.00559418	19.52	MED28	6	6	Q9H204	Q9H204
0.307357	0.000668813	0.00560941	74.396	SASS6	23	23	Q6UVJ0	Q6UVJ0
0.4761	0.000670456	0.00560941	56.222	RAD18	15	15	Q9NS91	Q9NS91
0.340723	0.000671301	0.00560941	43.239	NELFE	23	23	P18615;P18615-3;P18615-4	P18615
0.258844	0.000685766	0.00569187	86.573	FASTKD5	31	31	Q7L8L6	Q7L8L6
1.01078	0.000687356	0.00569187	73.054	OLFML2A	5	5	Q68BL7;Q68BL7-2;Q68BL7-3	Q68BL7
0.387193	0.00068798	0.00569187	29.964	CMSS1	15	15	Q9BQ75-2;Q9BQ75	Q9BQ75
0.397991	0.000689123	0.00569187	134.77	PITPNM1	23	23	O00562-2;O00562	O00562
0.357347	0.000690348	0.00569187	56.928	ARFGAP3	23	23	Q9NP61;Q9NP61-2	Q9NP61
0.3207	0.00069415	0.00569187	44.021	MAPK8	22	22	P45983-3;P45983-4	P45983
0.215433	0.000694967	0.00569187	30.124	DCUN1D1	7	7	Q96GG9	Q96GG9
0.401526	0.000695377	0.00569187	114.54	ITGA5	17	17	P08648	P08648
0.20428	0.000695835	0.00569187	88.105	PTPN12	42	42	Q05209;Q05209-2;Q05209-3	Q05209
0.39441	0.000700845	0.00571946	213.67	MYO5B	32	26	Q9ULV0;Q9ULV0-2;Q9ULV0-3	Q9ULV0
0.442151	0.000712525	0.00580122	126.63	ITGA7	24	24	Q13683-10;Q13683-9;Q13683	Q13683
0.529962	0.000721384	0.00585969	70.213	PIP5K1C	19	17	O60331-4;O60331;O60331-2;O60331-3	O60331
0.317937	0.000728309	0.00590221	113.6	RBM26	32	31	Q5T8P6;Q5T8P6-6	Q5T8P6
0.294621	0.00073062	0.00590724	44.961	RBM17	24	24	Q96I25	Q96I25
0.309681	0.000733289	0.00591512	153.94	NUP153	78	78	P49790;P49790-3;P49790-2	P49790
0.235302	0.000738123	0.0059404	195.82	NUP98	81	81	P52948-5;P52948;P52948-2;P52948-6;P52948-4;P52948-3	P52948
0.505456	0.000743055	0.00596634	148.21	RLTPR	21	21	Q6F5E8-2;Q6F5E8	Q6F5E8
0.478902	0.000745667	0.00597277	23.916	DHRS4	12	12	Q9BTZ2-8;Q9BTZ2-4;Q9BTZ2;Q9BTZ2-5;Q9BTZ2-3;Q9BTZ2-2;Q9BTZ2-7;Q6PKH6;Q6PKH6-2;P0CG22;Q9BTZ2-6	Q9BTZ2
0.319794	0.000747275	0.00597277	120.27	LUZP1	63	63	Q86V48;Q86V48-2;Q86V48-3	Q86V48
0.368568	0.000752029	0.00599704	55.102	HDAC1	28	20	Q13547	Q13547
0.325676	0.000754093	0.0059998	44.915	ARL6IP4	5	5	Q66PJ3;Q66PJ3-7;Q66PJ3-3;Q66PJ3-2;Q66PJ3-4;Q66PJ3-5	Q66PJ3
0.462917	0.000759379	0.00602813	39.309	IKBIP	13	10	Q70UQ0;Q70UQ0-2	Q70UQ0
0.253121	0.000762313	0.0060377	69.508	RPAP2	26	26	Q8IXW5;Q8IXW5-2	Q8IXW5
0.529718	0.000767323	0.00605008	89.224	SMYD4	23	23	Q8IYR2	Q8IYR2
0.477699	0.00076734	0.00605008	40.055	L1RE1	14	13	Q9UN81	Q9UN81
0.22499	0.0007701	0.00605816	51.83	CAP1	38	38	Q01518-2	Q01518
0.269084	0.000774806	0.00607168	67.764	STXBP3	27	27	O00186	O00186
0.511791	0.000775295	0.00607168	41.935	GLT8D1	12	12	Q68CQ7;Q68CQ7-2	Q68CQ7
0.384079	0.000778059	0.0060797	89.86	EML1	32	32	O00423;O00423-3	O00423
0.455766	0.000780946	0.00608863	24.841	RAB28	9	9	P51157;P51157-3;P51157-2	P51157
0.904783	0.000783404	0.00609419	45.016	PHLDA1	5	5	Q8WV24	Q8WV24
0.287078	0.000786152	0.00610198	90.725	TOP1	47	47	P11387	P11387
0.317139	0.000789892	0.00611741	37.976		15	15	Q6ZSR9	Q6ZSR9
0.908369	0.000804191	0.00621438	11.728	S100A4	5	5	P26447	P26447
0.290984	0.000809778	0.00624373	47.697	RPL4	30	30	P36578	P36578
0.40301	0.000814694	0.00625987	44.628	PKNOX1	11	11	P55347-2;P55347;Q96KN3-2;Q96KN3	P55347
0.25293	0.000815455	0.00625987	92.239	DDX20	35	35	Q9UHI6;Q9UHI6-2	Q9UHI6
0.271769	0.000819035	0.00627357	55.866	CCZ1;CCZ1B	27	27	P86791;P86790	P86791
0.309601	0.0008314	0.0063444	17.999	ISCU	7	7	Q9H1K1;Q9H1K1-2	Q9H1K1
0.707637	0.000831916	0.0063444	32.688	TRA2A	8	7	Q13595;Q13595-4;Q13595-3;Q13595-2	Q13595
0.339209	0.000837245	0.00637113	34.593	AAGAB	9	9	Q6PD74;Q6PD74-2	Q6PD74
0.223991	0.00084898	0.00644639	151.08	ZMYM3	54	53	Q14202-2;Q14202;Q14202-3	Q14202
0.255693	0.000851921	0.00645469	72.082	POU2F1	17	17	P14859-5;P14859-6;P14859-4;P14859;P14859-2;P14859-3;Q9UKI9-3;Q9UKI9-2	P14859
0.444482	0.000857553	0.00647265	204.74	PPL	71	71	O60437	O60437
0.308748	0.000857998	0.00647265	34.482	COPE	26	26	O14579;O14579-3;O14579-2	O14579
0.825599	0.000861928	0.00648828	42.403	SERPINB9	30	30	P50453;P50452-3;O75830	P50453
0.439801	0.00086694	0.00649802	17.315	UBE2A	6	6	P49459;P49459-3;P49459-2	P49459
0.233868	0.000866943	0.00649802	211.77	TCF20	61	61	Q9UGU0;Q9UGU0-2	Q9UGU0
0.488212	0.000873269	0.00653142	83.095	ZNF280C	20	20	Q8ND82	Q8ND82
0.590102	0.000875772	0.00653615	12.712	DDT	13	13	P30046	P30046
0.292155	0.000881638	0.0065659	47.346	TRMT10C	28	28	Q7L0Y3	Q7L0Y3
0.190377	0.000883838	0.00656827	211.04	PRR12	42	42	Q9ULL5-3;Q9ULL5;Q9ULL5-2	Q9ULL5
0.209486	0.000894328	0.00663213	138.6	INPPL1	49	49	O15357;O15357-2	O15357
0.44804	0.000902181	0.00666879	74.433	FBLN1	16	16	P23142-4	P23142
1.07618	0.000903091	0.00666879	91.089	TAF4B	11	10	Q92750;Q92750-2	Q92750
0.284266	0.000913607	0.00668984	236.12	ARID1B	52	47	Q8NFD5;Q8NFD5-2;Q8NFD5-3;Q8NFD5-4	Q8NFD5
0.308111	0.000914095	0.00668984	54.67	TRAF2	21	21	Q12933-3;Q12933;Q12933-2;Q12933-4	Q12933
1.57311	0.000915143	0.00668984	11.164	DAP	4	4	P51397	P51397
0.378062	0.00091541	0.00668984	39.686	CDC42EP1	9	9	Q00587-2;Q00587	Q00587
0.250433	0.000918167	0.00668984	14.311	BLOC1S1	5	5	P78537-2;P78537	P78537
0.479323	0.000919054	0.00668984	629.09	AHNAK	226	226	Q09666;Q09666-2	Q09666
0.242197	0.000919349	0.00668984	268.57	NBAS	84	84	A2RRP1;A2RRP1-2	A2RRP1
0.557307	0.000926834	0.00672377	35.049	FAM76A	14	14	Q8TAV0;Q8TAV0-3;Q8TAV0-2;Q8TAV0-4;Q8TAV0-5	Q8TAV0
0.295666	0.000927862	0.00672377	280.01	FLNA	185	185	P21333-2;P21333	P21333
0.211193	0.00093075	0.00673073	241.64	YLPM1	69	69	P49750;P49750-1;P49750-3	P49750
0.244981	0.000936166	0.00675291	80.692	SP1	9	9	P08047;P08047-3;P08047-2	P08047
0.366144	0.000937683	0.00675291	53.276	UBOX5	12	12	O94941-2;O94941	O94941
0.575732	0.000945832	0.00679758	11.667	ANAPC16	5	5	Q96DE5	Q96DE5
0.383609	0.000951707	0.00682576	11.967	MYCBP	10	10	Q99417	Q99417
0.309551	0.000954992	0.00683528	42.906	ILKAP	17	17	Q9H0C8	Q9H0C8
0.447427	0.000975135	0.00696518	56.563	B3GALTL	9	9	Q6Y288	Q6Y288
0.755468	0.000979952	0.00697598	25.059	EIF3K	14	14	Q9UBQ5;Q9UBQ5-2	Q9UBQ5
0.253387	0.000980641	0.00697598	23.239	RANBP1	13	13	P43487-2;P43487	P43487
0.242256	0.000988288	0.00701609	60.029	KPNA6	28	28	O60684	O60684
0.395033	0.000991352	0.00702356	101.94	ZC3H3	21	21	Q8IXZ2;Q8IXZ2-2	Q8IXZ2
0.429408	0.000997134	0.00705023	138.91	L1CAM	22	22	P32004-3;P32004-2;P32004	P32004
0.31958	0.00101707	0.00715335	88.813	SLC4A1AP	31	31	Q9BWU0	Q9BWU0
0.248214	0.00101831	0.00715335	95.755	ATP6V0A1	27	27	Q93050-1;Q93050	Q93050
0.28383	0.00101977	0.00715335	86.761	MARK2	43	43	Q7KZI7-8;Q7KZI7;Q7KZI7-11;Q7KZI7-4;Q7KZI7-9;Q7KZI7-5;Q7KZI7-3;Q7KZI7-6;Q7KZI7-12;Q7KZI7-7;Q7KZI7-2;Q7KZI7-10	Q7KZI7
0.250616	0.00101991	0.00715335	66.193	WDR1	35	35	O75083;O75083-3	O75083
0.252275	0.00103374	0.00723573	99.057	PPP1R10	30	30	Q96QC0	Q96QC0
0.274962	0.0010358	0.00723573	71.689	RAD21	36	36	O60216	O60216
0.234379	0.00104944	0.00731487	97.169	KPNB1	59	59	Q14974;Q14974-2	Q14974
0.377893	0.00105132	0.00731487	24.935	VAMP7	15	15	P51809;P51809-3;P51809-2	P51809
0.407657	0.00105523	0.00732752	48.593	COQ6	13	13	Q9Y2Z9-3;Q9Y2Z9;Q9Y2Z9-2	Q9Y2Z9
0.39392	0.00106245	0.00736299	25.431	GRPEL2	8	8	Q8TAA5	Q8TAA5
0.174612	0.0010653	0.0073681	52.764	MBOAT7	10	10	Q96N66;Q96N66-2;Q96N66-3	Q96N66
0.325697	0.00107268	0.00740451	52.642	PPM1B	24	24	O75688;O75688-4;O75688-5;O75688-3	O75688
0.325627	0.00107588	0.00741198	23.818	PGRMC2	12	11	O15173;O15173-2	O15173
0.273247	0.00108345	0.00744433	58.777	SARS	39	39	P49591	P49591
0.345337	0.00108489	0.00744433	49.301	VPS4B	26	21	O75351	O75351
0.347265	0.00108697	0.00744433	33.665	TRA2B	14	14	P62995;P62995-3;P62995-2	P62995
0.458537	0.00109017	0.00745158	219.14	NCOA6	10	10	Q14686	Q14686
0.359859	0.00110142	0.00751377	399.73	LAMA5	64	64	O15230;O15230-2	O15230
0.385333	0.00110481	0.00752221	25.003	SPCS2	11	11	Q15005	Q15005
0.238864	0.00110804	0.00752955	183.16	DNMT1	84	84	P26358;P26358-2;P26358-3	P26358
0.297845	0.00111086	0.00753108	29.746	PMM1	12	11	Q92871	Q92871
0.280351	0.00111258	0.00753108	32.068	SAP30BP	10	10	Q9UHR5-2;Q9UHR5	Q9UHR5
0.243728	0.00112335	0.00758929	66.947	KAT7	27	27	O95251-4;O95251;O95251-2;O95251-3;O95251-5	O95251
0.280979	0.00113043	0.00762239	23.577	RPL13A	11	11	P40429;Q6NVV1	P40429
0.45605	0.00113671	0.00763805	30.283	ZNF664	4	4	Q8N3J9	Q8N3J9
0.214906	0.00113713	0.00763805	219.6	THADA	66	66	Q6YHU6;Q6YHU6-3;Q6YHU6-2;Q6YHU6-5;Q6YHU6-6;Q6YHU6-4	Q6YHU6
0.232295	0.00116084	0.00778238	43.196	SH3GLB1	18	17	Q9Y371-2;Q9Y371	Q9Y371
0.38925	0.00116731	0.00781073	45.302	SNX7	15	15	Q9UNH6;Q9UNH6-3;Q9UNH6-2	Q9UNH6
0.224304	0.00117186	0.00781774	101.73	LIG1	58	58	P18858;P18858-2	P18858
0.806526	0.00117283	0.00781774	26.624	CWC15	10	10	Q9P013	Q9P013
0.365182	0.00117885	0.00784288	42.741	SERPINB1	19	18	P30740	P30740
0.236028	0.00118928	0.007856	264.16	EP300	59	59	Q09472	Q09472
0.613716	0.00118963	0.007856	20.163	SAYSD1	2	2	Q9NPB0;Q9NPB0-2	Q9NPB0
0.225275	0.00118997	0.007856	38.449	SAE1	26	26	Q9UBE0;Q9UBE0-2;Q9UBE0-3	Q9UBE0
0.224501	0.00119147	0.007856	54.794	HSPA14	32	32	Q0VDF9	Q0VDF9
0.256225	0.00119207	0.007856	45.374	NAP1L1	21	19	P55209;P55209-2	P55209
0.331344	0.00121235	0.00797247	41.998	ZNF830	12	12	Q96NB3	Q96NB3
0.289458	0.00121567	0.00797247	38.734	G6PC3	4	4	Q9BUM1	Q9BUM1
0.307358	0.00121811	0.00797247	15.55	RPS17	11	11	P08708	P08708
0.413415	0.00122039	0.00797247	20.105	NDUFA8	8	8	P51970	P51970
0.448777	0.00122115	0.00797247	57.937	DLG3	24	22	Q92796-2;Q92796	Q92796
0.263495	0.00122723	0.00799718	23.025	RAB35	10	10	Q15286;Q15286-2	Q15286
0.236932	0.00123159	0.00800157	29.841	DNAJC8	21	21	O75937	O75937
0.257194	0.00123364	0.00800157	164.65	SCAF11	34	34	Q99590;Q99590-2	Q99590
0.392532	0.00123477	0.00800157	46.561	CRTAP	21	21	O75718	O75718
0.909749	0.00123823	0.00800579	67.618	ANKRD13A	15	15	Q8IZ07	Q8IZ07
0.219559	0.00124001	0.00800579	101.98	EXOC1	38	38	Q9NV70	Q9NV70
0.19952	0.00124279	0.00800895	122.87	SMARCC1	74	74	Q92922	Q92922
0.513175	0.00124707	0.00802173	20.109	MDP1	8	8	Q86V88;Q86V88-3;Q86V88-2	Q86V88
0.858508	0.00125693	0.00806462	105.81	PIGN	7	7	O95427	O95427
0.265432	0.00125836	0.00806462	46.657	PLA2G15	9	9	Q8NCC3	Q8NCC3
2.34793	0.00126109	0.00806735	42.557	CCNI	2	2	Q14094;Q14094-2	Q14094
0.306955	0.00126434	0.00807335	30.255	CPSF4	16	16	O95639	O95639
0.357578	0.00127053	0.0080787	119.12	USP28	54	54	Q96RU2-2;Q96RU2;Q96RU2-3	Q96RU2
1.48964	0.00127076	0.0080787	121.17	OAS3	7	7	Q9Y6K5	Q9Y6K5
-2.69325	0.00127212	0.0080787	46.454	ZNF174	4	4	Q15697;Q15697-2	Q15697
0.439553	0.00127808	0.00809978	93.382	VLDLR	25	25	P98155-2;P98155	P98155
0.383699	0.00128051	0.00809978	71.835	PIAS1	21	20	O75925;O75925-2;O75925-3	O75925
0.228923	0.00128239	0.00809978	77.859	RAVER1	31	31	Q8IY67-2	Q8IY67
0.246809	0.00129018	0.00813424	124.74	PHKB	31	31	Q93100-3;Q93100	Q93100
0.312026	0.00129694	0.00816215	59.013	BAIAP2	28	28	Q9UQB8-2;Q9UQB8;Q9UQB8-3;Q9UQB8-5;Q9UQB8-4	Q9UQB8
0.310689	0.00129933	0.00816249	120.21	SUGP2	58	58	Q8IX01;Q8IX01-4;Q8IX01-3	Q8IX01
0.321788	0.00130303	0.00817104	56.557	SESN1	11	11	Q9Y6P5;Q9Y6P5-3;Q9Y6P5-2	Q9Y6P5
0.209507	0.00132234	0.00827725	166.57	EIF3A	80	80	Q14152;Q14152-2	Q14152
0.325678	0.00132976	0.00830879	33.232	NAPA	21	21	P54920	P54920
0.494465	0.0013365	0.00833597	52.787	TTC38	19	19	Q5R3I4	Q5R3I4
0.285732	0.00134372	0.00835707	22.977	RAB18	18	18	Q9NP72;Q9NP72-2;Q9NP72-3	Q9NP72
0.275523	0.00134827	0.00835707	35.822	CCDC50	11	11	Q8IVM0;Q8IVM0-2	Q8IVM0
0.838286	0.00134876	0.00835707	46.914	TOR4A	10	10	Q9NXH8	Q9NXH8
0.210682	0.00135134	0.00835707	150.25	IKBKAP	60	60	O95163	O95163
0.400414	0.00135184	0.00835707	20.555	MCTS1	10	10	Q9ULC4;Q9ULC4-3	Q9ULC4
0.371981	0.00135603	0.00836816	93.594	CC2D1B	19	19	Q5T0F9-2;Q5T0F9;Q5T0F9-3;Q5T0F9-4;Q5T0F9-5	Q5T0F9
0.569957	0.00135927	0.00837336	29.173	GNPDA2	12	6	Q8TDQ7-3;Q8TDQ7;Q8TDQ7-2;Q8TDQ7-5;Q8TDQ7-4	Q8TDQ7
0.301429	0.00137002	0.00841318	106.56	FGD1	22	22	P98174	P98174
0.500998	0.00137055	0.00841318	40.895	PRKX;PRKY	10	9	P51817;O43930	P51817
0.404146	0.00138834	0.00850743	13.696	COX5B	8	8	P10606	P10606
0.280202	0.00139514	0.00852124	31.54	RSU1	12	12	Q15404;Q15404-2	Q15404
0.28465	0.00139547	0.00852124	155.64	POLR3A	79	78	O14802	O14802
0.296066	0.0014071	0.00856811	20.843	MRPS28	8	8	Q9Y2Q9	Q9Y2Q9
0.325938	0.00140806	0.00856811	48.486	PACSIN3	22	22	Q9UKS6	Q9UKS6
0.268188	0.00141101	0.00857112	98.655	EPS15	41	41	P42566;P42566-2	P42566
0.305844	0.00143054	0.00865795	81.746	TRMT1L	45	45	Q7Z2T5;Q7Z2T5-2	Q7Z2T5
0.279552	0.00143192	0.00865795	53.879	NUCB1	32	32	Q02818	Q02818
0.31019	0.00143544	0.00865795	41.036	C11orf84	17	17	Q9BUA3	Q9BUA3
-0.597123	0.00143625	0.00865795	46.868	PTOV1	9	7	Q86YD1;Q86YD1-3	Q86YD1
0.335388	0.00143769	0.00865795	73.45	PARN	35	35	O95453;O95453-2;O95453-3;O95453-4	O95453
0.38718	0.00144315	0.00867585	34.632	SPARC	15	15	P09486	P09486
0.298642	0.00144681	0.00868292	33.392	BPNT1	18	18	O95861;O95861-2	O95861
0.638437	0.00145356	0.0086933	42.987	MAPKAPK3	11	8	Q16644	Q16644
0.217787	0.00145586	0.0086933	73.114	KHSRP	46	46	Q92945	Q92945
0.277024	0.00145647	0.0086933	41.456	VPS37A	13	13	Q8NEZ2-2;Q8NEZ2;Q8NEZ2-3	Q8NEZ2
0.475467	0.0014585	0.0086933	27.566	GSTO1	16	16	P78417;P78417-2	P78417
-0.354275	0.00146577	0.00872178	23.495	RAB25	9	8	P57735	P57735
0.423723	0.0014703	0.00873384	125.21	EIF2AK3	22	22	Q9NZJ5	Q9NZJ5
0.366967	0.00148152	0.00876106	46.691	OXA1L	11	11	Q15070-2;Q15070;Q15070-3	Q15070
0.36012	0.00148497	0.00876106	127.61	TRAPPC9	28	28	Q96Q05-3;Q96Q05;Q96Q05-2	Q96Q05
0.288485	0.00148599	0.00876106	134.59	PLEKHA5	56	56	Q9HAU0-4;Q9HAU0;Q9HAU0-5;Q9HAU0-8;Q9HAU0-3;Q9HAU0-7	Q9HAU0
0.223714	0.00148658	0.00876106	68.6	GSPT1	34	34	P15170-2;P15170-3;P15170	P15170
0.321053	0.00148742	0.00876106	11.676	HMGA1	10	10	P17096	P17096
0.271235	0.00150281	0.00882815	35.684	POLR3F	12	12	Q9H1D9	Q9H1D9
0.685326	0.00150618	0.00882815	211.95	DOCK2	28	27	Q92608;Q92608-2	Q92608
0.450491	0.0015064	0.00882815	75.993	RNF139	4	4	Q8WU17	Q8WU17
0.272375	0.001516	0.00886952	19.181	CCDC12	7	7	Q8WUD4	Q8WUD4
0.225589	0.00151855	0.00886959	417.27	VPS13C	119	119	Q709C8-3;Q709C8;Q709C8-4;Q709C8-2	Q709C8
0.291249	0.00152392	0.00888615	66.526	FIP1L1	19	19	Q6UN15;Q6UN15-5;Q6UN15-4;Q6UN15-3	Q6UN15
0.322939	0.00153197	0.00891819	125.09	POM121C	27	27	A8CG34;A8CG34-2;A6NF01;Q6PJE2-5;Q6PJE2	A8CG34
0.304369	0.00154168	0.00895974	24.775	GOSR2	10	10	O14653;O14653-2;O14653-3	O14653
0.492873	0.0015509	0.00898201	34.225	PPT2	6	6	Q9UMR5;Q9UMR5-3;Q9UMR5-2	Q9UMR5
0.27124	0.00155461	0.00898201	92.271	MALT1	30	30	Q9UDY8	Q9UDY8
0.413386	0.00155475	0.00898201	21.444	DESI2	5	5	Q9BSY9;Q9BSY9-2	Q9BSY9
0.391708	0.00155722	0.00898201	39.478	HOMER3	12	11	Q9NSC5-2;Q9NSC5;Q9NSC5-5;Q9NSC5-4;Q9NSC5-3	Q9NSC5
0.278394	0.00155837	0.00898201	214.84	AGRN	60	60	O00468-6;O00468-7	O00468
0.253233	0.001565	0.00900536	133.63	SEC24B	31	28	O95487-2;O95487;O95487-3	O95487
0.380018	0.00157181	0.00902969	45.437	PALM2	12	6	Q8IXS6-2	Q8IXS6
0.21806	0.00157939	0.00905835	210.63	KIF20B	84	84	Q96Q89;Q96Q89-2;Q96Q89-5	Q96Q89
0.373217	0.00158702	0.00908247	37.499	2001-03-01	14	14	Q5VT66;Q5VT66-2;Q5VT66-3	Q5VT66
0.206874	0.00158951	0.00908247	47.366	PSMC4	39	39	P43686;P43686-2	P43686
0.264488	0.0015914	0.00908247	59.593	TERF2	17	17	Q15554;Q15554-4	Q15554
0.352753	0.00160149	0.00912514	41.544	RABGAP1L	18	13	Q5R372-7;Q5R372-8;Q5R372-6;Q5R372-5;B7ZAP0	Q5R372
0.261358	0.00160552	0.00913323	27.508	DCUN1D5	13	13	Q9BTE7	Q9BTE7
0.297927	0.00161423	0.00916782	18.619	UBE2F	6	6	Q969M7-6;Q969M7;Q969M7-2;Q969M7-7;Q969M7-4;Q969M7-3;Q969M7-5	Q969M7
0.464062	0.001625	0.00921088	58.143	SPPL2A	2	2	Q8TCT8	Q8TCT8
0.233444	0.00162708	0.00921088	279.11	CEP192	55	55	Q8TEP8;Q8TEP8-1;Q8TEP8-2	Q8TEP8
0.215198	0.0016301	0.00921305	147.81	UPF2	56	56	Q9HAU5;Q9HAU5-2	Q9HAU5
0.286831	0.00163791	0.00923986	51.871	TMX3	17	17	Q96JJ7;Q96JJ7-2	Q96JJ7
0.318623	0.00164214	0.00923986	45.786	AUP1	12	12	Q9Y679;Q9Y679-3	Q9Y679
0.336224	0.00164494	0.00923986	48.076	STAMBP	16	16	O95630;O95630-2	O95630
0.267103	0.00164543	0.00923986	358.69	MKI67	174	174	P46013	P46013
0.431502	0.00164821	0.0092406	18.795	MYDGF	5	5	Q969H8	Q969H8
0.228993	0.00165275	0.00925121	44.505	RBMS1	10	8	P29558;P29558-4	P29558
0.283657	0.00165833	0.00926761	20.777	GLO1	9	9	Q04760;Q04760-2	Q04760
0.359673	0.0016646	0.00928169	39.039	TARBP2	14	14	Q15633	Q15633
0.365893	0.00166616	0.00928169	86.33	CMIP	19	19	Q8IY22;Q8IY22-2;Q8IY22-3	Q8IY22
0.408577	0.00167302	0.00930505	23.598	SDF2L1	8	8	Q9HCN8	Q9HCN8
0.413105	0.00167623	0.00930807	43.958	RBMS2	11	11	Q15434	Q15434
0.614144	0.00168071	0.00931815	205.14	TMEM131	25	25	Q92545	Q92545
0.523291	0.00168727	0.00933965	63.619	FZD7	9	9	O75084	O75084
0.774274	0.00170062	0.0093947	30.512	SRSF12	8	5	Q8WXF0	Q8WXF0
0.275596	0.00170345	0.0093947	115.27	ZNF217	42	42	O75362	O75362
0.207685	0.00170558	0.0093947	137.31	WAPAL	57	57	Q7Z5K2-2;Q7Z5K2-3;Q7Z5K2	Q7Z5K2
0.507929	0.00170797	0.0093947	21.624	MEAF6	7	7	Q9HAF1-2;Q9HAF1;Q9HAF1-4;Q9HAF1-3	Q9HAF1
0.412291	0.00172033	0.00941346	44.712	YY1	17	17	P25490	P25490
0.439836	0.00172229	0.00941346	49.853	MPP1	20	20	Q00013-3;Q00013;Q00013-2	Q00013
0.203731	0.00172416	0.00941346	147.81	ARID4B	32	32	Q4LE39;Q4LE39-3;Q4LE39-2;Q4LE39-4	Q4LE39
0.238129	0.00172602	0.00941346	36.966	RAD51	12	12	Q06609;Q06609-4;Q06609-2	Q06609
0.479684	0.00172697	0.00941346	22.999	MRPS10	12	12	P82664	P82664
0.26218	0.00172889	0.00941346	51.109	EIF2S3;EIF2S3L	21	21	P41091;Q2VIR3;Q2VIR3-2	P41091
0.266425	0.00173025	0.00941346	10.378	TIMM9	7	7	Q9Y5J7	Q9Y5J7
0.48227	0.00173634	0.00942989	80.13	SLC9A7	4	4	Q96T83	Q96T83
1.32866	0.00173866	0.00942989	24.417	CHAC1	2	2	Q9BUX1	Q9BUX1
0.297221	0.00174686	0.00944699	49.18	ARMCX1	17	17	Q9P291	Q9P291
0.218547	0.00174723	0.00944699	34.47	SLC25A22	18	18	Q9H936	Q9H936
0.446783	0.00176385	0.00950279	98.2	LRRC8D	23	23	Q7L1W4	Q7L1W4
-0.468605	0.00176582	0.00950279	12.326	SH3BGRL2	6	6	Q9UJC5	Q9UJC5
0.299314	0.00176892	0.00950279	37.335	RBMX2	9	9	Q9Y388	Q9Y388
0.436555	0.00177019	0.00950279	98.428	MAP7D3	29	29	Q8IWC1;Q8IWC1-2;Q8IWC1-3;Q8IWC1-4	Q8IWC1
0.22647	0.00177115	0.00950279	34.746	NAPG	17	17	Q99747;Q99747-2	Q99747
-0.808809	0.00177913	0.00952896	136.68	WDR11	52	52	Q9BZH6	Q9BZH6
0.541789	0.00178453	0.00952896	27.388	MMAB	11	11	Q96EY8	Q96EY8
0.206478	0.00178744	0.00952896	136.32	ATF7IP	46	46	Q6VMQ6-5;Q6VMQ6;Q6VMQ6-4;Q6VMQ6-2	Q6VMQ6
0.411427	0.00178954	0.00952896	61.492	CHAF1B	25	25	Q13112	Q13112
0.333521	0.00178967	0.00952896	32.852	SLC25A5	26	26	P05141;Q9H0C2	P05141
0.320162	0.00180152	0.0095638	112.23	SALL4	43	43	Q9UJQ4;Q9UJQ4-2	Q9UJQ4
0.532386	0.00180169	0.0095638	57.353	TRIM65	16	16	Q6PJ69	Q6PJ69
0.32344	0.00181	0.00959331	116.99	PRPF4B	33	33	Q13523	Q13523
0.292511	0.00181469	0.00959922	119.75	SEC24A	36	36	O95486;O95486-2	O95486
0.473936	0.0018166	0.00959922	14.632	IFITM3	5	5	Q01628;C9JQL5;P13164	Q01628
-0.770041	0.00182303	0.00961861	45.469	GJC1	2	2	P36383	P36383
0.392839	0.00182769	0.00962867	60.585	TXLNG	30	30	Q9NUQ3;Q9NUQ3-2;Q9BZA5	Q9NUQ3
0.303286	0.00183743	0.00966537	70.723	WAC	21	21	Q9BTA9;Q9BTA9-2;Q9BTA9-3	Q9BTA9
0.286621	0.00184139	0.00967165	58.261	PLEKHA8	18	18	Q96JA3;Q96JA3-2;Q96JA3-3	Q96JA3
0.322764	0.00184647	0.00968379	23.662	MED18	6	6	Q9BUE0	Q9BUE0
0.312127	0.00185084	0.00969036	57.522	GHDC	14	14	Q8N2G8;Q8N2G8-3;Q8N2G8-2	Q8N2G8
0.308875	0.00185327	0.00969036	70.52	BUD13	17	17	Q9BRD0;Q9BRD0-2	Q9BRD0
0.233933	0.00187162	0.00977166	154.17	KDM6A	42	42	O15550	O15550
0.375719	0.00188767	0.00984076	55.931	BTBD2	12	12	Q9BX70;Q9BX70-2	Q9BX70
0.319642	0.00189993	0.00988988	32.866	SLC25A6	25	10	P12236	P12236
0.21816	0.00192758	0.0100189	33.232	GLOD4	20	20	Q9HC38-2;Q9HC38;Q9HC38-3	Q9HC38
0.401794	0.00194444	0.010091	21.222	FAM213B	11	11	Q8TBF2;Q8TBF2-3;Q8TBF2-2;Q8TBF2-7	Q8TBF2
0.24886	0.00194724	0.010091	28.46	BRMS1	13	13	Q9HCU9	Q9HCU9
0.269406	0.00195728	0.0101153	102.3	CUL4B	51	36	Q13620-1;Q13620;Q13620-3	Q13620
0.281874	0.00195823	0.0101153	88.414	ITGB1	35	35	P05556;P05556-2;P05556-4;P05556-3	P05556
0.547175	0.00196061	0.0101153	91.652	AXIN1	10	10	O15169-2;O15169	O15169
0.376099	0.00197	0.0101488	36.853	AKR1C3	13	13	P42330;P42330-2	P42330
1.17852	0.00198052	0.0101776	56.307	TMEM63B	6	6	Q5T3F8-2;Q5T3F8-3;Q5T3F8	Q5T3F8
0.225731	0.00198143	0.0101776	96.631	TTC27	31	31	Q6P3X3	Q6P3X3
0.513452	0.00199356	0.0102249	20.567	CSRP1	10	10	P21291	P21291
0.307015	0.0019981	0.0102331	41.28	MRPS22	22	22	P82650	P82650
0.497115	0.00200496	0.0102418	108.2	EIF4ENIF1	36	36	Q9NRA8;Q9NRA8-3;Q9NRA8-2	Q9NRA8
0.298531	0.00200565	0.0102418	82.3	HMMR	35	35	O75330-2;O75330;O75330-3;O75330-4	O75330
0.312053	0.00200859	0.0102418	83.064	LAS1L	38	38	Q9Y4W2;Q9Y4W2-2;Q9Y4W2-3;Q9Y4W2-4	Q9Y4W2
0.248322	0.00202609	0.010316	109.86	ZC3H7B	41	41	Q9UGR2	Q9UGR2
0.249767	0.00203593	0.0103458	200.55	LTN1	66	66	O94822;O94822-3;O94822-2	O94822
0.940329	0.00203872	0.0103458	14.478	POLR2F	5	5	P61218	P61218
0.281011	0.00204082	0.0103458	72.203	MTMR14	26	26	Q8NCE2;Q8NCE2-2;Q8NCE2-3	Q8NCE2
0.356995	0.00204638	0.0103589	44.871	NUPL2	15	15	O15504;O15504-2;O15504-3	O15504
0.720704	0.00206092	0.0104092	47.065	ARRB1	24	24	P49407;P10523	P49407
0.343626	0.0020632	0.0104092	50.854	LANCL2	18	18	Q9NS86	Q9NS86
0.626176	0.00206526	0.0104092	87.927	ZBTB17	13	13	Q13105;Q13105-2;Q13105-3	Q13105
0.344364	0.0020769	0.0104367	62.754	PPP2R5C	22	13	Q13362-4	Q13362
0.526239	0.0020769	0.0104367	15.789	POMP	7	7	Q9Y244	Q9Y244
0.297484	0.00207967	0.0104367	102.98	WIZ	48	48	O95785-3;O95785-2	O95785
0.327876	0.00209814	0.010512	81.957	BACH1	23	23	O14867	O14867
0.565998	0.0021007	0.010512	27.678	CDC42EP3	8	8	Q9UKI2	Q9UKI2
0.262409	0.00211283	0.0105576	63.47	CPSF6	19	19	Q16630-2;Q16630;Q16630-3	Q16630
0.443087	0.00212658	0.0106019	126.05	ALG13	22	22	Q9NP73;Q9NP73-3	Q9NP73
0.241133	0.00212778	0.0106019	88.885	SF3A1	45	45	Q15459;Q15459-2	Q15459
0.53249	0.00214066	0.0106415	33.17	CNN1	21	21	P51911;P51911-2	P51911
0.207327	0.0021487	0.0106415	244.29	INTS1	86	86	Q8N201	Q8N201
0.331766	0.00214927	0.0106415	50.714	RRP8	17	17	O43159	O43159
2.13765	0.00214958	0.0106415	38.407	CA12	3	3	O43570-2;O43570	O43570
0.223655	0.00215096	0.0106415	75.448	CLPB	26	26	Q9H078-2;Q9H078;Q9H078-4;Q9H078-3	Q9H078
0.541254	0.00215655	0.0106503	147.46	MAPK8IP3	27	23	Q9UPT6;Q9UPT6-2	Q9UPT6
0.286145	0.00215883	0.0106503	57.206	ALDH1B1	35	35	P30837	P30837
0.259872	0.00216363	0.0106589	39.829	VASP	25	25	P50552	P50552
0.317534	0.00217815	0.010692	54.19	STK38	18	16	Q15208	Q15208
0.243554	0.00218447	0.010692	70.352	EXD2	22	22	Q9NVH0;Q9NVH0-2	Q9NVH0
0.336034	0.00218678	0.010692	22.693	BASP1	20	20	P80723;P80723-2	P80723
0.252674	0.00218769	0.010692	117.97	UBA6	58	58	A0AVT1;A0AVT1-2;A0AVT1-3;A0AVT1-4	A0AVT1
0.340474	0.00218939	0.010692	38.673	STX18	18	18	Q9P2W9	Q9P2W9
0.241076	0.00219088	0.010692	81.544	PIK3R2	27	27	O00459	O00459
0.242226	0.00219291	0.010692	32.736	SLC25A15	13	13	Q9Y619	Q9Y619
0.848369	0.00219485	0.010692	50.045	ZIC3	5	3	O60481-2;O60481;Q8N9L1-2;Q8N9L1;Q8N9L1-3	O60481
0.371736	0.00219789	0.010692	34.854	OXNAD1	14	14	Q96HP4	Q96HP4
0.647554	0.00220547	0.0107139	38.858	PSTPIP2	9	9	Q9H939;Q9H939-2	Q9H939
0.368035	0.00221682	0.0107279	90.043	KANK2	15	14	Q63ZY3-3;Q63ZY3;Q63ZY3-2	Q63ZY3
0.323916	0.00221749	0.0107279	53.126	GRSF1	30	30	Q12849;Q12849-5	Q12849
0.458879	0.00222107	0.0107279	92.923	EFR3A	18	18	Q14156;Q14156-2;Q14156-3	Q14156
0.174651	0.00222361	0.0107279	155.23	DHX29	61	60	Q7Z478	Q7Z478
1.22078	0.00222622	0.0107279	187.03	CLTCL1	44	22	P53675;P53675-2	P53675
0.413295	0.00222678	0.0107279	12.975	ENSA	10	10	O43768-2;O43768;O43768-9;O43768-3;O43768-4;O43768-8	O43768
0.222848	0.00224263	0.01075	45.199	ACAT1	22	22	P24752;P24752-2	P24752
0.371883	0.00224269	0.01075	492.62	DYNC2H1	135	135	Q8NCM8;Q8NCM8-2;Q8NCM8-3	Q8NCM8
0.32062	0.00224345	0.01075	29.717	LASP1	15	15	Q14847;Q14847-2;Q14847-3	Q14847
0.23777	0.00224628	0.01075	91.113	DNAAF2	17	17	Q9NVR5;Q9NVR5-2	Q9NVR5
0.207998	0.00224843	0.01075	69.991	PPP2R5D	32	32	Q14738;Q14738-2;Q14738-3	Q14738
0.195484	0.00224983	0.01075	68.119	NPLOC4	30	30	Q8TAT6;Q8TAT6-2	Q8TAT6
0.705691	0.00225401	0.0107512	6.6478	FAU	4	4	P62861	P62861
0.259185	0.00225909	0.0107512	61.589	DDX56	33	33	Q9NY93;Q9NY93-2	Q9NY93
0.250698	0.00226309	0.0107512	44.385	SF3B4	13	13	Q15427	Q15427
0.313248	0.0022671	0.0107512	151.19	ZNF609	37	37	O15014;O15014-2	O15014
0.231457	0.0022683	0.0107512	165.27	PXDN	56	56	Q92626;Q92626-2	Q92626
0.216137	0.00227084	0.0107512	107.33	RBM19	35	35	Q9Y4C8	Q9Y4C8
0.214175	0.00227183	0.0107512	269.76	TLN1	143	143	Q9Y490	Q9Y490
0.223389	0.00227725	0.0107512	98.583	MIOS	47	47	Q9NXC5;Q9NXC5-2	Q9NXC5
0.21348	0.00227778	0.0107512	61.252	KATNAL2	5	4	Q8IYT4;Q8IYT4-2	Q8IYT4
0.231091	0.00228748	0.0107824	94.444	PPP6R3	46	46	Q5H9R7-6;Q5H9R7-2;Q5H9R7;Q5H9R7-5;Q5H9R7-4;Q5H9R7-3	Q5H9R7
0.28964	0.00230086	0.0107983	43.941	ATP6V1C1	27	27	P21283	P21283
0.248151	0.00230511	0.0107983	61.64	FUBP3	35	31	Q96I24;Q96I24-2	Q96I24
0.39817	0.00230528	0.0107983	108.8	PRPF40A	35	35	O75400;O75400-2	O75400
0.272614	0.00230708	0.0107983	41.428	PGK1	32	32	P00558-2	P00558
0.372931	0.00230714	0.0107983	142.17	NPC1	16	16	O15118;O15118-2	O15118
0.284166	0.0023094	0.0107983	339.59	FRYL	62	62	O94915	O94915
0.228254	0.00231312	0.0108012	51.9	PPAN	18	18	Q9NQ55-2;Q9NQ55;Q9NQ55-3	Q9NQ55
0.20592	0.00231978	0.0108095	38.926	DCAF7	14	14	P61962;P61962-2	P61962
0.176857	0.00232107	0.0108095	103.96	AP2A2	44	34	O94973	O94973
0.315632	0.00233052	0.010839	93.113	ARHGAP12	40	40	Q8IWW6-2;Q8IWW6-4;Q8IWW6	Q8IWW6
0.325835	0.00234757	0.0109038	43.551	BRE	17	17	Q9NXR7;Q9NXR7-4;Q9NXR7-3;Q9NXR7-1	Q9NXR7
0.2372	0.00235919	0.0109432	15.747	RPL28	13	13	P46779;P46779-2;P46779-3;P46779-4;P46779-5	P46779
0.308822	0.00236811	0.01097	49.844	PDLIM7	20	20	Q9NR12;Q9NR12-2;Q9NR12-5;Q9NR12-6;Q9NR12-4;Q9NR12-3	Q9NR12
-1.24937	0.00238207	0.0110069	72.231	LIMK2	22	2	P53671;P53671-2	P53671
0.269007	0.00238401	0.0110069	33.149	BRCC3	17	17	P46736-2;P46736;P46736-3;P46736-5;P46736-4	P46736
0.209178	0.00238775	0.0110069	17.162	HINT2	6	6	Q9BX68	Q9BX68
0.42342	0.00239098	0.0110069	25.922	TPD52	13	13	P55327-5;P55327-2;P55327-4;P55327;P55327-7;P55327-6;P55327-3;P55327-8	P55327
0.296342	0.00239182	0.0110069	63.157	NDC1	27	27	Q9BTX1-6;Q9BTX1-5;Q9BTX1-2;Q9BTX1;Q9BTX1-4;Q9BTX1-3	Q9BTX1
0.34689	0.0023977	0.0110194	74.229	HDGFRP2	15	14	Q7Z4V5-2;Q7Z4V5;Q7Z4V5-4;Q7Z4V5-3	Q7Z4V5
0.399279	0.00240546	0.011037	21.049	NXT2	4	3	Q9NPJ8-2	Q9NPJ8
0.754111	0.00240785	0.011037	20.471	CAV1	6	6	Q03135;Q03135-2;P56539	Q03135
0.407209	0.00241917	0.0110744	21.292	NKIRAS2	7	7	Q9NYR9-2;Q9NYR9;Q9NYR9-3;Q9NYR9-4	Q9NYR9
0.331337	0.00242323	0.0110784	26.242	FAM64A	11	11	Q9BSJ6-2;Q9BSJ6	Q9BSJ6
0.433146	0.00243	0.0110811	49.895	TUBA1C	40	3	Q9BQE3	Q9BQE3
0.631483	0.00243456	0.0110811	120.59	FAM120C	19	17	Q9NX05;Q9NX05-2	Q9NX05
0.282828	0.00243597	0.0110811	20.7	MANF	14	14	P55145	P55145
0.276329	0.00243652	0.0110811	64.84	TRAFD1	17	17	O14545;O14545-2	O14545
-0.656941	0.00244123	0.0110881	63.456	TRAF3IP2	5	5	O43734-5;O43734-2;O43734;O43734-3	O43734
0.293903	0.00245059	0.0111162	83.216	MAGED4	23	23	Q96JG8-4;Q96JG8;Q96JG8-3	Q96JG8
0.333679	0.0024544	0.0111191	11.428	ATP5L	6	6	O75964	O75964
0.239847	0.00246382	0.0111473	66.248	TOR1AIP1	23	23	Q5JTV8	Q5JTV8
0.287483	0.00246993	0.0111554	149.56	ZNF644	45	45	Q9H582;Q9H582-2	Q9H582
0.234791	0.002472	0.0111554	149.29	BCL9	27	27	O00512	O00512
0.230553	0.00248297	0.0111764	55.52	NAMPT	30	30	P43490	P43490
0.318217	0.00248305	0.0111764	74.954	FAM169A	24	24	Q9Y6X4;Q9Y6X4-2	Q9Y6X4
0.301476	0.00249128	0.011199	48.984	ERICH1	10	10	Q86X53	Q86X53
0.240022	0.00249928	0.0112205	34.012	SLC25A1	15	15	P53007	P53007
0.18318	0.00250318	0.0112233	59.004	API5	35	35	Q9BZZ5;Q9BZZ5-6;Q9BZZ5-3	Q9BZZ5
0.323678	0.00250633	0.0112233	57.936	PKM	50	50	P14618	P14618
0.216072	0.00251134	0.0112313	105.94	SMARCAL1	32	32	Q9NZC9	Q9NZC9
0.293716	0.00252166	0.011239	37.2	PDHB	19	19	P11177-2;P11177;P11177-3	P11177
0.24249	0.00252388	0.011239	34.596	FAHD2A	13	13	Q96GK7	Q96GK7
0.258264	0.00252855	0.011239	38.983	NIF3L1	19	19	Q9GZT8-2;Q9GZT8;Q9GZT8-3	Q9GZT8
0.229295	0.00253111	0.011239	44.678	TTC4	24	24	O95801	O95801
0.316634	0.00253475	0.011239	74.484	ZBTB33	22	22	Q86T24	Q86T24
0.307023	0.00253641	0.011239	61.194	RIPK2	20	20	O43353;O43353-2	O43353
0.305687	0.00253981	0.011239	59.251	CSTF2	18	9	P33240-2;P33240	P33240
0.40776	0.00254118	0.011239	65.35	NF2	21	21	P35240-8;P35240-3;P35240;P35240-2;P35240-6;P35240-4;P35240-5;P35240-7;P35240-10;P35240-9	P35240
0.256765	0.002542	0.011239	17.201	NHP2	10	10	Q9NX24	Q9NX24
0.274916	0.00255175	0.0112595	103.34	GPATCH1	26	26	Q9BRR8	Q9BRR8
0.432974	0.00255824	0.0112595	61.409	GGT1	8	8	P19440;P19440-2;P19440-3	P19440
0.197071	0.00256124	0.0112595	58.215	PCCB	32	32	P05166;P05166-2	P05166
0.382594	0.00256421	0.0112595	59.747	VANGL1	10	10	Q8TAA9-2;Q8TAA9	Q8TAA9
0.185431	0.00256433	0.0112595	56.782	PDIA3	55	55	P30101	P30101
0.416661	0.00256783	0.0112595	97.263	ZNF512B	16	16	Q96KM6	Q96KM6
0.304676	0.00257014	0.0112595	52.771	BTBD1	9	6	Q9H0C5;Q9H0C5-2	Q9H0C5
0.487234	0.00257245	0.0112595	22.492	CRIP2	6	6	P52943;P52943-2	P52943
0.254642	0.00257733	0.0112668	58.252	PMPCA	32	32	Q10713;Q10713-2	Q10713
0.310456	0.00260135	0.0113442	32.668	GNPDA1	17	17	P46926;P46926-2	P46926
1.17389	0.00260159	0.0113442	80.491	GZF1	9	9	Q9H116;Q9H116-4	Q9H116
0.387577	0.00260478	0.0113442	16.386	PTS	7	7	Q03393	Q03393
0.444874	0.00261338	0.0113674	23.362	ARL6IP1	4	4	Q15041;Q15041-3;Q15041-2	Q15041
0.26794	0.00262311	0.0113917	68.997	SWAP70	40	40	Q9UH65	Q9UH65
0.256063	0.00262821	0.0113917	146.2	SPAG9	59	59	O60271;O60271-3	O60271
0.359373	0.00262874	0.0113917	103.96	ANO6	22	22	Q4KMQ2-3;Q4KMQ2;Q4KMQ2-2;Q4KMQ2-4	Q4KMQ2
0.290102	0.00263536	0.0114026	24.95	CHMP4B	18	18	Q9H444;P59074	Q9H444
0.227929	0.00263777	0.0114026	90.954	CUL5	39	39	Q93034	Q93034
0.294472	0.00264194	0.0114064	29.485	ELOVL1	3	3	Q9BW60-2;Q9BW60	Q9BW60
0.997114	0.00265764	0.0114601	43.661	TXNIP	5	5	Q9H3M7;Q9H3M7-2	Q9H3M7
0.198121	0.00266528	0.0114789	274.37	IGF2R	113	113	P11717	P11717
0.391975	0.00267954	0.0115261	104.22	NEDD4	23	16	P46934-4	P46934
0.537447	0.0026959	0.0115822	61.071	TCHP	3	3	Q9BT92	Q9BT92
0.304016	0.0027043	0.011604	52.417	PRCC	14	14	Q92733	Q92733
0.240727	0.00273003	0.0116865	29.763	MTX2	12	12	O75431;O75431-2	O75431
0.219616	0.00273023	0.0116865	82.999	HADHA	46	46	P40939;P40939-2	P40939
0.419936	0.00273693	0.0116994	160.81	FGD6	32	32	Q6ZV73;Q6ZV73-2	Q6ZV73
0.240766	0.00273992	0.0116994	64.681	2009-09-01	50	50	Q9UHD8-5	Q9UHD8
0.352628	0.0027494	0.0117255	13.941	TXNDC17	6	6	Q9BRA2	Q9BRA2
0.725216	0.00276224	0.0117659	12.663	VAMP2	7	7	P63027	P63027
0.549083	0.00276813	0.0117766	33.374	ALKBH3	5	5	Q96Q83;Q96Q83-2	Q96Q83
0.293904	0.00277787	0.0118036	25.717	RAB33B	7	7	Q9H082	Q9H082
0.228955	0.00278381	0.0118145	91.866	CDC27	28	28	P30260;P30260-2	P30260
0.249029	0.00279071	0.0118294	67.454	TOMM70A	30	30	O94826	O94826
0.232449	0.00280238	0.0118617	85.225	LIMA1	33	33	Q9UHB6;Q9UHB6-4;Q9UHB6-2;Q9UHB6-5;Q9UHB6-3	Q9UHB6
0.407431	0.0028051	0.0118617	20.215	FAIM	10	10	Q9NVQ4;Q9NVQ4-3;Q9NVQ4-2	Q9NVQ4
0.265723	0.00281416	0.011884	124.2	ANLN	60	60	Q9NQW6;Q9NQW6-2	Q9NQW6
0.30079	0.00281718	0.011884	86.343	COG7	39	39	P83436	P83436
0.246566	0.00282074	0.0118846	63.422	C17orf80	14	14	Q9BSJ5-2;Q9BSJ5-3;Q9BSJ5	Q9BSJ5
0.425309	0.00282691	0.0118846	41.465	LRPAP1	17	17	P30533	P30533
0.40884	0.00282936	0.0118846	84.76	TMEM8A	7	7	Q9HCN3	Q9HCN3
0.235466	0.00283094	0.0118846	148.63	GIGYF2	41	41	Q6Y7W6-4;Q6Y7W6-5;Q6Y7W6;Q6Y7W6-3	Q6Y7W6
0.269699	0.00283611	0.011892	94.637	CARS	55	55	P49589-3	P49589
0.546665	0.00285958	0.011976	69.428	KLHL9	20	20	Q9P2J3	Q9P2J3
0.233721	0.00287141	0.0119956	127.78	POLR3B	50	50	Q9NW08;Q9NW08-2	Q9NW08
0.264508	0.00287183	0.0119956	39.315	THUMPD1	23	23	Q9NXG2	Q9NXG2
0.570605	0.00287825	0.0119956	73.011	SLC44A1	14	14	Q8WWI5-3;Q8WWI5-2;Q8WWI5	Q8WWI5
0.334526	0.00287986	0.0119956	54.271	ZNF622	20	20	Q969S3	Q969S3
0.22774	0.00288143	0.0119956	113.08	PARP1	77	77	P09874	P09874
0.276745	0.00289443	0.0120008	79.744	ABCF3	29	29	Q9NUQ8;Q9NUQ8-2	Q9NUQ8
0.555612	0.00289787	0.0120008	104.05	ZNF638	39	3	Q14966-6	Q14966
0.693231	0.00289925	0.0120008	46.674	NOB1	15	15	Q9ULX3	Q9ULX3
0.224331	0.00290061	0.0120008	73.68	HSPA9	64	64	P38646	P38646
0.304883	0.00290122	0.0120008	24.193	DCAF16	7	7	Q9NXF7	Q9NXF7
0.272525	0.00290329	0.0120008	52.488	CTSA	10	10	P10619-2;P10619	P10619
0.497228	0.00291831	0.0120425	48.864	CASC4	9	9	Q6P4E1;Q6P4E1-4;Q6P4E1-2;Q6P4E1-5;Q6P4E1-3	Q6P4E1
0.568262	0.00292027	0.0120425	50.046	C7orf26	10	10	Q96N11;Q96N11-2	Q96N11
0.267847	0.00292496	0.0120476	79.727	UIMC1	23	23	Q96RL1;Q96RL1-3;Q96RL1-2;Q96RL1-4	Q96RL1
0.350416	0.00292967	0.0120528	41.071	PCMTD2	11	11	Q9NV79;Q9NV79-2;Q9NV79-3	Q9NV79
0.240893	0.00294177	0.0120883	40.259	TAF7	15	15	Q15545	Q15545
0.208049	0.00296116	0.0121453	75.472	HBS1L	41	41	Q9Y450;Q9Y450-4	Q9Y450
0.326628	0.00296457	0.0121453	41.714	PARVB	12	12	Q9HBI1;Q9HBI1-3	Q9HBI1
0.224362	0.00296606	0.0121453	56.5	ATP6V1B2	34	34	P21281;P15313	P21281
0.244644	0.00297512	0.0121681	48.586	AP1M1	20	16	Q9BXS5;Q9BXS5-2	Q9BXS5
0.529689	0.00297969	0.0121725	45.777	SNIP1	12	12	Q8TAD8	Q8TAD8
0.222931	0.00300096	0.0122451	47.707	WDR12	22	22	Q9GZL7	Q9GZL7
0.398023	0.00301668	0.0122949	33.652	TSEN34	13	13	Q9BSV6	Q9BSV6
0.330004	0.0030229	0.0123059	54.812	ZMPSTE24	20	20	O75844	O75844
0.589763	0.00303577	0.0123439	87.375	ZNF267	9	9	Q14586	Q14586
0.201359	0.00304102	0.0123508	59.578	NOP58	32	32	Q9Y2X3	Q9Y2X3
0.278458	0.00305961	0.0124119	29.995	RPL7A	24	24	P62424	P62424
0.321234	0.00309007	0.0125092	79.994	CAPN2	35	35	P17655;P17655-2	P17655
0.257496	0.0030908	0.0125092	76.21	WDR48	35	35	Q8TAF3;Q8TAF3-3;Q8TAF3-4;Q8TAF3-5;Q8TAF3-2	Q8TAF3
0.342156	0.00309433	0.0125092	33.43	FAM92A1	9	9	A1XBS5;A1XBS5-3;A1XBS5-2;A1XBS5-4;A1XBS5-5	A1XBS5
1.51779	0.00313983	0.0126731	19.21	FAM9C	2	2	Q8IZT9	Q8IZT9
0.375629	0.00314617	0.0126731	58.24	GTF2F1	26	26	P35269	P35269
0.291222	0.00315132	0.0126731	33.246	KIAA1191	7	7	Q96A73;Q96A73-2;Q96A73-3	Q96A73
0.269728	0.0031554	0.0126731	29.622	COPS7B	12	12	Q9H9Q2;Q9H9Q2-2	Q9H9Q2
0.508402	0.00315599	0.0126731	38.794	ABHD4	12	12	Q8TB40;Q8TB40-2	Q8TB40
0.541348	0.00315665	0.0126731	98.761	PAM	15	15	P19021-4;P19021-3;P19021-6;P19021;P19021-5;P19021-2	P19021
0.271244	0.00316161	0.0126785	41.182	PARD6B	13	13	Q9BYG5;Q9BYG5-2	Q9BYG5
0.714492	0.00316788	0.012689	120.97	CAPRIN2	11	11	Q6IMN6-2;Q6IMN6-9;Q6IMN6;Q6IMN6-6;Q6IMN6-10;Q6IMN6-7;Q6IMN6-3;Q6IMN6-4;Q6IMN6-5	Q6IMN6
0.248358	0.00317722	0.0126957	70.67	PABPC1;PABPC3	41	41	P11940;P11940-2;Q9H361	P11940
0.497565	0.0031802	0.0126957	27.989	YIPF5	4	4	Q969M3;Q969M3-3;Q969M3-2	Q969M3
0.288003	0.00318045	0.0126957	24.68	FAM3C	14	14	Q92520	Q92520
0.632771	0.00318642	0.012705	61.956	HIRIP3	11	11	Q9BW71;Q9BW71-2;Q9BW71-3	Q9BW71
0.24959	0.00319462	0.0127114	225.49	CKAP5	122	122	Q14008;Q14008-2;Q14008-3	Q14008
0.711607	0.00319812	0.0127114	51.855	CDR2	18	18	Q01850	Q01850
0.21233	0.00319894	0.0127114	40.063	ERI1	8	8	Q8IV48	Q8IV48
0.227156	0.00321335	0.0127541	46.306	ACTR10	15	15	Q9NZ32	Q9NZ32
0.260154	0.00321859	0.0127605	248.63	RTTN	41	41	Q86VV8;Q86VV8-3;Q86VV8-4;Q86VV8-2	Q86VV8
0.261928	0.00322503	0.0127612	63.278	DCP1A	21	21	Q9NPI6;Q9NPI6-2	Q9NPI6
0.209866	0.00322608	0.0127612	206.89	BTAF1	73	73	O14981;O14981-2	O14981
0.524097	0.00323164	0.0127687	40.041	B4GALT4	14	14	O60513	O60513
0.487989	0.00324569	0.0128097	81.028	CCNT2	13	11	O60583;O60583-2	O60583
0.317202	0.00326647	0.0128667	212	PLXND1	29	29	Q9Y4D7;Q9Y4D7-2	Q9Y4D7
0.184979	0.00326957	0.0128667	213.69	NUP214	82	82	P35658-3	P35658
0.391812	0.00327467	0.0128667	18.007	UBE2I	13	13	P63279	P63279
0.326133	0.00327487	0.0128667	12.199	CISD1	5	5	Q9NZ45	Q9NZ45
0.483498	0.00328487	0.0128915	90.762	SLC9A1	9	9	P19634;P19634-2;Q9UBY0	P19634
0.349765	0.00331571	0.012998	97.377	AXL	19	19	P30530-2;P30530	P30530
0.213367	0.00332473	0.0130187	122.56	UBE4A	35	35	Q14139;Q14139-2	Q14139
0.248019	0.00333292	0.0130195	34.687	DNAJC17	11	11	Q9NVM6	Q9NVM6
0.663793	0.0033362	0.0130195	96.837	SIMC1	5	5	Q8NDZ2;Q8NDZ2-3	Q8NDZ2
0.268735	0.00333721	0.0130195	31.806	PITPNA	14	12	Q00169	Q00169
0.241037	0.00333984	0.0130195	87.156	PLAA	46	46	Q9Y263	Q9Y263
0.220362	0.00335608	0.0130659	73.584	KIAA0020	29	29	Q15397	Q15397
0.215123	0.00335924	0.0130659	52.025	ATP6AP1	10	10	Q15904	Q15904
0.249429	0.00337665	0.0131191	42.981	PRKAR1A	22	22	P10644	P10644
0.617983	0.00339056	0.0131585	7.6794		3	3	A0A0U1RRL7	A0A0U1RRL7
0.227015	0.00341449	0.0132366	168.48	MED1	50	50	Q15648;Q15648-3	Q15648
0.362823	0.00342248	0.0132529	8.7813	COX6C	4	4	P09669	P09669
0.209957	0.00343318	0.0132796	131.37	TJP2	56	56	Q9UDY2-3;Q9UDY2;Q9UDY2-7;Q9UDY2-6;Q9UDY2-4;Q9UDY2-2;Q9UDY2-5	Q9UDY2
0.295568	0.00344193	0.0132987	104.82	SFSWAP	28	28	Q12872;Q12872-2	Q12872
0.210456	0.00347797	0.0134086	116.53	MPRIP	52	52	Q6WCQ1;Q6WCQ1-2;Q6WCQ1-3	Q6WCQ1
0.769406	0.00347806	0.0134086	19.901	TPD52L2	17	2	O43399-2;O43399-4;O43399-3;O43399-6	O43399
0.293145	0.00348272	0.0134118	42.612	FEZ2	9	9	Q9UHY8-2	Q9UHY8
0.263597	0.00349414	0.013441	52.118	RMDN3	23	23	Q96TC7;Q96TC7-2	Q96TC7
-2.74515	0.00350278	0.0134482	41.377	ST13P5	10	2	Q8NFI4	Q8NFI4
0.285484	0.00350774	0.0134482	37.034	PINX1	16	16	Q96BK5;Q9BT81-2	Q96BK5
1.40112	0.00351125	0.0134482	225.84	MYH7B	9	8	A7E2Y1	A7E2Y1
0.234927	0.00351141	0.0134482	64.473	METTL3	37	37	Q86U44;Q86U44-2	Q86U44
0.427841	0.00352945	0.0134984	124.83	DIAPH2	37	37	O60879-2;O60879-3;O60879	O60879
0.341637	0.00353284	0.0134984	52.965	TRMT61B	15	15	Q9BVS5	Q9BVS5
0.235102	0.00353621	0.0134984	87.99	SUPV3L1	34	34	Q8IYB8	Q8IYB8
0.399406	0.00353998	0.0134984	208.88	ZNF106	55	55	Q9H2Y7;Q9H2Y7-2	Q9H2Y7
0.387433	0.00355593	0.0135365	58.943	GPATCH2	12	12	Q9NW75;Q9NW75-2	Q9NW75
0.250069	0.00355773	0.0135365	35.144	PPP6C	11	11	O00743;O00743-3;O00743-2	O00743
0.302367	0.00356189	0.0135376	43.448	C2orf69	12	12	Q8N8R5	Q8N8R5
0.500224	0.00358147	0.0135923	55.39	INA	23	18	Q16352	Q16352
-0.684431	0.00358464	0.0135923	60.509	ZNF579	12	12	Q8NAF0	Q8NAF0
0.273844	0.00358795	0.0135923	65.893	MMP14	19	19	P50281	P50281
0.152786	0.0036026	0.013633	226.37	SMCHD1	106	106	A6NHR9;A6NHR9-2	A6NHR9
0.343342	0.0036114	0.0136515	48.227	KHDRBS1	14	14	Q07666;Q07666-2;Q07666-3	Q07666
0.283028	0.0036193	0.0136666	57.576	CDK18	25	24	Q07002-3;Q07002	Q07002
0.319998	0.0036564	0.0137761	88.616	PPIG	16	16	Q13427;Q13427-2	Q13427
0.255941	0.00366101	0.0137761	13.841	YPEL5	4	4	P62699	P62699
0.341914	0.0036615	0.0137761	133.07	RECQL4	20	20	O94761	O94761
0.182483	0.00366408	0.0137761	52.904	PSMD12	34	34	O00232;O00232-2	O00232
0.300922	0.00367032	0.0137847	66.213	PPP2R1B	32	24	P30154;P30154-2;P30154-4;P30154-3;P30154-5	P30154
0.252638	0.00370091	0.0138692	83.495	E4F1	6	6	Q66K89	Q66K89
0.356688	0.00370503	0.0138692	68.283	PGM2	34	34	Q96G03	Q96G03
-0.300699	0.00370755	0.0138692	157.23	MAGI2	25	25	Q86UL8-2;Q86UL8	Q86UL8
0.433335	0.00371237	0.0138692	23.003	TNFAIP8	6	6	O95379;O95379-2;O95379-4	O95379
0.476737	0.00371268	0.0138692	46.153	PDK2	13	12	Q15119;Q15119-2	Q15119
0.340473	0.00372444	0.0138867	65.033	IGSF8	13	13	Q969P0;Q969P0-3;Q969P0-2	Q969P0
-0.463818	0.00372531	0.0138867	314.77	FBN2	35	35	P35556;P35556-2	P35556
0.21867	0.0037317	0.0138939	57.221	PTBP1	27	27	P26599;P26599-2;P26599-3	P26599
0.595799	0.0037352	0.0138939	45.899	VAT1L	15	15	Q9HCJ6	Q9HCJ6
0.342805	0.00375589	0.0139525	36.567	PAWR	20	20	Q96IZ0	Q96IZ0
0.287096	0.00375893	0.0139525	54.696	UPF3A	8	8	Q9H1J1;Q9H1J1-2	Q9H1J1
0.227803	0.00377922	0.0140129	195.46	TJP1	97	97	Q07157;Q07157-2	Q07157
0.232126	0.00379203	0.0140455	156.27	KTN1	91	91	Q86UP2;Q86UP2-4;Q86UP2-3;Q86UP2-2	Q86UP2
0.362974	0.00379861	0.014055	54.127	CAMK2D	19	19	Q13557-8;Q13557-10;Q13557;Q13557-6;Q13557-11;Q13557-12;Q13557-9;Q13557-5;Q13557-3;Q13557-4;Q9UQM7;Q9UQM7-2	Q13557
0.590275	0.00381315	0.014068	58.026	ZBTB7B	5	5	O15156;O15156-2	O15156
0.23505	0.00381432	0.014068	76.255	DVL3	11	8	Q92997-2;Q92997	Q92997
0.596807	0.00381702	0.014068	135.19	IGSF3	26	26	O75054	O75054
0.856394	0.00381824	0.014068	18.749	MCEE	4	4	Q96PE7	Q96PE7
0.3034	0.00382703	0.0140855	89.466	MAP7D1	17	17	Q3KQU3-4;Q3KQU3;Q3KQU3-2	Q3KQU3
1.48833	0.00385401	0.0141699	282.28	SPTAN1	211	3	Q13813-3	Q13813
0.236338	0.0038648	0.0141946	44.287	MAP2K4	19	19	P45985;P45985-2	P45985
0.346731	0.00387197	0.0142035	28.262	ATP6V1D	16	16	Q9Y5K8	Q9Y5K8
0.350165	0.00387537	0.0142035	33.81	GOLPH3	13	13	Q9H4A6	Q9H4A6
0.203519	0.00388057	0.0142077	242.96	PRRC2B	61	58	Q5JSZ5;Q5JSZ5-5;Q5JSZ5-2;Q5JSZ5-3;Q5JSZ5-4	Q5JSZ5
0.321928	0.00389685	0.0142524	128.41	INPP5F	33	33	Q9Y2H2;Q9Y2H2-4;Q9Y2H2-2;Q9Y2H2-3	Q9Y2H2
0.214483	0.00391074	0.0142647	16.961	MYL6	13	10	P60660-2	P60660
0.255423	0.00391077	0.0142647	43.359	PELO	16	16	Q9BRX2	Q9BRX2
0.22272	0.00391248	0.0142647	66.855	ANAPC7	29	29	Q9UJX3;Q9UJX3-2	Q9UJX3
0.370292	0.00393152	0.0143192	40.05	POMK	11	11	Q9H5K3	Q9H5K3
0.285476	0.00393647	0.0143223	21.172	CCDC53	7	7	Q9Y3C0	Q9Y3C0
0.44575	0.00394747	0.0143453	24.279	GRPEL1	12	12	Q9HAV7	Q9HAV7
0.695717	0.00395101	0.0143453	55.136	ENTHD2	12	12	Q96N21	Q96N21
1.05762	0.00396495	0.0143774	47.222	ZNF260	7	6	Q3ZCT1	Q3ZCT1
0.260028	0.00396808	0.0143774	66.145	CDK5RAP1	25	25	Q96SZ6-3;Q96SZ6-6;Q96SZ6;Q96SZ6-2;Q96SZ6-4;Q96SZ6-5	Q96SZ6
2.00211	0.0039809	0.0144089	100.6	CORO7	37	2	P57737;P57737-4;P57737-2	P57737
2.03729	0.00399194	0.0144249	44.564	SERPINB3	6	2	P29508;P29508-2	P29508
0.293386	0.00399359	0.0144249	35.882	ANXA4	21	21	P09525;P09525-2	P09525
0.462682	0.00401464	0.0144711	54.861	ALDH1A1	17	14	P00352	P00352
-0.291652	0.00401467	0.0144711	42.837	BCAT1	22	22	P54687-4;P54687;P54687-3;P54687-2	P54687
0.326761	0.00404005	0.0145476	38.989	EIF2B2	14	14	P49770	P49770
0.477171	0.00405565	0.0145596	81.116	RNF219	25	25	Q5W0B1	Q5W0B1
0.409025	0.00405676	0.0145596	85.399	GRAMD1B	13	10	Q3KR37;Q3KR37-4;Q3KR37-2;Q3KR37-3	Q3KR37
0.258871	0.0040572	0.0145596	159.83	MIA2;CTAGE5	28	28	Q96PC5;O15320-3;O15320-10;O15320;O15320-4;O15320-5;O15320-8;O15320-7;O15320-2;O15320-9;O15320-6;Q96PC5-2	Q96PC5
0.47965	0.00406007	0.0145596	34.188	TEX264	9	9	Q9Y6I9	Q9Y6I9
0.429217	0.00408787	0.0146443	153	CENPJ	16	16	Q9HC77;Q9HC77-2	Q9HC77
0.351237	0.00409498	0.0146548	129.98	RBM33	26	26	Q96EV2;Q96EV2-2	Q96EV2
0.236512	0.00410825	0.0146872	50.282	ORC5	19	19	O43913;O43913-2	O43913
-0.458843	0.00412245	0.0147112	15.847	NXT1	4	4	Q9UKK6	Q9UKK6
0.365722	0.0041234	0.0147112	54.834	PPM1J	12	11	Q5JR12;Q5JR12-2	Q5JR12
0.346379	0.00414842	0.0147744	49.012	SPNS1	8	8	Q9H2V7-3;Q9H2V7-2;Q9H2V7;Q9H2V7-4;Q9H2V7-5	Q9H2V7
0.419878	0.00414957	0.0147744	37.564	CTSL	6	6	P07711	P07711
0.198777	0.00416343	0.0148087	68.137	RPA1	42	42	P27694	P27694
0.33054	0.00417901	0.014849	55.827	PWP1	22	22	Q13610;Q13610-2	Q13610
0.387197	0.00419066	0.0148752	45.567	MAPKAPK2	17	17	P49137;P49137-2	P49137
0.498315	0.00420366	0.0148839	38.137	L3HYPDH	8	8	Q96EM0	Q96EM0
0.452505	0.00420404	0.0148839	85.788	SUPT20H	17	17	Q8NEM7;Q8NEM7-2;Q8NEM7-3	Q8NEM7
0.273915	0.0042059	0.0148839	19.981	CXorf56	7	7	Q9H5V9-2;Q9H5V9-3;Q9H5V9	Q9H5V9
0.223353	0.00421041	0.0148848	99.278	DIS3L2	43	43	Q8IYB7;Q8IYB7-2;Q8IYB7-4;Q8IYB7-5	Q8IYB7
0.25155	0.00422979	0.0149382	49.389	AP2M1	21	21	Q96CW1-2;Q96CW1	Q96CW1
0.455008	0.00425501	0.0149773	22.324	SELT	4	4	P62341	P62341
0.252818	0.00425685	0.0149773	51.095	CPSF7	19	19	Q8N684-2;Q8N684;Q8N684-3	Q8N684
0.285545	0.00425775	0.0149773	71.639	KIAA1598	37	37	A0MZ66;A0MZ66-3;A0MZ66-4;A0MZ66-6;A0MZ66-5;A0MZ66-8;A0MZ66-2;A0MZ66-7	A0MZ66
0.239808	0.00425801	0.0149773	139.27	SCAF1	20	19	Q9H7N4	Q9H7N4
0.231158	0.00426857	0.0149994	18.658	SKP1	18	18	P63208;P63208-2	P63208
0.315715	0.004279	0.0150068	54.858	ERLEC1	21	21	Q96DZ1;Q96DZ1-3;Q96DZ1-2	Q96DZ1
0.500417	0.00428214	0.0150068	30.477	ZCCHC9	18	18	Q8N567	Q8N567
0.833905	0.00428358	0.0150068	118.95	LIMCH1	19	19	Q9UPQ0-10;Q9UPQ0-2;Q9UPQ0-4;Q9UPQ0;Q9UPQ0-9;Q9UPQ0-8;Q9UPQ0-6;Q9UPQ0-5;Q9UPQ0-7	Q9UPQ0
0.395418	0.00429375	0.0150266	34.281	PDCL	10	10	Q13371;Q13371-2	Q13371
0.805048	0.00430167	0.0150266	46.326	ACOT4	8	7	Q8N9L9	Q8N9L9
0.321622	0.00430215	0.0150266	13.459	NDUFA5	11	11	Q16718;Q16718-2	Q16718
0.252373	0.00431561	0.0150586	31.863	HAUS1	20	20	Q96CS2	Q96CS2
0.247001	0.00433003	0.0150938	120.65	SLC12A4	24	24	Q9UP95;Q9UP95-5;Q9UP95-2;Q9UP95-6;Q9UP95-7;Q9UP95-3;Q9UP95-4	Q9UP95
0.400622	0.00435204	0.0151555	18.82	CGGBP1	13	13	Q9UFW8	Q9UFW8
0.275557	0.00437041	0.0151866	9.1275	LSM6	6	6	P62312	P62312
0.265201	0.00437144	0.0151866	38.534	STOML2	21	21	Q9UJZ1;Q9UJZ1-2	Q9UJZ1
0.460839	0.00437404	0.0151866	52.901	SNX17	22	22	Q15036;Q15036-2	Q15036
0.221036	0.00440019	0.0152392	86.131	STRN	38	38	O43815	O43815
0.291925	0.00440163	0.0152392	33.863	ABHD11	12	12	Q8NFV4-4;Q8NFV4;Q8NFV4-6;Q8NFV4-3;Q8NFV4-2;Q8NFV4-5	Q8NFV4
0.209316	0.00440486	0.0152392	100.2	PSMD2	57	57	Q13200;Q13200-3;Q13200-2	Q13200
0.463239	0.00440664	0.0152392	67.128	MSL1	15	15	Q68DK7;Q68DK7-2;Q68DK7-3	Q68DK7
-0.341069	0.00442153	0.0152756	142.16	PHLDB2	39	39	Q86SQ0;Q86SQ0-2	Q86SQ0
0.252547	0.00443628	0.0153114	75.712	SH3BP1	31	31	Q9Y3L3;Q9Y3L3-2	Q9Y3L3
0.324674	0.00445018	0.0153442	14.463	RPL31	11	11	P62899;P62899-3;P62899-2	P62899
0.455137	0.00446273	0.0153643	37.866	DEGS1	7	7	O15121	O15121
0.782815	0.00446479	0.0153643	35.386	FAS	5	5	P25445-6;P25445;P25445-7;P25445-3;P25445-2;P25445-5;P25445-4	P25445
0.503326	0.00447664	0.0153899	42.026	CYR61	12	12	O00622	O00622
0.281835	0.00450294	0.0154651	83.586	CKAP2L	24	24	Q8IYA6;Q8IYA6-2	Q8IYA6
0.326889	0.00451417	0.0154878	30.065	NSA2	11	11	O95478	O95478
0.214361	0.00451842	0.0154878	73.243	DDX3X	49	48	O00571;O00571-2	O00571
0.451687	0.0045258	0.0154979	56.933	AJUBA	13	12	Q96IF1;Q96IF1-2	Q96IF1
0.275379	0.00453026	0.0154979	31.725	MTIF3	7	7	Q9H2K0	Q9H2K0
0.52905	0.00453544	0.0155005	23.061	EMC9	4	4	Q9Y3B6	Q9Y3B6
0.189237	0.00454717	0.015515	51.596	COPS2	27	27	P61201	P61201
0.160949	0.00454859	0.015515	49.229	HNRNPH1	25	25	P31943	P31943
0.31436	0.00455551	0.0155154	92.547	NOC3L	31	31	Q8WTT2	Q8WTT2
0.646297	0.00456002	0.0155154	86.348	MAP7D2	10	10	Q96T17-2;Q96T17;Q96T17-5;Q96T17-4;Q96T17-3	Q96T17
0.390067	0.00456201	0.0155154	22.763	PPIC	6	6	P45877	P45877
0.274877	0.00457132	0.0155319	7.2454	COX7C	3	3	P15954	P15954
0.295913	0.00462145	0.015687	34.932	EPCAM	14	14	P16422	P16422
0.168495	0.0046323	0.0157085	38.696	CRYZL1	12	12	O95825;O95825-2	O95825
0.197611	0.00464516	0.0157369	106.38	ZC3H18	26	26	Q86VM9	Q86VM9
0.365821	0.00468125	0.0158253	25.464	MOB3A	2	2	Q96BX8	Q96BX8
0.194057	0.00468949	0.0158253	47.837	PDIA6	26	26	Q15084-3;Q15084;Q15084-4;Q15084-5;Q15084-2	Q15084
0.267901	0.00469162	0.0158253	55.166	HSPBAP1	13	13	Q96EW2;Q96EW2-2	Q96EW2
0.49955	0.00469274	0.0158253	51.958	MFAP1	16	16	P55081	P55081
0.283496	0.00469621	0.0158253	53.261	UFSP2	22	22	Q9NUQ7	Q9NUQ7
0.410645	0.00469845	0.0158253	29.909	DNAJC9	14	14	Q8WXX5	Q8WXX5
0.388297	0.00471149	0.015829	85.097	ZNF483	28	28	Q8TF39;Q8TF39-2	Q8TF39
0.339754	0.00471409	0.015829	62.765	RNF220	13	13	Q5VTB9	Q5VTB9
0.213674	0.00472048	0.015829	111.11	PARG	35	35	Q86W56;Q86W56-2;Q86W56-4;Q86W56-5	Q86W56
0.313392	0.00472378	0.015829	113.01	SEC24D	40	40	O94855;O94855-2	O94855
0.252693	0.00472638	0.015829	162.46	EEA1	73	73	Q15075	Q15075
0.211714	0.00472903	0.015829	57.193	PLRG1	28	28	O43660	O43660
0.349426	0.00473125	0.015829	19.393	FDX1	4	4	P10109	P10109
0.252923	0.00475397	0.0158897	147.34	KDM3A	65	62	Q9Y4C1	Q9Y4C1
0.335396	0.00476534	0.0159009	31.121	DDAH1	17	16	O94760;O94760-2	O94760
0.227444	0.00477418	0.0159009	56.777	UBXN4	13	13	Q92575	Q92575
0.260365	0.0047746	0.0159009	57.157	PVRL1	16	16	Q15223;Q15223-3;Q15223-2	Q15223
0.323944	0.00477885	0.0159009	49.706	IFT52	12	12	Q9Y366	Q9Y366
0.438046	0.00478344	0.0159009	12.209	POLE4	6	6	Q9NR33	Q9NR33
0.223369	0.00478462	0.0159009	455.28	ALMS1	138	138	Q8TCU4-2;Q8TCU4;Q8TCU4-3	Q8TCU4
0.233892	0.00479265	0.0159124	71.45	CD2AP	41	41	Q9Y5K6	Q9Y5K6
0.321814	0.00482194	0.0159914	19.193	PTRH2	7	7	Q9Y3E5	Q9Y3E5
0.291299	0.00482587	0.0159914	41.401	BRIX1	19	19	Q8TDN6	Q8TDN6
0.207652	0.0048327	0.0159914	27.614	PDCL3	17	17	Q9H2J4	Q9H2J4
0.503498	0.00483906	0.0159914	33.224	C21orf59	16	16	P57076	P57076
0.424251	0.00483932	0.0159914	30.834	CCDC127	11	11	Q96BQ5	Q96BQ5
0.35418	0.00484731	0.0159945	101.22	OSBPL3	27	27	Q9H4L5;Q9H4L5-2;Q9H4L5-3;Q9H4L5-4;Q9H4L5-5;Q9H4L5-6;Q9H4L5-7;Q9H4L5-8	Q9H4L5
0.548189	0.00484941	0.0159945	75.126	SCFD2	26	26	Q8WU76;Q8WU76-2	Q8WU76
0.289921	0.00486865	0.0160428	17.711	ARL2BP	6	6	Q9Y2Y0-2;Q9Y2Y0	Q9Y2Y0
0.370271	0.004877	0.016047	82.68	MAPK6	20	19	Q16659	Q16659
0.235487	0.00488057	0.016047	238.84	DOCK9	38	37	Q9BZ29-4;Q9BZ29-3;Q9BZ29;Q9BZ29-5;Q9BZ29-6	Q9BZ29
0.218453	0.00488808	0.016047	49.411	LGMN	16	16	Q99538;Q99538-2;Q99538-3	Q99538
0.296264	0.00489367	0.016047	61.835	MSTO1	18	18	Q9BUK6;Q9BUK6-3;Q9BUK6-7;Q9BUK6-6;Q9BUK6-4	Q9BUK6
0.587072	0.00489408	0.016047	70.143	ZNF613	8	7	Q6PF04;Q6PF04-2	Q6PF04
0.248038	0.00489967	0.016047	50.685	CASP2	19	19	P42575;P42575-2;P42575-3	P42575
0.220219	0.00490901	0.016047	49.203	PSMC3	29	29	P17980	P17980
0.186653	0.00491691	0.016047	22.478	SPC24	11	11	Q8NBT2;Q8NBT2-2	Q8NBT2
0.321906	0.00491732	0.016047	57.336	ZBTB2	9	9	Q8N680	Q8N680
0.271487	0.00492008	0.016047	114.6	GIGYF1	30	30	O75420	O75420
0.309501	0.00492046	0.016047	69.43	NUMB	24	24	P49757-3;P49757;P49757-4;P49757-2;P49757-8;P49757-7;P49757-6;P49757-5;P49757-9	P49757
0.19274	0.00493263	0.0160716	18.048	C1orf123	10	10	Q9NWV4	Q9NWV4
0.181101	0.00494319	0.0160806	175.48	TTC37	64	64	Q6PGP7	Q6PGP7
0.268336	0.00494458	0.0160806	120.97	CEBPZ	51	51	Q03701	Q03701
0.240188	0.00495726	0.0161068	254.13	SEC16A	66	66	O15027-5	O15027
0.462546	0.00498147	0.0161705	48.194	TBCEL	18	18	Q5QJ74	Q5QJ74
0.180468	0.00503595	0.0163242	82.57	ARHGEF7	30	30	Q14155-5;Q14155-2;Q14155-3;Q14155	Q14155
0.395442	0.00503818	0.0163242	28.981	MPZL1	8	8	O95297-2;O95297;O95297-4;O95297-3;O95297-5	O95297
0.19825	0.00506682	0.0164018	149.76	ARHGEF18	30	30	Q6ZSZ5-6;Q6ZSZ5-5;Q6ZSZ5;Q6ZSZ5-2	Q6ZSZ5
0.288186	0.00508353	0.0164354	95.698	RASA3	33	33	Q14644;Q14644-2	Q14644
0.361109	0.00508663	0.0164354	38.792	ASNA1	17	17	O43681	O43681
0.417065	0.00510019	0.0164508	94.637	FER	21	21	P16591;P16591-2;P16591-3	P16591
-0.223129	0.00510081	0.0164508	38.324	SORD	26	26	Q00796;Q00796-2	Q00796
0.353595	0.00511468	0.0164803	133.28	CARD11	27	27	Q9BXL7	Q9BXL7
0.283525	0.00512113	0.0164859	84.051	MAP7	27	27	Q14244;Q14244-3;Q14244-6;Q14244-7;Q14244-5;Q14244-2;Q14244-4	Q14244
0.396259	0.00512887	0.0164952	19.208	PPIH	14	14	O43447;O43447-2	O43447
0.29722	0.00513355	0.0164952	29.411	TTC33	8	8	Q6PID6	Q6PID6
0.228788	0.0051394	0.0164952	47.628	TXNDC5	24	24	Q8NBS9;Q8NBS9-2	Q8NBS9
0.530816	0.0051429	0.0164952	41.088	ANKRD40	12	12	Q6AI12	Q6AI12
0.509453	0.00515057	0.0165046	66.155	HIC2	9	9	Q96JB3	Q96JB3
1.17572	0.00515765	0.0165121	42.835	NDRG1	9	9	Q92597;Q92597-3;Q92597-2	Q92597
0.342436	0.0051668	0.0165263	39.591	IDH3A	20	20	P50213;P50213-2	P50213
0.202459	0.00517561	0.0165363	105.31	SALL2	36	36	Q9Y467	Q9Y467
0.307858	0.0051794	0.0165363	51.263	TOR1AIP2	22	21	Q8NFQ8	Q8NFQ8
0.292663	0.0051861	0.0165426	150.53	IBTK	34	34	Q9P2D0;Q9P2D0-2;Q9P2D0-3	Q9P2D0
0.293576	0.00524978	0.0167304	24.669	LYPLA1	10	10	O75608;O75608-2	O75608
0.211408	0.00525554	0.0167335	188.38	ITSN1	60	60	Q15811-9;Q15811-8	Q15811
0.190323	0.00526996	0.0167526	191.58	KDM3B	85	85	Q7LBC6;Q7LBC6-2	Q7LBC6
0.255645	0.00527413	0.0167526	132.88	ATXN2	38	37	Q99700-4;Q99700;Q99700-2;Q99700-5	Q99700
0.295352	0.00527594	0.0167526	136.92	DIAPH3	48	48	Q9NSV4;Q9NSV4-4;Q9NSV4-7;Q9NSV4-5;Q9NSV4-6	Q9NSV4
0.314443	0.00530828	0.01684	68.928	IQCB1	20	20	Q15051;Q15051-2;Q15051-3	Q15051
0.58485	0.00535403	0.0169643	74.229	SPTY2D1	19	19	Q68D10-2;Q68D10;Q68D10-3	Q68D10
0.537043	0.00535717	0.0169643	17.417	NDUFAB1	4	4	O14561	O14561
0.29888	0.00536325	0.0169682	46.662	FAM175A	11	11	Q6UWZ7;Q6UWZ7-2	Q6UWZ7
0.388651	0.00536976	0.0169734	14.536	GEMIN7	6	6	Q9H840	Q9H840
0.267642	0.00538757	0.0170143	39.134	CDC123	15	15	O75794	O75794
0.31145	0.00541204	0.0170539	27.873	ETHE1	13	13	O95571	O95571
0.238413	0.00541366	0.0170539	37.84	CIAO1	17	17	O76071	O76071
0.660042	0.00541475	0.0170539	82.99	TMTC4	13	13	Q5T4D3;Q5T4D3-4;Q5T4D3-3;Q5T4D3-2	Q5T4D3
0.192003	0.00542628	0.0170651	73.912	NDC80	36	36	O14777	O14777
0.226192	0.0054292	0.0170651	23.988	USF2	6	6	Q15853-4;Q15853-3;Q15853-2;Q15853	Q15853
0.409422	0.00543295	0.0170651	8.9593	STRA13	5	5	A8MT69;A8MT69-2;A8MT69-3	A8MT69
0.291813	0.00543808	0.0170658	33.805	HAGH	11	11	Q16775;Q16775-2;Q16775-3	Q16775
0.230707	0.00544927	0.0170856	164.2	UHRF1BP1L	43	43	A0JNW5;A0JNW5-2	A0JNW5
0.409598	0.00545671	0.0170936	50.993	TLDC1	16	16	Q6P9B6	Q6P9B6
0.225006	0.0054696	0.0171186	60.873	YTHDF1	15	10	Q9BYJ9	Q9BYJ9
0.276773	0.0054766	0.0171251	9.638	COMMD6	5	5	Q7Z4G1;Q7Z4G1-2	Q7Z4G1
0.208897	0.0054902	0.017141	24.534	GINS3	15	15	Q9BRX5;Q9BRX5-3;Q9BRX5-2	Q9BRX5
0.177193	0.0054915	0.017141	309.22	UBR5	111	111	O95071-2;O95071	O95071
0.868962	0.00550576	0.0171702	15.961	BLOC1S2	6	6	Q6QNY1;Q6QNY1-2	Q6QNY1
0.173833	0.00553391	0.0172278	16.648	PFDN2	8	8	Q9UHV9	Q9UHV9
0.472511	0.0055341	0.0172278	61.569	TNIP1	15	15	Q15025-7;Q15025-8;Q15025-5;Q15025-6;Q15025-4;Q15025-2;Q15025;Q15025-3	Q15025
-0.290917	0.00554951	0.0172604	37.413	SLC9A3R2	13	13	Q15599;Q15599-2;Q15599-3	Q15599
0.211401	0.00555742	0.0172697	39.157	RFC2	24	24	P35250;P35250-2	P35250
0.22615	0.00556392	0.0172706	226.66	MDC1	80	80	Q14676;Q14676-2;Q14676-3;Q14676-4	Q14676
0.2245	0.00556761	0.0172706	33.429	SGTB	9	9	Q96EQ0	Q96EQ0
0.392409	0.00560387	0.0173588	102.12	SRRM1	17	17	Q8IYB3-2;Q8IYB3	Q8IYB3
0.339162	0.00560829	0.0173588	69.74	MAP3K2	17	17	Q9Y2U5	Q9Y2U5
0.290946	0.00561097	0.0173588	18.565	RPL21	8	8	P46778	P46778
0.298724	0.0056276	0.0173949	66.851	DCAF8	19	19	Q5TAQ9;Q5TAQ9-2	Q5TAQ9
0.213875	0.00564113	0.0174213	140.5	DHX38	49	47	Q92620;Q92620-2	Q92620
0.375467	0.00567364	0.0175007	34.094	CYB5R1	14	14	Q9UHQ9	Q9UHQ9
0.179999	0.00568035	0.0175007	74.175	SLC25A13	42	42	Q9UJS0;Q9UJS0-2	Q9UJS0
0.410073	0.00568189	0.0175007	40.832	LMCD1	20	20	Q9NZU5;Q9NZU5-2	Q9NZU5
0.310959	0.00568992	0.01751	30.005	BPGM	8	8	P07738	P07738
-0.570547	0.00570325	0.0175226	77.885	LIMK2	24	24	P53671-3	P53671
1.17367	0.005707	0.0175226	41.094	HLA-C	12	2	P30501	P30501
0.268297	0.00570906	0.0175226	14.173	NHP2L1	10	10	P55769	P55769
0.210813	0.00574631	0.0176126	56.92	CDK5RAP3	27	27	Q96JB5;Q96JB5-4;Q96JB5-2;Q96JB5-3	Q96JB5
0.218752	0.00574848	0.0176126	62.338	ANGEL2	17	17	Q5VTE6	Q5VTE6
0.303261	0.00575892	0.0176161	34.551	NEK7	13	13	Q8TDX7;Q8TDX7-2	Q8TDX7
0.365946	0.00575968	0.0176161	55.96	CAMK2G	17	13	Q13555-10;Q13555-3;Q13555-5;Q13555-4;Q13555-7;Q13555-11;Q13555-9;Q13555-2;Q13555-8;Q13555;Q13555-6	Q13555
0.401711	0.00578257	0.0176706	24.377	EBAG9	3	3	O00559;O00559-2	O00559
-0.575252	0.00579379	0.0176793	67.026	MT-ND5	7	7	P03915	P03915
0.220349	0.00579991	0.0176793	186.29	KDM5A	50	47	P29375-2;P29375	P29375
0.161661	0.00580481	0.0176793	196.59	CHD1	70	69	O14646-2;O14646	O14646
0.444238	0.00580566	0.0176793	29.395	MRPS18B	13	13	Q9Y676	Q9Y676
0.198133	0.0058156	0.0176793	51.852	UBA3	25	25	Q8TBC4;Q8TBC4-2	Q8TBC4
0.364088	0.0058158	0.0176793	80.361	BAP1	16	16	Q92560	Q92560
0.372095	0.00582788	0.0177006	44.694	ZNF121	9	9	P58317	P58317
1.21648	0.00584471	0.0177364	118.96	ZNF445	16	15	P59923	P59923
0.39991	0.00587534	0.0178097	32.407	NGRN	10	10	Q9NPE2	Q9NPE2
-1.15817	0.00587908	0.0178097	82.647	ZSCAN29	4	4	Q8IWY8-2;Q8IWY8;Q8IWY8-4	Q8IWY8
0.215542	0.00589247	0.0178281	66.389	NSRP1	11	11	Q9H0G5	Q9H0G5
0.201859	0.00589809	0.0178281	14.21	PFDN1	5	5	O60925	O60925
0.26896	0.00590303	0.0178281	94.198	LRRC8A	33	33	Q8IWT6	Q8IWT6
0.549085	0.00590555	0.0178281	211.54	KAT6B	20	14	Q8WYB5-2;Q8WYB5;Q8WYB5-3	Q8WYB5
0.522105	0.00591721	0.0178478	73.928	DOS	3	3	Q8N350;Q8N350-4	Q8N350
0.239992	0.00594768	0.0179228	50.909	IDH2	23	22	P48735;P48735-2	P48735
0.591752	0.00595497	0.0179228	134.91	NCKAP5L	11	11	Q9HCH0-2;Q9HCH0;Q9HCH0-3;Q9HCH0-4	Q9HCH0
0.332153	0.00595748	0.0179228	77.256	SCML2	31	31	Q9UQR0;Q9UQR0-2	Q9UQR0
0.297933	0.00597079	0.0179322	41.736	ACTB	36	2	P60709	P60709
0.240118	0.00597084	0.0179322	162.77	RAD54L2	41	41	Q9Y4B4	Q9Y4B4
-0.451652	0.00599441	0.0179875	144.91	COL5A2	8	8	P05997	P05997
0.275727	0.00601125	0.0180225	15.807	RPS23	10	10	P62266	P62266
0.292776	0.0060408	0.0180956	16.225	MZT2B	5	5	Q6NZ67	Q6NZ67
0.180662	0.00608632	0.0182163	13.281	SNRPD1	6	6	P62314	P62314
0.489851	0.00611406	0.0182837	40.577	MSL3	8	8	Q8N5Y2-4;Q8N5Y2-6;Q8N5Y2-2;Q8N5Y2-3;Q8N5Y2;Q8N5Y2-5	Q8N5Y2
0.48515	0.00611968	0.0182848	22.502	TCEAL3	6	6	Q969E4	Q969E4
0.278394	0.00612799	0.0182859	11.514	RPLP1	4	3	P05386	P05386
0.263514	0.00613051	0.0182859	217.95	RLF	41	41	Q13129	Q13129
0.190044	0.00614971	0.0183231	39.139	RCN2	22	22	Q14257-2;Q14257	Q14257
0.20735	0.00615646	0.0183231	86.625	FGD4	37	37	Q96M96;Q96M96-2;Q96M96-3	Q96M96
0.256183	0.00615872	0.0183231	22.083	C7orf50	13	13	Q9BRJ6	Q9BRJ6
0.393701	0.00617202	0.018347	33.596	TSR3	6	6	Q9UJK0	Q9UJK0
0.18047	0.00618988	0.0183845	45.531	PSMD6	32	32	Q15008;Q15008-4;Q15008-3;Q15008-2	Q15008
-0.772051	0.00621048	0.0184292	33.565	SLC25A38	6	6	Q96DW6	Q96DW6
0.498769	0.00621549	0.0184292	52.445	ABI2	19	14	Q9NYB9-2;Q9NYB9-4;Q9NYB9;Q9NYB9-3	Q9NYB9
0.250961	0.00625166	0.0185104	45.373	KIN	22	22	O60870;O60870-2	O60870
0.26701	0.00625446	0.0185104	27.843	ETFB	19	19	P38117	P38117
0.196329	0.00625879	0.0185104	38.438	STRAP	24	24	Q9Y3F4;Q9Y3F4-2	Q9Y3F4
-1.50464	0.00628818	0.0185752	9.3358	CEBPZOS	3	3	A8MTT3	A8MTT3
0.265756	0.0062925	0.0185752	32.932	ZNF346	17	17	Q9UL40;Q9UL40-3;Q9UL40-2	Q9UL40
0.21692	0.00629663	0.0185752	141.1	ERCC6L	64	64	Q2NKX8	Q2NKX8
0.19743	0.00632439	0.0186191	121.69	TCERG1	51	51	O14776-2;O14776	O14776
0.320577	0.00632789	0.0186191	74.413	CEP76	21	21	Q8TAP6;Q8TAP6-2	Q8TAP6
0.359465	0.00633596	0.0186191	66.99	GPR107	7	7	Q5VW38;Q5VW38-2;Q5VW38-3	Q5VW38
0.213144	0.006336	0.0186191	98.543	PPFIBP2	25	23	Q8ND30;Q8ND30-2;Q8ND30-3	Q8ND30
0.298222	0.00633816	0.0186191	122.33	BNC2	14	14	Q6ZN30;Q6ZN30-2	Q6ZN30
0.264275	0.00636332	0.0186689	28.97	SNAP29	11	11	O95721	O95721
0.165345	0.00636706	0.0186689	141.35	DIAPH1	69	69	O60610;O60610-2;O60610-3	O60610
0.232193	0.00637115	0.0186689	42.399	HAUS4	21	21	Q9H6D7;Q9H6D7-4;Q9H6D7-3;Q9H6D7-2	Q9H6D7
0.358377	0.00638395	0.018678	64.505	PXN	30	30	P49023;P49023-2	P49023
0.252761	0.00638621	0.018678	84.6	MLH1	47	47	P40692;P40692-3	P40692
0.303256	0.00639029	0.018678	70.698	PCK2	43	43	Q16822;Q16822-2;P35558;P35558-2	Q16822
0.463021	0.00642255	0.0187566	22.168	BTF3	17	17	P20290	P20290
0.357892	0.00643448	0.0187757	80.311	NCAM1	13	13	P13591-4;P13591-3;P13591-1;P13591;P13591-5;P13591-6	P13591
0.260405	0.00645532	0.0188208	26.933	HAUS2	10	10	Q9NVX0;Q9NVX0-3;Q9NVX0-2	Q9NVX0
0.222637	0.00649805	0.0189264	117.7	HERC4	49	49	Q5GLZ8-2;Q5GLZ8;Q5GLZ8-3;Q5GLZ8-4;Q5GLZ8-5	Q5GLZ8
0.310559	0.00650238	0.0189264	32.767	GOLPH3L	13	11	Q9H4A5;Q9H4A5-2	Q9H4A5
0.509978	0.00651181	0.0189379	10.044	DBI	8	8	P07108;P07108-3;P07108-4;P07108-5;P07108-6	P07108
0.184923	0.0065182	0.0189379	44.049	GNA13	17	16	Q14344;Q14344-2	Q14344
0.294541	0.00652338	0.0189379	39.867	WDR45	13	13	Q9Y484;Q9Y484-3;Q9Y484-2	Q9Y484
0.389101	0.00653577	0.0189379	37.643	CCNH	22	22	P51946	P51946
0.458814	0.00653677	0.0189379	121.9	KDM4B	26	25	O94953;O94953-2	O94953
1.94799	0.00653888	0.0189379	33.348	ICOSLG	3	3	O75144;O75144-2;O75144-3	O75144
0.327744	0.00655803	0.0189756	59.687	ARSB	15	15	P15848;P15848-2	P15848
0.252826	0.00656745	0.0189756	237.38	DYSF	61	60	O75923-14;O75923-10;O75923-8;O75923;O75923-4;O75923-2;O75923-9;O75923-12;O75923-11;O75923-13;O75923-3;O75923-6;O75923-5;O75923-7;O75923-15	O75923
0.196794	0.0065682	0.0189756	57.47	VWA9	23	23	Q96SY0;Q96SY0-4;Q96SY0-3;Q96SY0-2	Q96SY0
-0.339123	0.00657494	0.0189794	37.59	MEST	12	12	Q5EB52-2;Q5EB52;Q5EB52-3	Q5EB52
0.364676	0.0065908	0.0190067	12.49	CMC1	4	4	Q7Z7K0	Q7Z7K0
0.314312	0.00659528	0.0190067	45.801	PROSER2	6	6	Q86WR7;Q86WR7-2	Q86WR7
0.235123	0.00661317	0.0190355	47.168	ENO1	36	36	P06733	P06733
0.320026	0.00661615	0.0190355	31.528	RSRC1	8	8	Q96IZ7-2;Q96IZ7	Q96IZ7
0.254893	0.00662767	0.0190526	27.813	NANP	7	7	Q8TBE9	Q8TBE9
0.613798	0.00663881	0.0190526	31.196	NEBL	6	5	O76041-2	O76041
0.200285	0.00664013	0.0190526	75.718	RPAP3	36	36	Q9H6T3;Q9H6T3-2;Q9H6T3-3	Q9H6T3
0.235385	0.00664392	0.0190526	88.234	SPG7	29	29	Q9UQ90;Q9UQ90-2	Q9UQ90
0.552215	0.00665719	0.019075	44.021	AGPAT4	13	13	Q9NRZ5;Q9NRZ5-2	Q9NRZ5
0.199511	0.00666984	0.0190956	44.971	STAM	19	19	Q92783-2;Q92783	Q92783
0.164459	0.00668929	0.0191356	66.115	FARSB	37	37	Q9NSD9;Q9NSD9-2	Q9NSD9
0.349858	0.00670005	0.0191507	52.054	CELF2	16	11	O95319-5;O95319-2;O95319;O95319-4;O95319-3	O95319
0.200145	0.00672147	0.0191845	76.889	CIRH1A	30	30	Q969X6;Q969X6-3;Q969X6-2	Q969X6
0.263042	0.00672289	0.0191845	20.997	PRKRIP1	5	5	Q9H875	Q9H875
0.348756	0.00674041	0.0192188	33.224	NUS1	9	9	Q96E22	Q96E22
0.296471	0.00676422	0.0192557	20.459	MRPS11	10	10	P82912-2;P82912;P82912-3	P82912
0.449598	0.00676436	0.0192557	63.065	FAAH	10	10	O00519	O00519
0.216056	0.00677388	0.0192671	129.77	TSC1	32	32	Q92574;Q92574-2	Q92574
1.06709	0.00678025	0.0192695	9.6601	CKS1B	4	4	P61024	P61024
-0.30304	0.00680628	0.0193274	38.015	ELAVL2	17	15	Q12926-2;Q12926	Q12926
0.573579	0.00681372	0.0193274	21.604	HSPB8	6	6	Q9UJY1	Q9UJY1
0.328221	0.00681984	0.0193274	160.51	WDR7	46	46	Q9Y4E6-2;Q9Y4E6	Q9Y4E6
0.569328	0.00682838	0.0193274	32.708	TPM1	31	3	P09493	P09493
0.267614	0.00683007	0.0193274	23.339	RAB43	12	12	Q86YS6;Q86YS6-2	Q86YS6
0.388911	0.00683383	0.0193274	24.146	RPL15	17	17	P61313;P61313-2	P61313
0.218125	0.00684293	0.019334	148.85	MYBBP1A	76	76	Q9BQG0;Q9BQG0-2	Q9BQG0
0.193985	0.00684938	0.019334	308.6	PRRC2C	106	106	Q9Y520-4;Q9Y520-5;Q9Y520;Q9Y520-7;Q9Y520-6;Q9Y520-3	Q9Y520
0.372486	0.00685398	0.019334	134.95	IFT122	32	32	Q9HBG6-3;Q9HBG6-6;Q9HBG6;Q9HBG6-4;Q9HBG6-5;Q9HBG6-11;Q9HBG6-10;Q9HBG6-9;Q9HBG6-7;Q9HBG6-8	Q9HBG6
0.323901	0.00686141	0.019334	10.394	COX19	4	4	Q49B96	Q49B96
0.18429	0.00686857	0.019334	22.417	YKT6	11	11	O15498;O15498-2	O15498
0.242931	0.00687	0.019334	70.584	VPS33B	34	34	Q9H267;Q9H267-2	Q9H267
0.34088	0.00687489	0.019334	46.288	WIPF2	15	15	Q8TF74;Q8TF74-2	Q8TF74
-0.335464	0.0068975	0.0193819	12.58	EIF4EBP1	7	7	Q13541	Q13541
0.275695	0.00691491	0.0194107	89.191	PPP1R9B	16	15	Q96SB3	Q96SB3
0.220517	0.00691887	0.0194107	34.005	PPCS	13	13	Q9HAB8;Q9HAB8-2	Q9HAB8
0.289532	0.00693711	0.0194463	72.189	LIMD1	27	27	Q9UGP4	Q9UGP4
0.217648	0.00695983	0.0194939	95.05	NVL	43	43	O15381;O15381-5;O15381-3;O15381-4	O15381
0.179854	0.00697252	0.0194939	102	SND1	69	69	Q7KZF4	Q7KZF4
0.502391	0.00698111	0.0194939	24.676	ARL6IP6	5	5	Q8N6S5	Q8N6S5
0.175771	0.0069847	0.0194939	49.973	RNH1	24	24	P13489	P13489
0.230738	0.00698473	0.0194939	51.908	SNX4	24	24	O95219;O95219-2	O95219
0.385955	0.00698759	0.0194939	42.315	PPME1	18	18	Q9Y570;Q9Y570-4;Q9Y570-3	Q9Y570
0.215127	0.00700987	0.0195405	47.064	FLOT2	24	24	Q14254	Q14254
-0.397957	0.00702484	0.0195666	51.293	MIEF1	12	12	Q9NQG6;Q9NQG6-2	Q9NQG6
0.21978	0.00703254	0.0195724	30.658	VDAC3	16	16	Q9Y277;Q9Y277-2	Q9Y277
0.279197	0.00705277	0.0196131	26.182	UCHL3	19	19	P15374	P15374
0.34215	0.00705924	0.0196155	57.65	SMG9	15	15	Q9H0W8;Q9H0W8-2	Q9H0W8
0.732429	0.00707123	0.019616	23.865	THEM6	8	8	Q8WUY1	Q8WUY1
0.322568	0.00707385	0.019616	82.223	DCLK1	22	22	O15075;O15075-2	O15075
0.266934	0.00707627	0.019616	27.049	HTATIP2	15	15	Q9BUP3;Q9BUP3-3;Q9BUP3-2	Q9BUP3
0.229855	0.00709959	0.019665	52.623	FAF2	24	24	Q96CS3	Q96CS3
0.599786	0.00712292	0.019714	28.636	GEMIN8	8	8	Q9NWZ8	Q9NWZ8
0.488797	0.00713829	0.0197307	31.434	UCK1	11	8	Q9HA47;Q9HA47-3;Q9HA47-4;Q9HA47-2	Q9HA47
0.381422	0.00714023	0.0197307	68.856	ASMTL	34	34	O95671;O95671-2;O95671-3	O95671
0.237392	0.0071733	0.0198022	15.054	PFN1	14	14	P07737	P07737
0.407861	0.00717966	0.0198022	59.173	FPGS	20	20	Q05932-3;Q05932-2;Q05932-4;Q05932	Q05932
0.281007	0.00718312	0.0198022	181.42	RREB1	45	45	Q92766;Q92766-2;Q92766-5;Q92766-3;Q92766-4;Q92766-6	Q92766
0.175699	0.007198	0.0198254	152.26	WHSC1	47	46	O96028;O96028-2;O96028-4;O96028-6;O96028-7	O96028
0.289098	0.00720291	0.0198254	58.32	PRPF4	33	33	O43172-2;O43172	O43172
0.301177	0.00721888	0.0198404	45.07	TFDP1	9	9	Q14186	Q14186
0.241618	0.00721972	0.0198404	25.2	EIF4H	15	15	Q15056-2	Q15056
0.311686	0.00722693	0.0198446	36.694	TRUB2	15	15	O95900;O95900-2	O95900
0.225109	0.00727117	0.0199219	38.323	DSN1	16	16	Q9H410-4;Q9H410	Q9H410
0.45674	0.00727327	0.0199219	60.761	FYN	15	8	P06241;P06241-3	P06241
0.197243	0.0072803	0.0199219	68.062	GATAD2A	36	36	Q86YP4;Q86YP4-3;Q86YP4-2	Q86YP4
-0.228765	0.00728406	0.0199219	59.536	POLE2	18	18	P56282;P56282-2;P56282-3	P56282
0.208539	0.00728708	0.0199219	90.071	RSBN1	15	14	Q5VWQ0;Q5VWQ0-4	Q5VWQ0
0.250124	0.00728929	0.0199219	198.99	RGPD8	89	36	O14715;Q99666-2	O14715
0.396576	0.00731093	0.0199351	57.949	SNTB2	17	17	Q13425;Q13425-2	Q13425
0.512797	0.00731384	0.0199351	51.784	CASP10	9	9	Q92851-6;Q92851-2;Q92851-4;Q92851-5;Q92851;Q92851-7;Q92851-3	Q92851
0.298939	0.00732497	0.0199351	13.711	NDUFS6	5	5	O75380	O75380
0.691359	0.00732596	0.0199351	105.63	CCDC66	7	7	A2RUB6-3;A2RUB6;A2RUB6-4;A2RUB6-2	A2RUB6
0.303056	0.00732727	0.0199351	138.6	DZIP3	39	39	Q86Y13;Q86Y13-2	Q86Y13
0.373118	0.00732835	0.0199351	38.615	KTI12	19	19	Q96EK9	Q96EK9
0.668878	0.00735381	0.0199888	42.233	NUDT19	9	9	A8MXV4	A8MXV4
-1.59046	0.0074261	0.0201696	58.953	MAP2	19	3	P11137-4	P11137
0.784603	0.00744224	0.0201977	127.35	PPP1R26	6	6	Q5T8A7	Q5T8A7
0.262148	0.00745593	0.0202191	53.96	ADPGK	16	16	Q9BRR6-2;Q9BRR6;Q9BRR6-3;Q9BRR6-4;Q9BRR6-5;Q9BRR6-6	Q9BRR6
0.440963	0.00746867	0.0202256	50.146	FBXO5	11	11	Q9UKT4;Q9UKT4-2	Q9UKT4
0.182548	0.00746991	0.0202256	104.55	AP2B1	52	52	P63010;P63010-2	P63010
0.446289	0.00749473	0.0202771	66.999	BRD9	19	19	Q9H8M2;Q9H8M2-3;Q9H8M2-6;Q9H8M2-1;Q9H8M2-4	Q9H8M2
0.213799	0.00751106	0.0203056	60.593	ACBD3	23	23	Q9H3P7	Q9H3P7
0.246719	0.00752377	0.0203117	66.798	ACSF2	20	20	Q96CM8-3;Q96CM8;Q96CM8-2;Q96CM8-4	Q96CM8
0.35504	0.00752497	0.0203117	47.174	DNAJB5	20	20	O75953-4;O75953-5;O75953	O75953
0.340255	0.00753523	0.0203237	39.589	AKR7A2	11	11	O43488;Q8NHP1;Q8NHP1-3	O43488
0.205644	0.00754911	0.0203455	57.81	KPNA3	23	23	O00505	O00505
0.183338	0.00755542	0.0203468	21.863	RPL9	15	15	P32969	P32969
0.234067	0.00759448	0.020423	81.462	FASTKD2	31	31	Q9NYY8;Q9NYY8-2	Q9NYY8
0.383085	0.00759624	0.020423	69.931	MTM1	24	23	Q13496;Q13496-2	Q13496
0.175641	0.00760128	0.020423	93.384	TRIM71	41	41	Q2Q1W2	Q2Q1W2
-0.391964	0.00762798	0.020479	55.005	ZIC2	10	10	O95409	O95409
3.44315	0.00764705	0.0205006	11.765	IGKC	4	4	P01834	P01834
0.277476	0.00764777	0.0205006	63.282	RIOK2	18	18	Q9BVS4;Q9BVS4-2	Q9BVS4
0.226274	0.00769499	0.0205957	56.084	RCC2	36	36	Q9P258	Q9P258
0.239831	0.00770393	0.0205957	72.765	GCLC	33	32	P48506	P48506
0.849192	0.007706	0.0205957	43.327	TRAM2	4	4	Q15035	Q15035
0.260953	0.00770682	0.0205957	93.169	KANSL3	25	25	Q9P2N6-3;Q9P2N6;Q9P2N6-4;Q9P2N6-5;Q9P2N6-6;Q9P2N6-2;Q9P2N6-8;Q9P2N6-7	Q9P2N6
0.418701	0.00772115	0.0206182	11.25	DPY30	6	6	Q9C005	Q9C005
0.177702	0.00775181	0.0206644	123.63	IPO5	65	65	O00410;O00410-3;O00410-2	O00410
0.227784	0.00775597	0.0206644	59.366	CCT7	41	41	Q99832;Q99832-3	Q99832
0.272885	0.0077562	0.0206644	29.321	RPP30	17	17	P78346;P78346-2	P78346
0.38223	0.0077656	0.0206716	48.902	TADA3	16	16	O75528;O75528-2	O75528
0.663527	0.00777074	0.0206716	9.0564	ABRACL	5	5	Q9P1F3	Q9P1F3
0.304153	0.00780492	0.0207467	11.749	CYCS	9	9	P99999	P99999
0.203613	0.00781221	0.0207503	34.856	STUB1	23	23	Q9UNE7;Q9UNE7-2	Q9UNE7
0.383877	0.00781864	0.0207516	32.876	TPM1	33	2	P09493-3	P09493
0.338997	0.00784644	0.0208096	20.874	CHAC2	7	7	Q8WUX2	Q8WUX2
0.297103	0.00787694	0.0208746	88.843	CSRP2BP	14	14	Q9H8E8	Q9H8E8
0.326772	0.00789448	0.0208946	60.632	P4HA2	20	20	O15460-2;O15460	O15460
0.364627	0.00790735	0.0208946	35.25	NGDN	13	13	Q8NEJ9-2;Q8NEJ9	Q8NEJ9
0.69416	0.00791049	0.0208946	18.394	MOSPD1	6	6	Q9UJG1-2;Q9UJG1;Q9UJG1-3	Q9UJG1
0.158027	0.00791074	0.0208946	126.97	DDB1	73	73	Q16531	Q16531
0.290008	0.00791438	0.0208946	67.089	MTF2	18	18	Q9Y483;Q9Y483-4;Q9Y483-3;Q9Y483-2	Q9Y483
0.224371	0.00793381	0.0209186	62.924	SPTLC2	29	29	O15270	O15270
0.291945	0.00793546	0.0209186	49.148	ECSIT	14	14	Q9BQ95;Q9BQ95-4;Q9BQ95-2;Q9BQ95-3	Q9BQ95
0.367622	0.00799125	0.0210498	40.594	VPS72	11	11	Q15906;Q15906-2	Q15906
0.69092	0.00801186	0.0210882	11.309	VAMP3	6	4	Q15836	Q15836
0.538202	0.00802172	0.0210982	27.598	IAH1	7	7	Q2TAA2;Q2TAA2-2	Q2TAA2
0.274688	0.00803439	0.0211157	13.757	ATP6V1G1	9	9	O75348	O75348
0.962275	0.00804842	0.0211366	46.687	FAM46B	5	5	Q96A09	Q96A09
0.325776	0.0080752	0.021191	37.381	TADA1	13	13	Q96BN2	Q96BN2
0.308414	0.00809498	0.021227	24.31	SWSAP1	2	2	Q6NVH7	Q6NVH7
0.22839	0.00810861	0.021238	12.107	MRPL53	6	6	Q96EL3	Q96EL3
0.184933	0.00811134	0.021238	38.58	PCBP2	25	25	Q15366	Q15366
0.569277	0.00813176	0.0212629	79.063	PARP12	10	9	Q9H0J9	Q9H0J9
0.215991	0.00813305	0.0212629	124.03	C6orf132	40	40	Q5T0Z8;Q5T0Z8-4;Q5T0Z8-2	Q5T0Z8
0.237129	0.00818952	0.0213946	88.701	CACTIN	18	18	Q8WUQ7;Q8WUQ7-2	Q8WUQ7
0.694736	0.00820187	0.0213968	28.527	KCTD2	5	4	Q14681	Q14681
0.192433	0.00820263	0.0213968	109	DIS3	56	56	Q9Y2L1;Q9Y2L1-2	Q9Y2L1
0.602275	0.0082135	0.0214092	59.977	CERK	10	10	Q8TCT0	Q8TCT0
0.223826	0.0082201	0.0214104	27.082	YIPF4	5	5	Q9BSR8	Q9BSR8
0.290897	0.00824384	0.0214562	337.44	SRCAP	46	44	Q6ZRS2-2;Q6ZRS2;Q6ZRS2-3	Q6ZRS2
0.189723	0.0082601	0.0214826	71.33	KBTBD2	14	14	Q8IY47	Q8IY47
0.282871	0.00830452	0.0215702	129.17	BMP2K	27	26	Q9NSY1;Q9NSY1-2;Q9NSY1-3	Q9NSY1
0.23625	0.00830616	0.0215702	156.02	RPRD2	54	54	Q5VT52;Q5VT52-4	Q5VT52
0.26282	0.00832279	0.0215851	54.854	LTV1	15	15	Q96GA3	Q96GA3
0.309322	0.00832666	0.0215851	36.056	GATSL2	11	11	A6NHX0	A6NHX0
0.352537	0.00833043	0.0215851	49.716	2006-09-01	17	10	Q14141;Q14141-2;Q14141-4;Q14141-3	Q14141
0.448594	0.00838339	0.0217061	79.494	EHHADH	25	25	Q08426;Q08426-2	Q08426
0.287516	0.00838954	0.0217061	97.112	HECTD3	34	34	Q5T447;Q5T447-2	Q5T447
0.204757	0.00841012	0.0217432	75.225	LSG1	33	33	Q9H089	Q9H089
0.205216	0.00843916	0.0217889	115.38	PHF20	19	19	Q9BVI0	Q9BVI0
0.139416	0.00844028	0.0217889	22.774	CFAP20	14	14	Q9Y6A4	Q9Y6A4
0.471163	0.00847737	0.0218685	6.9151	COX17	5	5	Q14061	Q14061
0.241318	0.0085002	0.0219112	34.264	DHDDS	8	8	Q86SQ9-3;Q86SQ9;Q86SQ9-2;Q86SQ9-4	Q86SQ9
0.195656	0.00850691	0.0219123	73.776	CPT2	35	35	P23786	P23786
0.189508	0.0085226	0.0219366	82.974	HPS6	22	22	Q86YV9	Q86YV9
0.361156	0.00859549	0.0221079	49.091	R3HCC1	11	11	Q9Y3T6;Q9Y3T6-3	Q9Y3T6
0.306164	0.00861054	0.0221204	21.097	ARL6	8	8	Q9H0F7;Q9H0F7-2	Q9H0F7
0.215342	0.00861892	0.0221204	106.81	AARS	60	60	P49588;P49588-2	P49588
0.299665	0.00862557	0.0221204	10.834	LSM2	7	7	Q9Y333	Q9Y333
0.184148	0.00862568	0.0221204	96.864	HSPH1	57	54	Q92598;Q92598-2;Q92598-4;Q92598-3	Q92598
0.522616	0.00863499	0.022128	38.244	NSUN3	9	9	Q9H649	Q9H649
0.596181	0.00865707	0.0221581	68.604	FUBP1	39	2	Q96AE4-2	Q96AE4
0.328425	0.00866993	0.0221581	25.709	COA7	15	15	Q96BR5	Q96BR5
0.24842	0.00867038	0.0221581	33.064	SLC25A4	23	6	P12235	P12235
0.336401	0.00867211	0.0221581	18.44	TMEM35	2	2	Q53FP2	Q53FP2
0.312963	0.0086813	0.0221654	50.24	EIF2B3	33	33	Q9NR50;Q9NR50-3;Q9NR50-2	Q9NR50
0.411937	0.00870118	0.0221999	28.86	STX3	10	10	Q13277-2;Q13277-3;Q13277	Q13277
0.387159	0.00871563	0.0222205	11.438	VAMP8	6	6	Q9BV40	Q9BV40
2.65845	0.00873606	0.0222441	28.607	HLA-DRA	2	2	P01903	P01903
0.323017	0.0087376	0.0222441	46.382	SCRN1	24	24	Q12765;Q12765-2;Q12765-3	Q12765
0.400148	0.0087538	0.0222691	10.366	DYNLL1	6	6	P63167	P63167
0.354324	0.0088078	0.0223737	47.815	TANK	12	12	Q92844;Q92844-2;Q92844-3	Q92844
0.181713	0.00880829	0.0223737	154.52	WHSC1L1	32	30	Q9BZ95-4;Q9BZ95-2;Q9BZ95-5;Q9BZ95;Q9BZ95-3	Q9BZ95
0.235502	0.00882417	0.0223737	54.972	RSL1D1	31	31	O76021	O76021
0.2697	0.00882421	0.0223737	42.321	TRABD	17	17	Q9H4I3;Q9H4I3-2	Q9H4I3
0.305003	0.00882693	0.0223737	87.175	ZFYVE1	22	22	Q9HBF4;Q9HBF4-3;Q9HBF4-2	Q9HBF4
0.276091	0.00884653	0.0224071	278.16	FLNB	178	166	O75369;O75369-2;O75369-9;O75369-8;O75369-7;O75369-5;O75369-4	O75369
-0.542645	0.00885707	0.0224175	199.08	MAP2	61	61	P11137-3;P11137;P11137-2	P11137
0.175564	0.00892591	0.0225754	77.394	TBC1D15	34	34	Q8TC07-2;Q8TC07	Q8TC07
0.186479	0.0089324	0.0225755	18.237	PPIL1	6	6	Q9Y3C6	Q9Y3C6
0.215019	0.0089432	0.0225864	123.03	UPF1	66	66	Q92900-2;Q92900	Q92900
0.213025	0.00895842	0.0226085	36.163	COPS6	14	14	Q7L5N1	Q7L5N1
0.20036	0.00900109	0.022695	177.97	CAMSAP1	56	56	Q5T5Y3;Q5T5Y3-3;Q5T5Y3-2	Q5T5Y3
0.244216	0.00900569	0.022695	15.396	PNKD	5	2	Q8N490-2	Q8N490
0.580205	0.00902902	0.0227374	91.732	ESPN	7	7	B1AK53	B1AK53
0.712594	0.00905785	0.0227936	52.391	DOK1	8	8	Q99704;Q99704-2;Q99704-3	Q99704
-1.79354	0.00907148	0.0228114	82.554	SATB2	13	8	Q9UPW6;Q9UPW6-2	Q9UPW6
0.25342	0.009099	0.0228503	79.835	GLE1	26	26	Q53GS7;Q53GS7-2	Q53GS7
0.450748	0.00911012	0.0228503	24.591	ZCRB1	4	4	Q8TBF4	Q8TBF4
0.20533	0.0091105	0.0228503	117.15	SLTM	42	42	Q9NWH9;Q9NWH9-3	Q9NWH9
0.217164	0.00911309	0.0228503	107.61	NLRX1	26	26	Q86UT6;Q86UT6-2	Q86UT6
0.292929	0.0091197	0.0228504	46.604	ST6GAL1	11	11	P15907	P15907
0.254373	0.00913175	0.0228642	49.237	NDUFAF7	21	21	Q7L592;Q7L592-2	Q7L592
0.431696	0.00914534	0.0228818	21.646	MGMT	9	9	P16455	P16455
0.168971	0.00916141	0.0228939	44.172	PSMC6	22	22	P62333	P62333
0.306561	0.00916969	0.0228939	69.061	FOXK2	20	20	Q01167;Q01167-2;Q01167-3	Q01167
0.244959	0.00917719	0.0228939	38.989	WDR53	8	8	Q7Z5U6	Q7Z5U6
0.181648	0.00917799	0.0228939	129.53	ZNF687	39	39	Q8N1G0;Q8N1G0-2	Q8N1G0
0.332742	0.00918294	0.0228939	86.6	GFM2	26	26	Q969S9;Q969S9-3;Q969S9-2;Q969S9-4;Q969S9-5	Q969S9
0.320405	0.00921229	0.0229507	38.766	PBX3	9	2	P40426-2;P40426;P40426-5	P40426
0.347002	0.00926232	0.0230589	36.724	WDR77	13	13	Q9BQA1;Q9BQA1-2	Q9BQA1
0.257216	0.00927733	0.0230798	88.828	ZW10	47	47	O43264;O43264-2	O43264
0.65017	0.00931038	0.0231191	24.118	NUDT14	3	3	O95848	O95848
0.475575	0.00931042	0.0231191	27.775	METTL7B	6	6	Q6UX53	Q6UX53
0.179594	0.0093155	0.0231191	158.28	PDS5B	70	70	Q9NTI5-2;Q9NTI5;Q9NTI5-3;Q9NTI5-5	Q9NTI5
0.197955	0.00931959	0.0231191	105.57	ACTN1	70	46	P12814-3	P12814
0.673173	0.00933302	0.023136	61.986	CYP2U1	8	8	Q7Z449;Q7Z449-2	Q7Z449
-0.483681	0.00936761	0.0232052	11.367	HIST1H4A	23	23	P62805	P62805
0.226692	0.0093944	0.0232551	30.993	M6PR	11	11	P20645	P20645
0.613363	0.00940779	0.0232655	46.565	CD44	12	12	P16070-11;P16070-10;P16070-17;P16070-6;P16070-4;P16070-7;P16070-5;P16070;P16070-16;P16070-3;P16070-18;P16070-12;P16070-14;P16070-13;P16070-8;P16070-9;P16070-15;P16070-19	P16070
0.741648	0.00941194	0.0232655	34.674	SDSL	7	7	Q96GA7	Q96GA7
0.20743	0.00941857	0.0232655	64.132	HNRNPL	33	33	P14866;P14866-2	P14866
0.254681	0.00943566	0.0232912	21.258	CDC42	12	12	P60953;P60953-1	P60953
0.187133	0.00946422	0.0232928	97.903	SPATA5	48	48	Q8NB90;Q8NB90-2;Q8NB90-3	Q8NB90
0.304135	0.00946769	0.0232928	93.29	BCAR1	36	36	P56945-8	P56945
0.44869	0.00947303	0.0232928	57.891	KLHDC4	19	19	Q8TBB5;Q8TBB5-2	Q8TBB5
0.446505	0.00947323	0.0232928	75.555	TPRN	17	17	Q4KMQ1;Q4KMQ1-2;Q4KMQ1-4;Q4KMQ1-3	Q4KMQ1
0.317574	0.00947903	0.0232928	63.001	CNOT6L	18	18	Q96LI5;Q96LI5-2	Q96LI5
0.264901	0.00948672	0.0232928	17.222	RPS13	13	13	P62277	P62277
0.14836	0.00948903	0.0232928	141.15	SYMPK	66	66	Q92797;Q92797-2	Q92797
0.248074	0.00949671	0.0232928	49.676	SNX30	21	21	Q5VWJ9	Q5VWJ9
0.328115	0.00950737	0.0232928	22.35	DRAP1	7	7	Q14919;Q14919-2	Q14919
0.35631	0.00951562	0.0232928	43.967	PTCD2	13	13	Q8WV60;Q8WV60-3	Q8WV60
0.242424	0.00951672	0.0232928	14.188	SKA2	5	5	Q8WVK7	Q8WVK7
0.179075	0.0095202	0.0232928	93.028	MED16	25	25	Q9Y2X0-2;Q9Y2X0-3;Q9Y2X0;Q9Y2X0-5;Q9Y2X0-4	Q9Y2X0
0.341087	0.00952517	0.0232928	133.38	TTLL4	26	26	Q14679	Q14679
0.371738	0.00953036	0.0232928	15.173	MRPS12	5	5	O15235	O15235
-0.731199	0.00953632	0.0232928	70.16	ZNF667	15	15	Q5HYK9	Q5HYK9
0.257532	0.00955882	0.0233314	68.42	TDP1	28	28	Q9NUW8;Q9NUW8-2	Q9NUW8
0.524047	0.00956628	0.0233333	40.683	TMEM30A	9	9	Q9NV96;Q9NV96-2;Q9NV96-3	Q9NV96
0.406618	0.00958899	0.0233694	80.654	ATHL1	17	17	Q32M88;Q32M88-2	Q32M88
0.290299	0.00959446	0.0233694	21.876	C1orf50	11	11	Q9BV19	Q9BV19
0.153558	0.00961594	0.0233995	76.954	KIF2A	31	29	O00139-1;O00139-5;O00139;O00139-4	O00139
0.382792	0.00962021	0.0233995	113.91	CNKSR2	14	14	Q8WXI2-5;Q8WXI2;Q8WXI2-2;Q8WXI2-4	Q8WXI2
0.24357	0.00963086	0.0234091	196.76	TUBGCP6	22	22	Q96RT7-2;Q96RT7-3;Q96RT7	Q96RT7
0.189991	0.00965565	0.0234531	16.06	RPS19	13	13	P39019	P39019
0.376029	0.009666	0.0234619	78.763	MYBL2	21	21	P10244;P10244-2	P10244
0.286806	0.00967671	0.0234716	65.582	RIOK1	22	22	Q9BRS2	Q9BRS2
0.177022	0.00970084	0.0235137	128.18	RFC1	56	56	P35251-2;P35251	P35251
0.243211	0.00972424	0.0235541	62.543	SLAIN2	18	18	Q9P270	Q9P270
0.354761	0.00979986	0.0237093	90.808	MAP4K2	22	20	Q12851-2;Q12851	Q12851
0.168176	0.0098067	0.0237093	571.85	UBR4	232	232	Q5T4S7-3;Q5T4S7;Q5T4S7-2;Q5T4S7-4;Q5T4S7-5;Q5T4S7-6	Q5T4S7
0.289866	0.00980868	0.0237093	117.31	CAPN15	21	21	O75808;O75808-2	O75808
0.173205	0.00983037	0.0237206	208.7	PDCD11	107	107	Q14690	Q14690
0.305613	0.00983303	0.0237206	32.377	NRBF2	15	15	Q96F24;Q96F24-2;Q96F24-3	Q96F24
0.235208	0.00983372	0.0237206	50.663	GDI2	44	44	P50395;P50395-2	P50395
0.28002	0.0098449	0.0237312	49.814	2008-09-01	17	14	Q92599-2;Q92599-4;Q92599;Q92599-3	Q92599
0.289467	0.0098613	0.0237543	23.63	ICT1	9	9	Q14197	Q14197
0.242728	0.00987445	0.0237683	18.491	ATP5H	14	14	O75947;O75947-2	O75947
0.199673	0.0098807	0.0237683	137.07	APAF1	38	38	O14727-4;O14727;O14727-5;O14727-3;O14727-2;O14727-6	O14727
0.375191	0.00990132	0.0237874	28.087	WBP2	9	9	Q969T9;Q969T9-2	Q969T9
0.261875	0.00990225	0.0237874	72.757	ECD	23	23	O95905;O95905-3;O95905-2	O95905
0.988965	0.00991312	0.0237922	93.772	GPRASP2	16	16	Q96D09	Q96D09
0.299384	0.00991791	0.0237922	79.147	ABCB10	14	13	Q9NRK6	Q9NRK6
0.204384	0.0099413	0.023832	28.068	C14orf166	21	21	Q9Y224	Q9Y224
0.21688	0.00996595	0.0238747	69.997	WBP11	23	23	Q9Y2W2	Q9Y2W2
-0.770175	0.00998186	0.0238856	25.832	ZMAT4	5	5	Q9H898;Q9H898-2	Q9H898
0.172514	0.00998983	0.0238856	36.701	PEX14	12	12	O75381-2;O75381	O75381
0.582706	0.00999102	0.0238856	76.3	NHSL2	4	4	Q5HYW2	Q5HYW2
0.419308	0.0100178	0.0239333	28.295	CD151	5	5	P48509	P48509
0.241257	0.0100582	0.0240133	33.729	CDK4	19	18	P11802;P11802-2	P11802
0.521283	0.0100692	0.0240199	161.1	NACAD	5	5	O15069	O15069
0.631208	0.0100751	0.0240199	53.779	BTBD10	8	8	Q9BSF8;Q9BSF8-2	Q9BSF8
-0.690045	0.0100816	0.0240199	101.94	RBBP8	16	16	Q99708;Q99708-2	Q99708
-0.487112	0.0101366	0.0241346	63.419	NT5DC3	22	22	Q86UY8;Q86UY8-2	Q86UY8
0.198964	0.0101499	0.0241468	101.55	PIK3C3	36	36	Q8NEB9	Q8NEB9
0.214644	0.0101581	0.0241468	40.968	RAE1	20	20	P78406	P78406
0.176871	0.0101625	0.0241468	75.378	RARS	51	51	P54136;P54136-2	P54136
0.191737	0.0102243	0.0242772	58.656	RBM39	30	30	Q14498-2;Q14498;Q14498-3	Q14498
0.224609	0.0102465	0.0242831	51.459	PDHX	22	22	O00330-3;O00330;O00330-2	O00330
0.291362	0.0102478	0.0242831	35.823	MNAT1	14	14	P51948;P51948-2	P51948
0.179563	0.0102517	0.0242831	57.861	KPNA2	33	33	P52292	P52292
0.219754	0.0102546	0.0242831	33.412	NUBP1	13	13	P53384-2;P53384	P53384
0.60997	0.0102637	0.0242881	41.026	TSC22D4	9	8	Q9Y3Q8	Q9Y3Q8
0.229676	0.0103145	0.024386	78.863	MPHOSPH10	26	26	O00566	O00566
0.340221	0.010319	0.024386	92.755	PKP2	33	33	Q99959-2;Q99959	Q99959
0.201896	0.0103517	0.0244349	336.16	MGA	84	84	Q8IWI9-4;Q8IWI9-3;Q8IWI9;Q8IWI9-2	Q8IWI9
0.406819	0.010361	0.0244349	54.521	PKMYT1	13	13	Q99640;Q99640-3;Q99640-2;Q99640-4	Q99640
0.221355	0.0103625	0.0244349	79.493	LIN54	16	16	Q6MZP7;Q6MZP7-2;Q6MZP7-3;Q6MZP7-4;Q6MZP7-5	Q6MZP7
0.525384	0.0103677	0.0244349	97.336	ZNF814	12	5	B7Z6K7	B7Z6K7
0.315969	0.0103812	0.0244498	89.425	KIF3C	21	14	O14782	O14782
0.177433	0.010388	0.0244498	22.658	VBP1	13	13	P61758	P61758
0.442639	0.0104095	0.0244748	66.63	UNC93B1	2	2	Q9H1C4	Q9H1C4
0.203293	0.0104126	0.0244748	72.453	GTPBP1	33	33	O00178	O00178
0.222584	0.0104244	0.024486	41.45	SURF6	13	13	O75683	O75683
0.26252	0.0104433	0.0245138	32.66	PPA1	21	21	Q15181	Q15181
-0.696921	0.0105042	0.0246402	25.566	THTPA	11	11	Q9BU02;Q9BU02-2	Q9BU02
0.178638	0.0105187	0.0246422	72.683	PRMT5	36	36	O14744;O14744-5	O14744
0.358034	0.0105208	0.0246422	36.804	UBLCP1	19	19	Q8WVY7	Q8WVY7
0.196802	0.0105262	0.0246422	24.682	PSMD9	12	12	O00233;O00233-2;O00233-3	O00233
0.509256	0.0105573	0.0246984	30.338	ITM2B	14	14	Q9Y287;Q9Y287-2	Q9Y287
0.33455	0.0105708	0.0247135	44.259	TERF2IP	23	23	Q9NYB0	Q9NYB0
0.201762	0.0106467	0.0248463	6.2953	ATP5J2	3	3	P56134-3;P56134;P56134-4;P56134-2	P56134
0.229383	0.0106468	0.0248463	62.79	TMEM209	23	23	Q96SK2-2;Q96SK2;Q96SK2-3;Q96SK2-4	Q96SK2
0.558224	0.010655	0.0248463	85.353	SGSM3	9	9	Q96HU1;Q96HU1-2	Q96HU1
0.193777	0.0106561	0.0248463	99.605	EPS15L1	51	51	Q9UBC2-2;Q9UBC2;Q9UBC2-3;Q9UBC2-4	Q9UBC2
0.240791	0.0106894	0.0249074	140.52	SCAF8	31	31	Q9UPN6	Q9UPN6
0.199677	0.0107138	0.0249178	33.172	NOSIP	15	15	Q9Y314	Q9Y314
0.552412	0.0107152	0.0249178	29.188	SPIN2A;SPIN2B	8	5	Q99865;Q9BPZ2	Q99865
0.406701	0.0107173	0.0249178	96.672	DDX26B	17	12	Q5JSJ4	Q5JSJ4
0.283449	0.0107301	0.0249178	33.697	CNN2	13	12	Q99439;Q99439-2	Q99439
0.173508	0.0107391	0.0249178	124.04	OTUD4	39	39	Q01804;Q01804-3;Q01804-5;Q01804-4	Q01804
0.254072	0.0107425	0.0249178	119.26	DHX16	39	38	O60231	O60231
0.296628	0.0107456	0.0249178	99.961	DSC2	19	19	Q02487;Q02487-2	Q02487
0.251741	0.0107509	0.0249178	122.02	NID1	27	27	P14543-2;P14543	P14543
0.6835	0.0107744	0.0249435	26.297	EFNA5	6	6	P52803	P52803
0.241464	0.0107791	0.0249435	43.122	BCKDHB	12	12	P21953;P21953-2	P21953
0.251337	0.0107835	0.0249435	113.13	ZNF845	18	17	Q96IR2	Q96IR2
0.457421	0.0107954	0.0249546	68.306	ESCO2	13	13	Q56NI9;Q56NI9-2	Q56NI9
0.213011	0.0108227	0.0249783	121.66	ITGA6	47	47	P23229-5;P23229-3;P23229;P23229-4;P23229-2;P23229-9;P23229-6	P23229
0.34157	0.0108252	0.0249783	45.154	WDFY2	12	12	Q96P53	Q96P53
0.561385	0.0108293	0.0249783	39.517	AKAP7	7	7	Q9P0M2;O43687-2;O43687	Q9P0M2
0.33126	0.0108427	0.0249783	110.13	MIB1	32	32	Q86YT6	Q86YT6
0.466286	0.0108428	0.0249783	60.771	RAB11FIP4	17	17	Q86YS3-2	Q86YS3
0.3044	0.0108485	0.0249783	51.927	HSPA13	17	17	P48723	P48723
0.207403	0.010861	0.0249906	148.7	SPATA31A3;SPATA31A5;SPATA31A7	4	4	Q5VYP0;Q5VU36;Q8IWB4	Q5VYP0
0.967019	0.0108791	0.0250157	36.223	TMEM59	9	9	Q9BXS4	Q9BXS4
0.242415	0.0109064	0.025062	64.369	ASNS	38	38	P08243;P08243-2	P08243
0.177905	0.0109321	0.0251046	138.45	AGTPBP1	48	48	Q9UPW5;Q9UPW5-2;Q9UPW5-3	Q9UPW5
0.428666	0.0109633	0.0251595	80.62	EPS8L2	26	26	Q9H6S3;Q9H6S3-3;Q9H6S3-2	Q9H6S3
0.294961	0.0109721	0.0251632	20.574	TMEM9	2	2	Q9P0T7	Q9P0T7
0.206866	0.0110098	0.025219	41.9	NSDHL	23	23	Q15738	Q15738
0.351897	0.0110108	0.025219	72.082	TMCC1	16	16	O94876;O94876-2;O75069-3;O75069-2;O75069	O94876
0.201047	0.0110603	0.025302	23.819	DTYMK	18	18	P23919;P23919-2	P23919
0.733118	0.0110682	0.025302	48.807	INTS12	18	18	Q96CB8	Q96CB8
0.199396	0.0110688	0.025302	56.077	EDC3	30	30	Q96F86	Q96F86
0.443596	0.0111219	0.0254	44.893	STAP2	12	12	Q9UGK3;Q9UGK3-2	Q9UGK3
0.486477	0.0111263	0.0254	51.763	NEK2	9	8	P51955;P51955-2;P51955-4;P51955-3	P51955
0.221376	0.0111568	0.0254484	120.75	TANGO6	28	28	Q9C0B7	Q9C0B7
0.283914	0.011162	0.0254484	61.448	PGM1	37	37	P36871;P36871-2;P36871-3	P36871
0.228532	0.0111699	0.0254497	32.214	ABHD17B	12	12	Q5VST6	Q5VST6
0.179601	0.011221	0.0255254	172.33	ARHGAP5	43	43	Q13017-2;Q13017;Q13017-4;Q13017-3	Q13017
0.228473	0.0112211	0.0255254	36.946	ALG5	13	13	Q9Y673;Q9Y673-2	Q9Y673
2.14059	0.011225	0.0255254	55.984	IFIT3	9	9	O14879	O14879
0.251689	0.0112329	0.0255266	53.248	CORO1C	27	27	Q9ULV4;Q9ULV4-2;Q9ULV4-3;Q6QEF8-4;Q6QEF8-3;Q6QEF8-2;Q6QEF8-5;Q6QEF8	Q9ULV4
0.435088	0.011284	0.0255941	46.28	CASP9	12	12	P55211;P55211-4;P55211-2;P55211-3	P55211
0.223576	0.011287	0.0255941	80.852	GPD2	44	44	P43304;P43304-2	P43304
-0.644327	0.0112937	0.0255941	46.053	TDG	6	6	Q13569	Q13569
1.19293	0.0112951	0.0255941	22.105	FBXO36	3	3	Q8NEA4;Q8NEA4-3	Q8NEA4
0.390028	0.0112992	0.0255941	31.293	ZWINT	12	12	O95229;O95229-2	O95229
0.445575	0.0113484	0.0256574	265.4	NOTCH2	25	23	Q04721;P0DPK4;P0DPK3-2;P0DPK3;Q7Z3S9-2;Q7Z3S9;Q7Z3S9-3	Q04721
0.400982	0.0113485	0.0256574	55.846	IFIT5	13	13	Q13325;Q13325-2	Q13325
0.194606	0.0113542	0.0256574	47.299	PIP4K2C	16	16	Q8TBX8;Q8TBX8-3;Q8TBX8-2	Q8TBX8
0.229761	0.0113565	0.0256574	93.231	ZNF281	28	28	Q9Y2X9-2;Q9Y2X9	Q9Y2X9
0.334653	0.0113728	0.0256776	202.22	TANC1	33	33	Q9C0D5;Q9C0D5-2	Q9C0D5
0.38286	0.0113906	0.0257012	54.91	POLG2	19	19	Q9UHN1	Q9UHN1
0.222811	0.0114029	0.0257122	104.64	ARVCF	33	33	O00192;O00192-2	O00192
0.180088	0.011434	0.0257465	75.019	NUP85	35	35	Q9BW27;Q9BW27-3;Q9BW27-2	Q9BW27
0.291026	0.0114448	0.0257465	20.625	C9orf89	6	6	Q96LW7-2	Q96LW7
0.445828	0.0114475	0.0257465	59.745	MOSPD2	20	20	Q8NHP6;Q8NHP6-2	Q8NHP6
-0.263725	0.0114476	0.0257465	45.285	GCAT	13	13	O75600;O75600-2	O75600
0.383726	0.0115261	0.0259051	98.779	ZFP62	15	13	Q8NB50-3;Q8NB50;Q8NB50-2;Q8NCK3-2;Q8NCK3	Q8NB50
0.584326	0.0115329	0.0259051	26.559	GSTM3	9	8	P21266	P21266
0.228584	0.0115731	0.0259787	189.25	IQGAP1	112	112	P46940	P46940
0.926831	0.0115837	0.0259858	41.654	BGN	6	6	P21810	P21810
0.527169	0.011594	0.0259922	83.553	DTX3L	10	10	Q8TDB6;Q8TDB6-2	Q8TDB6
0.268921	0.0116084	0.0260078	75.835	RAD17	21	21	O75943-2;O75943;O75943-3	O75943
0.217952	0.0116303	0.026038	21.541	TMEM11	5	5	P17152	P17152
0.212991	0.0116441	0.026038	66.171	MTPAP	26	26	Q9NVV4	Q9NVV4
0.312909	0.0116443	0.026038	122.29	RAPGEF1	27	27	Q13905-4;Q13905;Q13905-3;Q13905-2	Q13905
0.184463	0.0116604	0.0260573	33.939	NFYA	2	2	P23511-2;P23511	P23511
-0.484897	0.0116778	0.0260796	22.142	VSNL1	14	14	P62760	P62760
0.319735	0.0116931	0.0260881	15.86	RPL32	9	9	P62910	P62910
0.185501	0.0116966	0.0260881	194.31	CDC42BPB	68	68	Q9Y5S2;Q09013-12;Q09013-10;Q09013-2;Q09013-8;Q09013-5;Q09013-7;Q09013-11;Q09013-15;Q09013;Q09013-16;Q09013-6;Q09013-1	Q9Y5S2
0.243347	0.0117112	0.0260936	129.54	DHX37	51	51	Q8IY37	Q8IY37
0.184799	0.0117188	0.0260936	40.97	DHPS	19	19	P49366;P49366-2;P49366-3	P49366
-0.39453	0.0117286	0.0260936	81.171	LMBRD2	5	5	Q68DH5	Q68DH5
0.198508	0.0117301	0.0260936	87.054	DIEXF	36	36	Q68CQ4	Q68CQ4
0.228626	0.0117378	0.0260936	135.26	PTPN14	43	43	Q15678	Q15678
0.354833	0.0117438	0.0260936	59.573	TRAF6	18	18	Q9Y4K3	Q9Y4K3
0.193294	0.0117777	0.0261408	29.945	RPS3A	27	27	P61247	P61247
0.266511	0.01178	0.0261408	36.908	MRPL1	11	11	Q9BYD6	Q9BYD6
-0.367817	0.0117929	0.0261526	16.332	CYB5B	9	9	O43169	O43169
0.200438	0.0118135	0.0261818	35.236	DIMT1	18	18	Q9UNQ2	Q9UNQ2
0.219249	0.0118509	0.026248	122	ANKIB1	16	16	Q9P2G1	Q9P2G1
0.331657	0.0119105	0.0263622	86.371	TBC1D16	17	17	Q8TBP0;Q8TBP0-2;Q8TBP0-3;Q8TBP0-4	Q8TBP0
0.180075	0.0119176	0.0263622	134.32	INTS2	35	35	Q9H0H0	Q9H0H0
0.68229	0.01195	0.0264172	29.264	REEP3	6	6	Q6NUK4;Q6NUK4-2	Q6NUK4
0.275003	0.0119663	0.0264366	143.71	TRO	16	14	Q12816;Q12816-2;Q12816-3;Q12816-4;Q12816-5	Q12816
0.222849	0.0119934	0.0264797	83.969	OSBPL10	31	31	Q9BXB5;Q9BXB5-2	Q9BXB5
0.309202	0.0120264	0.0265356	25.498	TMEM65	5	5	Q6PI78	Q6PI78
0.242215	0.0120354	0.0265356	44.139	CEP44	12	12	Q9C0F1;Q9C0F1-2	Q9C0F1
0.214191	0.0120415	0.0265356	58.414	UTP15	28	28	Q8TED0;Q8TED0-3;Q8TED0-2	Q8TED0
0.18344	0.0120696	0.0265708	74.761	SLC25A12	34	24	O75746;O75746-2	O75746
0.819439	0.0120739	0.0265708	53.535	DES	22	17	P17661	P17661
0.551002	0.0120815	0.0265708	49.219	ZNF566	2	2	Q969W8;Q969W8-2	Q969W8
-0.191158	0.0120879	0.0265708	37.492	MAP2K6	23	23	P52564;P52564-2	P52564
0.888936	0.0121658	0.0267252	7.0041	POLR2K	2	2	P53803	P53803
0.224968	0.0121881	0.0267351	82.17	LRRFIP2	17	16	Q9Y608;Q9Y608-5;Q9Y608-3	Q9Y608
0.396819	0.0121941	0.0267351	95.461	SECISBP2	23	23	Q96T21;Q96T21-2;Q96T21-3	Q96T21
-0.635587	0.012198	0.0267351	11.38	URM1	4	4	Q9BTM9;Q9BTM9-2;Q9BTM9-3	Q9BTM9
0.188116	0.012201	0.0267351	58.14	VRK2	24	24	Q86Y07;Q86Y07-5;Q86Y07-2;Q86Y07-4	Q86Y07
0.259916	0.0122198	0.0267596	35.248	DTWD1	9	9	Q8N5C7;Q8N5C7-2;Q8N5C7-3	Q8N5C7
0.603951	0.0122446	0.02678	43.326	FOXI3	5	5	A8MTJ6;Q6ZQN5;Q12951;Q12951-2	A8MTJ6
-0.587634	0.0122513	0.02678	60.335	RFT1	9	9	Q96AA3	Q96AA3
0.271665	0.0122677	0.02678	26.145	ATP6V1E1	16	16	P36543;P36543-3;P36543-2	P36543
1.70444	0.012269	0.02678	81.742	CD97	6	6	P48960-2;P48960-3;P48960	P48960
0.270052	0.0122741	0.02678	86.849	PATL1	33	33	Q86TB9;Q86TB9-4;Q86TB9-2	Q86TB9
0.53492	0.0122754	0.02678	94.769	ST14	13	13	Q9Y5Y6	Q9Y5Y6
0.289192	0.0122828	0.02678	14.649	MRFAP1	4	4	Q9Y605;Q96HT8	Q9Y605
0.85433	0.0122904	0.02678	44.955	ZSCAN23	5	4	Q3MJ62	Q3MJ62
0.456665	0.0122986	0.026781	97.944	SNX25	11	11	Q9H3E2;Q9H3E2-2	Q9H3E2
0.41854	0.0123078	0.0267843	331.07	ZZEF1	60	60	O43149;O43149-3	O43149
0.184024	0.0123274	0.0268104	274.93	PTPN13	99	99	Q12923-3;Q12923;Q12923-4	Q12923
0.185509	0.0123504	0.0268437	64.117	ARIH1	20	20	Q9Y4X5	Q9Y4X5
0.406633	0.01236	0.0268478	27.194	NAA40	13	13	Q86UY6;Q86UY6-3;Q86UY6-4	Q86UY6
0.98083	0.0123678	0.0268482	47.254	PLEKHA2	8	8	Q9HB19	Q9HB19
0.272595	0.0123899	0.0268794	117.27	RPS6KC1	24	24	Q96S38-2;Q96S38	Q96S38
0.255194	0.0124414	0.0269744	79.467	DTL	22	22	Q9NZJ0;Q9NZJ0-2	Q9NZJ0
0.417659	0.0124885	0.0270532	44.802	CCDC130	13	13	P13994	P13994
0.193182	0.012495	0.0270532	17.752	RPL29	5	5	P47914	P47914
0.211323	0.012501	0.0270532	109.02	MLLT10	14	14	P55197-1;P55197;P55197-2;P55197-3	P55197
0.263342	0.0125374	0.0271152	12.122	SLIRP	12	12	Q9GZT3-2;Q9GZT3	Q9GZT3
0.320887	0.012555	0.0271263	63.544	GRN	16	16	P28799;P28799-2;P28799-3	P28799
0.218476	0.0125581	0.0271263	32.805	LACTB2	16	16	Q53H82	Q53H82
0.172018	0.0125727	0.027129	31.324	RPS2	16	16	P15880	P15880
0.199887	0.0125749	0.027129	67.867	ILVBL	30	30	A1L0T0	A1L0T0
-1.35455	0.0125899	0.0271447	130.93	AEBP1	10	10	Q8IUX7	Q8IUX7
0.295559	0.0126071	0.0271631	98.918	SMTN	23	23	P53814-5;P53814-6;P53814;P53814-2	P53814
0.193603	0.012614	0.0271631	88.028	ACAP2	38	38	Q15057	Q15057
0.171997	0.0126446	0.0272123	45.626	PSMC5	32	31	P62195;P62195-2	P62195
0.222282	0.0126556	0.0272191	77.846	RANBP9	22	22	Q96S59;Q96S59-2;Q96S59-3	Q96S59
0.18318	0.0126701	0.027225	14.585	SF3B6	6	6	Q9Y3B4	Q9Y3B4
0.208217	0.0126739	0.027225	67.256	SETD3	28	28	Q86TU7;Q86TU7-3;Q86TU7-2	Q86TU7
0.684005	0.0126922	0.0272336	69.107	EFCAB7	5	5	A8K855-2;A8K855	A8K855
0.206503	0.0126935	0.0272336	60.438	SMAD4	21	21	Q13485	Q13485
0.213701	0.0127447	0.0273174	121	MAP4	67	67	P27816;P27816-2;P27816-7	P27816
0.32602	0.0127482	0.0273174	35.812	HMG20B	11	11	Q9P0W2;Q9P0W2-2;Q9P0W2-3	Q9P0W2
-0.43946	0.0127658	0.0273263	32.633	ECHDC3	11	11	Q96DC8;Q96DC8-2	Q96DC8
0.218512	0.0127689	0.0273263	59.151	LPCAT1	25	25	Q8NF37	Q8NF37
-0.867645	0.0127759	0.0273263	22.483	CDC42EP2	6	6	O14613	O14613
0.201913	0.0128196	0.0274031	270.63	MAP1B	126	126	P46821	P46821
0.746907	0.012856	0.0274405	27.963	IFI30	4	4	P13284	P13284
1.29399	0.0128588	0.0274405	78.695	NR3C1	8	8	P04150-9;P04150-2;P04150-6;P04150-8;P04150;P04150-3;P04150-7;P04150-5;P04150-10	P04150
0.284563	0.0128701	0.0274405	35.876	MLST8	12	12	Q9BVC4;Q9BVC4-5;Q9BVC4-3;Q9BVC4-4	Q9BVC4
-0.953245	0.0128718	0.0274405	57.073	PPP3CC	8	6	P48454-2;P48454;P48454-3	P48454
0.195824	0.0128764	0.0274405	162.46	WRN	56	56	Q14191	Q14191
0.23924	0.0128902	0.0274532	103.69	CCDC186	26	26	Q7Z3E2	Q7Z3E2
0.309229	0.0129109	0.0274804	36.201	ZNF330	12	12	Q9Y3S2	Q9Y3S2
0.164187	0.0129485	0.0275341	152.93	CPD	50	50	O75976;O75976-2	O75976
0.270279	0.0129518	0.0275341	44.648	FKBP8	17	17	Q14318-2;Q14318-3	Q14318
0.677406	0.0129726	0.0275615	17.828	FAM195A	5	5	Q9BUT9	Q9BUT9
0.264518	0.0129876	0.0275734	50.98	GSK3A	19	14	P49840	P49840
0.155869	0.012994	0.0275734	88.486	CPSF2	49	49	Q9P2I0	Q9P2I0
0.226666	0.013031	0.0276351	56.193	PPP2R5A	22	22	Q15172	Q15172
0.220666	0.0130611	0.0276689	35.867	FTSJ1	10	10	Q9UET6-2;Q9UET6	Q9UET6
-1.64017	0.0130628	0.0276689	69.413	RHOBTB3	4	4	O94955	O94955
0.188995	0.013125	0.0277681	49.988	YAP1	18	18	P46937-6;P46937-7;P46937;P46937-9;P46937-5;P46937-2;P46937-4	P46937
0.173905	0.0131255	0.0277681	80.785	MTA1	42	38	Q13330;Q13330-2	Q13330
0.184778	0.0131385	0.0277787	18.502	CFL1	26	26	P23528	P23528
0.198503	0.0131587	0.0277904	13.37	ATP6V1F	9	9	Q16864;Q16864-2	Q16864
0.205106	0.0131599	0.0277904	120.04	GEMIN4	49	49	P57678	P57678
0.286408	0.0131733	0.0278017	34.985	FSTL1	20	20	Q12841;Q12841-2	Q12841
0.167547	0.0131999	0.0278411	118.01	INTS3	43	43	Q68E01-2;Q68E01;Q68E01-3	Q68E01
0.225883	0.0132471	0.0279239	68.254	PLK1	35	35	P53350	P53350
0.344664	0.0132754	0.0279666	14.07	LIMD2	8	8	Q9BT23	Q9BT23
0.363707	0.0132961	0.0279934	69.294	DTNB	25	25	O60941-7;O60941;O60941-6;O60941-3;O60941-4;O60941-5;O60941-2	O60941
0.263243	0.0133448	0.0280789	83.373	APBB2	14	14	Q92870;Q92870-4;Q92870-2;Q92870-3	Q92870
0.191565	0.0133644	0.0281032	69.223	CLPX	30	30	O76031	O76031
0.842648	0.0133796	0.0281184	69.611	NUAK2	8	8	Q9H093	Q9H093
0.335467	0.0133928	0.0281212	58.824	RIC8B	13	12	Q9NVN3;Q9NVN3-1;Q9NVN3-3;Q9NVN3-4	Q9NVN3
0.206497	0.0133971	0.0281212	83.571	PDXDC1	42	42	Q6P996-4;Q6P996-5;Q6P996;Q6P996-3;Q6P996-2;Q6P474	Q6P996
0.229064	0.0134221	0.0281568	96.331	DDX24	45	45	Q9GZR7;Q9GZR7-2	Q9GZR7
0.249165	0.0134571	0.0281837	37.432	GLRX3	22	22	O76003	O76003
0.325853	0.0134592	0.0281837	44.746	C19orf47	14	14	Q8N9M1;Q8N9M1-2;Q8N9M1-3	Q8N9M1
0.153284	0.0134593	0.0281837	213.4	HCFC1	77	77	P51610-4	P51610
0.975724	0.0134718	0.0281837	40.043	TMEM206	7	7	Q9H813;Q9H813-2	Q9H813
0.225756	0.0134753	0.0281837	157.18	LPHN2	38	38	O95490-2;O95490-5;O95490;O95490-7;O95490-6;O95490-3;O95490-4	O95490
0.536247	0.0134848	0.0281868	89.926	RNF10	15	15	Q8N5U6;Q8N5U6-2	Q8N5U6
0.66777	0.0134987	0.028194	104.1	TBC1D2	12	12	Q9BYX2-2;Q9BYX2;Q9BYX2-3;Q9BYX2-4;Q9BYX2-5;Q9BYX2-6	Q9BYX2
0.166203	0.0135044	0.028194	171.29	AQR	69	69	O60306	O60306
0.550295	0.0135564	0.0282551	59.681	MAOA	13	13	P21397;P21397-2	P21397
0.235889	0.0135578	0.0282551	79.745	IFT81	24	24	Q8WYA0;Q8WYA0-3;Q8WYA0-4	Q8WYA0
0.232173	0.013558	0.0282551	25.863	MIS18A	10	10	Q9NYP9	Q9NYP9
0.203432	0.0135713	0.0282661	38.044	DNAJB1	20	20	P25685	P25685
0.159633	0.0135938	0.028296	136.82	DCTN1	69	69	Q14203-3;Q14203-4;Q14203-6;Q14203	Q14203
0.263488	0.0136209	0.0283273	41.64	RNF34	12	12	Q969K3;Q969K3-2	Q969K3
-0.526697	0.0136251	0.0283273	10.192	COX6B1	10	10	P14854	P14854
0.203168	0.0136408	0.0283433	40.276	HOMER1	19	19	Q86YM7;Q86YM7-2;Q86YM7-3	Q86YM7
0.659123	0.0136549	0.0283487	27.901	ASB9	3	3	Q96DX5-2;Q96DX5;Q96DX5-3	Q96DX5
0.783424	0.0136597	0.0283487	43.384	MTFR2	10	10	Q6P444;Q6P444-2	Q6P444
0.192802	0.0136858	0.0283861	29.483	PSMA4	15	15	P25789	P25789
0.234584	0.0137209	0.0284419	75.503	PHF14	31	31	O94880-2	O94880
0.981953	0.0137784	0.0285441	49.328	IGHG1	10	10	P0DOX5;P01857;P01860;P01861	P0DOX5
0.295036	0.0137872	0.0285452	50.033	CHN1	17	17	P15882-3;P15882;P15882-2	P15882
0.25198	0.0137952	0.0285452	37.318	C2orf43	13	13	Q9H6V9;Q9H6V9-2;Q9H6V9-3;Q9H6V9-4	Q9H6V9
0.269838	0.0138209	0.0285813	81.786	OSBPL9	26	26	Q96SU4-2;Q96SU4-7;Q96SU4;Q96SU4-6;Q96SU4-5;Q96SU4-4	Q96SU4
0.341598	0.0138403	0.0286045	38.121	WDR45B	15	15	Q5MNZ6	Q5MNZ6
0.333177	0.0138617	0.0286318	53.918	ZNHIT6	16	16	Q9NWK9;Q9NWK9-2	Q9NWK9
0.198051	0.0138919	0.0286772	64.615	ATIC	45	45	P31939;P31939-2	P31939
0.353511	0.013918	0.0287142	11.777	PPDPF	5	5	Q9H3Y8;Q9H3Y8-2	Q9H3Y8
0.175235	0.0139668	0.0287775	42.613	ACTR1A	26	26	P61163	P61163
-0.370761	0.0139745	0.0287775	55.261	ZC3HC1	30	30	Q86WB0;Q86WB0-2;Q86WB0-3	Q86WB0
0.684354	0.0139804	0.0287775	83.548	ZNF888	10	4	P0CJ79;Q7L2R6-3;Q9HCG1	P0CJ79
0.321019	0.0139871	0.0287775	16.32	ARPC5	10	9	O15511;O15511-2	O15511
0.255557	0.0139899	0.0287775	61.594	BAG3	20	20	O95817	O95817
0.617291	0.0140102	0.0288023	13.839	RABIF	5	5	P47224	P47224
0.235818	0.0140322	0.0288306	94.095	COG3	46	46	Q96JB2;Q96JB2-2	Q96JB2
-0.280455	0.0140453	0.0288405	31.524	HMGN5	14	14	P82970	P82970
0.34288	0.0140912	0.0289179	88.065	LARGE	13	12	O95461;O95461-2	O95461
0.291055	0.0141389	0.0289743	76.09	PJA2	18	18	O43164-2;O43164	O43164
0.266482	0.0141481	0.0289743	25.694	RNF114	13	13	Q9Y508;Q9Y508-2	Q9Y508
0.399636	0.0141499	0.0289743	24.802	GAP43	16	16	P17677;P17677-2	P17677
0.293844	0.0141519	0.0289743	15.947	MRPL14	6	6	Q6P1L8	Q6P1L8
0.27411	0.0141706	0.0289956	77.422	STIM1	14	13	Q13586;Q13586-2	Q13586
0.268456	0.0142049	0.0290487	73.449	LRCH4	28	28	O75427	O75427
0.382868	0.014239	0.0290872	46.986	ENO3	18	13	P13929;P13929-2;P13929-3	P13929
0.158358	0.0142404	0.0290872	70.834	COL4A3BP	35	35	Q9Y5P4;Q9Y5P4-3;Q9Y5P4-2	Q9Y5P4
0.255877	0.0142551	0.0291003	63.62	METTL16	27	27	Q86W50;Q86W50-2	Q86W50
0.457287	0.0142783	0.0291306	34.285	IFT46	7	7	Q9NQC8;Q9NQC8-2	Q9NQC8
0.431655	0.0143481	0.0292558	71.947	AVL9	23	23	Q8NBF6;Q8NBF6-2	Q8NBF6
0.354509	0.01436	0.0292631	38.711	MRPL39	22	22	Q9NYK5;Q9NYK5-2	Q9NYK5
-0.606635	0.014419	0.0293577	110.33	EPHB3	11	3	P54753	P54753
0.216531	0.0144443	0.0293577	110.04	RAI14	54	54	Q9P0K7;Q9P0K7-3;Q9P0K7-4	Q9P0K7
0.176477	0.0144485	0.0293577	142.32	MMS22L	23	23	Q6ZRQ5	Q6ZRQ5
-0.322182	0.0144502	0.0293577	54.083	SLC2A1	14	14	P11166	P11166
0.233041	0.0144519	0.0293577	38.057	XRCC4	17	17	Q13426-2;Q13426;Q13426-3	Q13426
0.165359	0.0144569	0.0293577	118.32	SEC24C	39	37	P53992;P53992-2	P53992
0.163457	0.014482	0.0293638	75.483	SAMD4B	24	24	Q5PRF9	Q5PRF9
0.200686	0.0144837	0.0293638	37.025	PSMD7	18	18	P51665	P51665
0.267198	0.0144929	0.0293638	50.302	NFYC	11	11	Q13952;Q13952-5;Q13952-3;Q13952-6;Q13952-7;Q13952-2;Q13952-4	Q13952
0.249092	0.0144935	0.0293638	21.834	LIN7C	10	10	Q9NUP9	Q9NUP9
0.233041	0.0145046	0.0293692	46.816	SNX5	28	28	Q9Y5X3;Q9Y5X3-2	Q9Y5X3
0.165908	0.0145377	0.0294193	95.925	ABCF1	51	51	Q8NE71;Q8NE71-2	Q8NE71
0.589183	0.0145741	0.0294585	29.233	C19orf52	8	8	Q9BSF4	Q9BSF4
0.187872	0.0145814	0.0294585	26.669	TPI1	29	29	P60174-1;P60174;P60174-4	P60174
0.186702	0.0145833	0.0294585	104.8	PAXBP1	33	33	Q9Y5B6;Q9Y5B6-4;Q9Y5B6-3	Q9Y5B6
0.212976	0.0145908	0.0294585	70.051	HSPA1B;HSPA1A	40	36	P0DMV9;P0DMV8;P0DMV8-2	P0DMV9
0.224915	0.0145995	0.0294589	7.6191	MRPL33	2	2	O75394	O75394
0.198233	0.0146302	0.0295039	62.591	TRIP10	27	27	Q15642-2;Q15642-4;Q15642-3;Q15642;Q15642-5	Q15642
0.19989	0.0146651	0.0295573	83.538	HJURP	16	16	Q8NCD3;Q8NCD3-2;Q8NCD3-3	Q8NCD3
0.273544	0.014679	0.0295682	70.978	CALCOCO1	10	10	Q9P1Z2-2;Q9P1Z2-3;Q9P1Z2	Q9P1Z2
0.246216	0.0146997	0.0295804	102.28	KIF18A	28	28	Q8NI77	Q8NI77
0.195381	0.014702	0.0295804	8.1111	SUMO2	4	4	P61956-2;P61956	P61956
0.352463	0.0147255	0.0295966	20.462	NIP7	12	12	Q9Y221;Q9Y221-2	Q9Y221
-0.297062	0.0147348	0.0295966	59.08	TBC1D22B	17	17	Q9NU19	Q9NU19
0.210973	0.0147355	0.0295966	37.535	MRPL44	18	18	Q9H9J2	Q9H9J2
0.596048	0.0147595	0.0296278	138.94	COL1A1	15	15	P02452;CON__Q862S4	P02452
0.328461	0.0147856	0.0296557	47.305	SEPHS2	12	12	Q99611	Q99611
0.220547	0.0148039	0.0296557	52.488	DNAJA3	16	16	Q96EY1	Q96EY1
0.228968	0.0148041	0.0296557	94.5	PRMT9	26	26	Q6P2P2;Q6P2P2-2	Q6P2P2
0.230857	0.014813	0.0296557	22.487	H1FX	13	13	Q92522	Q92522
0.270501	0.0148339	0.0296557	40.307	NANS	21	21	Q9NR45	Q9NR45
0.643509	0.0148361	0.0296557	119.6	PDZRN3	15	15	Q9UPQ7;Q9UPQ7-3;Q9UPQ7-2	Q9UPQ7
0.39539	0.0148365	0.0296557	21.054	TP53I11	2	2	O14683	O14683
0.194738	0.0148413	0.0296557	84.468	DNTTIP2	34	34	Q5QJE6	Q5QJE6
0.246861	0.0148756	0.0297072	61.554	DBR1	20	20	Q9UK59;Q9UK59-2	Q9UK59
0.195523	0.0148945	0.0297201	113.97	SAP130	18	18	Q9H0E3-3;Q9H0E3;Q9H0E3-2	Q9H0E3
0.38684	0.0149038	0.0297201	53.339	GPBP1	10	10	Q86WP2;Q86WP2-2;Q86WP2-3;Q86WP2-4	Q86WP2
0.162007	0.0149076	0.0297201	97.394	RBM12	32	32	Q9NTZ6	Q9NTZ6
0.227002	0.0149687	0.0298248	52.337	DCTN4	23	23	Q9UJW0;Q9UJW0-3;Q9UJW0-2	Q9UJW0
-0.413073	0.0149836	0.0298376	58.896	USP3	21	21	Q9Y6I4;Q9Y6I4-2	Q9Y6I4
0.199196	0.0150297	0.0299064	54.699	PPP2R5E	21	17	Q16537;Q16537-2	Q16537
0.781707	0.015051	0.0299064	74.039	ERVK-24;ERVK-8;ERVK-10;ERVK-9;HERVK_113;ERVK-6;ERVK-7;ERVK-19;ERVK-21	11	11	P63145;P62685;P87889;P63126;P62684;P63128;Q7LDI9;P63130;Q9YNA8;P62683	P63145
0.205979	0.0150558	0.0299064	68.996	DLAT	25	25	P10515	P10515
0.233195	0.0150612	0.0299064	45.794	KIAA0930	9	9	Q6ICG6;Q6ICG6-3	Q6ICG6
0.255857	0.015069	0.0299064	71.467	INTS9	24	24	Q9NV88-2;Q9NV88;Q9NV88-3	Q9NV88
-1.51747	0.0150696	0.0299064	42.632	CYP27C1	4	4	Q4G0S4	Q4G0S4
0.185794	0.0151094	0.0299685	63.182	STAU1	37	37	O95793;O95793-2	O95793
0.167157	0.0151382	0.0300086	77.515	HNRNPM	51	51	P52272;P52272-2	P52272
0.610925	0.0151504	0.0300158	71.405	REPS2	7	6	Q8NFH8-4;Q8NFH8;Q8NFH8-3;Q8NFH8-2	Q8NFH8
0.355966	0.0152594	0.0302145	19.127	PTP4A2	10	10	Q12974;Q12974-3;Q12974-4;Q12974-2;Q93096	Q12974
0.23911	0.0152701	0.0302168	54.643	TAB1	28	28	Q15750;Q15750-2	Q15750
0.159427	0.0152779	0.0302168	26.754	LRRC57	13	13	Q8N9N7	Q8N9N7
0.179711	0.0153721	0.0303289	70.294	CLINT1	24	24	Q14677-3;Q14677-2	Q14677
0.170127	0.0153798	0.0303289	63.704	IGF2BP3	38	34	O00425;O00425-2	O00425
0.242588	0.0153802	0.0303289	40.669	FBLIM1	20	20	Q8WUP2;Q8WUP2-3;Q8WUP2-2	Q8WUP2
0.235932	0.0153919	0.0303289	82.64	ABCB7	22	22	O75027;O75027-2;O75027-3	O75027
0.476598	0.0154146	0.0303289	49.395	GPR180	4	4	Q86V85	Q86V85
0.207655	0.0154154	0.0303289	33.043	GTF2E2	18	18	P29084	P29084
0.245565	0.0154264	0.0303289	118.23	U2SURP	37	37	O15042-2;O15042;O15042-3	O15042
0.61134	0.0154373	0.0303289	45.691	NR1H3	4	4	Q13133-3;Q13133;Q13133-2	Q13133
0.234882	0.0154396	0.0303289	10.685	SUMO4	4	3	Q6EEV6	Q6EEV6
0.578521	0.0154472	0.0303289	64.541	RANBP10	14	11	Q6VN20-3;Q6VN20;Q6VN20-2	Q6VN20
0.608448	0.0154477	0.0303289	27.03	DOLPP1	2	2	Q86YN1;Q86YN1-2	Q86YN1
0.206458	0.0154488	0.0303289	51.77	NSUN6	22	22	Q8TEA1	Q8TEA1
0.24632	0.0154577	0.0303289	98.398	ACO1	40	40	P21399	P21399
0.766572	0.0154615	0.0303289	130.67	NRCAM	5	5	Q92823-3;Q92823-4;Q92823-6;Q92823-2;Q92823;Q92823-5	Q92823
0.46951	0.015469	0.0303289	62.105	PHF1	12	12	O43189;O43189-2	O43189
0.136606	0.0154735	0.0303289	152.78	MSH6	79	79	P52701;P52701-3;P52701-2	P52701
0.266408	0.0154946	0.0303532	66.318	ZNF430	13	11	Q9H8G1	Q9H8G1
0.148329	0.0155365	0.030402	274.18	ANKRD17	75	75	O75179-2;O75179;O75179-7;O75179-6;O75179-4;O75179-3;O75179-5	O75179
0.343667	0.0155369	0.030402	73.351	SENP1	20	20	Q9P0U3-2;Q9P0U3	Q9P0U3
0.33658	0.0155694	0.0304487	57.152	ACVR1	6	6	Q04771	Q04771
0.172131	0.0156177	0.0305155	46.744	GSK3B	26	26	P49841;P49841-2	P49841
0.223288	0.0156211	0.0305155	62.059	ITPRIP	14	14	Q8IWB1	Q8IWB1
1.55768	0.015635	0.0305256	42.12	ATCAY	5	5	Q86WG3;Q86WG3-3	Q86WG3
0.547007	0.0156698	0.0305657	40.269	FAM118A	13	13	Q9NWS6;Q9NWS6-2	Q9NWS6
0.256225	0.015679	0.0305657	22.988	GINS1	11	11	Q14691	Q14691
0.23985	0.0156818	0.0305657	27.296	NUCKS1	14	14	Q9H1E3;Q9H1E3-2	Q9H1E3
0.332959	0.0157563	0.0306938	18.871	CNBP	8	8	P62633-8;P62633-4	P62633
0.366853	0.0157841	0.0307241	81.466	ELMO3	18	18	Q96BJ8;Q96BJ8-3;Q96BJ8-2	Q96BJ8
0.248296	0.015795	0.0307241	38.247	YIPF3	6	6	Q9GZM5	Q9GZM5
0.635342	0.0158059	0.0307241	20.012	TTC9C	8	8	Q8N5M4	Q8N5M4
0.211289	0.0158108	0.0307241	65.471	PLBD2	20	20	Q8NHP8;Q8NHP8-2	Q8NHP8
0.23815	0.0158159	0.0307241	21.732	AP3S1	10	10	Q92572	Q92572
0.231316	0.0158429	0.0307595	32.996	ATP5C1	12	12	P36542	P36542
0.222566	0.0158704	0.0307812	175.66	KDM5B	50	48	Q9UGL1;Q9UGL1-2	Q9UGL1
-0.422522	0.0158778	0.0307812	30.595	CENPQ	15	15	Q7L2Z9	Q7L2Z9
0.179467	0.0158805	0.0307812	25.838	PRDX3	11	11	P30048-2;P30048	P30048
0.169831	0.0159002	0.0307884	53.364	CDC25C	13	13	P30307;P30307-2	P30307
0.211855	0.0159018	0.0307884	291.11	ZNF462	102	102	Q96JM2-3;Q96JM2	Q96JM2
0.250839	0.0159213	0.0308091	28.387	PEX26	3	3	Q7Z412-2;Q7Z412	Q7Z412
0.218067	0.0159345	0.0308175	39.446	CFAP36	12	12	Q96G28;Q96G28-2	Q96G28
0.34281	0.015954	0.0308381	32.541	SPRY4	7	7	Q9C004;Q9C004-2	Q9C004
0.302719	0.0159869	0.0308847	58.487	RNPC3	15	15	Q96LT9-2;Q96LT9	Q96LT9
0.257654	0.0160034	0.0308994	111.43	TP53BP2	34	34	Q13625-2;Q13625;Q13625-3	Q13625
0.237299	0.0160328	0.0309391	20.374	ARL5B	7	7	Q96KC2	Q96KC2
0.351339	0.0160601	0.0309746	124.39	NFX1	30	30	Q12986;Q12986-2;Q12986-3	Q12986
0.391999	0.0161196	0.0310715	47.573	SYT1	17	17	P21579	P21579
0.216802	0.0161281	0.0310715	97.849	PRPF40B	20	17	Q6NWY9-2;Q6NWY9;Q6NWY9-3	Q6NWY9
0.202236	0.0161737	0.0311422	45.147	HERPUD2	5	5	Q9BSE4	Q9BSE4
0.158849	0.0161854	0.0311475	65.521	CDC40	30	30	O60508	O60508
0.248897	0.0162069	0.0311654	60.512	RFX5	11	11	P48382-2;P48382	P48382
0.159597	0.0162235	0.0311654	69.81	SRPR	37	37	P08240;P08240-2	P08240
0.156855	0.0162286	0.0311654	105.02	SMCR8	33	33	Q8TEV9;Q8TEV9-2	Q8TEV9
0.413254	0.0162304	0.0311654	15.693	CRABP2	13	13	P29373	P29373
0.260671	0.0162461	0.0311697	172.42	RERE	25	25	Q9P2R6;Q9P2R6-2	Q9P2R6
0.200662	0.0162504	0.0311697	69.616	MBD1	18	18	Q9UIS9-9;Q9UIS9;Q9UIS9-7;Q9UIS9-5;Q9UIS9-10;Q9UIS9-12;Q9UIS9-8;Q9UIS9-2;Q9UIS9-6	Q9UIS9
0.325915	0.0163103	0.031266	19.55	CETN3	6	6	O15182	O15182
-1.01792	0.0163186	0.031266	58.59	CPZ	4	4	Q66K79-3;Q66K79-2;Q66K79	Q66K79
0.386879	0.0163434	0.0312964	67.622	GPAA1	10	10	O43292;O43292-2	O43292
0.302624	0.016367	0.0313243	39.641	RP2	9	9	O75695	O75695
0.218902	0.0163989	0.0313596	42.91	SEPHS1	14	14	P49903;P49903-2;P49903-4;P49903-3	P49903
0.220152	0.0164033	0.0313596	23.742	PPIB	15	15	P23284	P23284
-0.345979	0.0164497	0.031431	62.575	MATR3	32	3	P43243-2	P43243
0.853738	0.016473	0.0314583	75.935	IFI16	6	6	Q16666-3;Q16666-6;Q16666-2;Q16666	Q16666
0.184509	0.0164858	0.0314657	41.193	RRS1	23	23	Q15050	Q15050
0.224008	0.0165024	0.0314665	13.475	CHCHD1	3	3	Q96BP2	Q96BP2
0.243054	0.0165166	0.0314665	73.91	DEF6	14	14	Q9H4E7	Q9H4E7
0.198056	0.0165198	0.0314665	76.613	NCL	42	42	P19338	P19338
0.226213	0.0165223	0.0314665	42.932	GTPBP10	19	19	A4D1E9;A4D1E9-2;A4D1E9-3	A4D1E9
0.187165	0.0165451	0.0314849	33.395	RNASEH2A	17	17	O75792	O75792
0.471432	0.01655	0.0314849	38.708	FAM50B	6	3	Q9Y247	Q9Y247
0.486537	0.0165749	0.0315047	21.188	NOP16	10	10	Q9Y3C1;Q9Y3C1-2	Q9Y3C1
0.417017	0.0165785	0.0315047	21.046	ADAT2	7	7	Q7Z6V5;Q7Z6V5-2	Q7Z6V5
0.173414	0.016591	0.0315091	65.443	ME2	31	31	P23368;P23368-2	P23368
0.205249	0.0165988	0.0315091	28.082	PMM2	14	14	O15305;O15305-2	O15305
0.165107	0.0166809	0.0316477	102.97	DDX42	44	44	Q86XP3;Q86XP3-2	Q86XP3
0.226114	0.0167244	0.0317131	25.796	UBE2V1	11	11	Q13404-1	Q13404
0.230277	0.016743	0.031731	25.614	AK2	23	23	P54819-2;P54819;P54819-6;P54819-3;P54819-5;P54819-4	P54819
0.232603	0.0167874	0.03177	13.291	SNRPD3	7	7	P62318-2;P62318	P62318
0.18425	0.0167883	0.03177	16.837		14	14	P0DP25;P0DP24;P0DP23;P02585	P0DP25
0.186971	0.0167908	0.03177	76.12	NUFIP2	27	27	Q7Z417;Q7Z417-2	Q7Z417
0.200657	0.0168063	0.0317816	43.786	PA2G4	31	31	Q9UQ80;Q9UQ80-2	Q9UQ80
0.225796	0.016824	0.0317816	186.03	SETD1A	39	39	O15047	O15047
0.292329	0.0168242	0.0317816	53.957	CCDC174	14	14	Q6PII3	Q6PII3
0.284155	0.0168455	0.0318046	88.649	LRRC41	24	24	Q15345;Q15345-3	Q15345
0.188211	0.0168708	0.0318298	89.277	ERCC3	34	34	P19447	P19447
0.387141	0.0168918	0.0318298	22.611	TAGLN	23	23	Q01995	Q01995
0.288965	0.0168961	0.0318298	268.84	FAM208B	72	72	Q5VWN6;Q5VWN6-2	Q5VWN6
0.213208	0.0169044	0.0318298	49.432	NADK2	17	17	Q4G0N4;Q4G0N4-2;Q4G0N4-3	Q4G0N4
0.417767	0.0169073	0.0318298	62.01	EOGT	17	17	Q5NDL2;Q5NDL2-3;Q5NDL2-2	Q5NDL2
0.156244	0.0169136	0.0318298	136.37	CAND1	75	75	Q86VP6;Q86VP6-2;Q86VP6-3	Q86VP6
0.196056	0.01694	0.0318478	51.84	RRP9	22	22	O43818	O43818
0.173159	0.0169451	0.0318478	20.48	IFT27	11	11	Q9BW83;Q9BW83-2	Q9BW83
0.166755	0.0169514	0.0318478	54.889	ADSL	31	31	P30566;P30566-2	P30566
0.2534	0.0169596	0.0318478	40.235	CCDC86	18	18	Q9H6F5;Q9H6F5-2	Q9H6F5
0.228338	0.0169817	0.0318722	32.949	CAPZA2	14	14	P47755;P47755-2	P47755
0.16765	0.0170221	0.0319309	89.301	NOP2	35	35	P46087;P46087-4	P46087
0.309324	0.0170899	0.0320064	53.924	SLC2A3	10	10	P11169	P11169
0.294996	0.0170907	0.0320064	69.725	NCOA4	16	16	Q13772;Q13772-3;Q13772-4;Q13772-2	Q13772
0.241604	0.0171012	0.0320064	52.789	TRMT11	14	14	Q7Z4G4-2;Q7Z4G4;Q7Z4G4-3	Q7Z4G4
0.364617	0.0171031	0.0320064	50.126	ALG3	5	5	Q92685;Q92685-2	Q92685
0.218502	0.0171082	0.0320064	111.63	EMC1	42	42	Q8N766-2;Q8N766;Q8N766-4	Q8N766
-0.618016	0.0171263	0.0320231	31.88	WBSCR22	8	8	O43709;O43709-3	O43709
0.507098	0.0171361	0.0320242	16.22	MZT2A	5	2	Q6P582	Q6P582
0.144934	0.0172086	0.0321295	36.926	HNRNPH3	15	13	P31942;P31942-3;P31942-4;P31942-5;P31942-6	P31942
0.197314	0.0172108	0.0321295	54.187	FLAD1	35	35	Q8NFF5-2;Q8NFF5;Q8NFF5-3;Q8NFF5-4;Q8NFF5-5	Q8NFF5
0.174431	0.0172317	0.0321513	41.487	2002-09-01	31	30	Q15019;Q15019-2;Q15019-3	Q15019
0.287887	0.0172528	0.0321735	159.69	CD109	18	18	Q6YHK3-4;Q6YHK3;Q6YHK3-2;Q6YHK3-3	Q6YHK3
0.38388	0.0173159	0.032274	212.04	LRP4	31	31	O75096	O75096
0.18496	0.0173376	0.0322972	46.189	POGLUT1	18	18	Q8NBL1	Q8NBL1
0.305816	0.0174086	0.0324022	121.02	KANSL1	22	22	Q7Z3B3	Q7Z3B3
0.251432	0.0174125	0.0324022	14.551	RPL35	3	3	P42766	P42766
0.662331	0.0174622	0.0324764	70.682	TXNRD3	12	12	Q86VQ6	Q86VQ6
0.285348	0.017471	0.0324764	30.381	PEF1	8	8	Q9UBV8	Q9UBV8
0.294364	0.0174977	0.032508	38.739	SH3GL3	13	13	Q99963-4;Q99963;Q99963-2	Q99963
-2.1705	0.0175066	0.032508	47.91	NFIX;NFIA	2	2	Q14938-6;Q14938-5;Q14938-3;Q14938-4;Q14938;Q14938-2;Q12857-3;Q12857;Q12857-4	Q14938
-0.220355	0.0175209	0.0325173	32.745	CNOT7	13	13	Q9UIV1;Q9UIV1-2	Q9UIV1
0.201213	0.0175532	0.0325598	71.813	KIAA1279	28	28	Q96EK5	Q96EK5
0.180631	0.0175718	0.0325771	24.824	UCHL1	15	15	P09936	P09936
0.245123	0.017589	0.0325917	52.084	SIL1	14	14	Q9H173	Q9H173
0.185463	0.0176092	0.0326118	97.667	NOP14	29	29	P78316;P78316-2	P78316
0.232763	0.0176709	0.0326591	35.432	KCTD10	13	13	Q9H3F6	Q9H3F6
0.204752	0.017671	0.0326591	33.428	BLVRA	16	16	P53004	P53004
0.164349	0.0176814	0.0326591	64.071	PAK4	21	21	O96013;O96013-4;O96013-2;O96013-3	O96013
0.328503	0.0176844	0.0326591	26.132	BNIP1	14	14	Q12981;Q12981-1;Q12981-2;Q12981-3	Q12981
0.230499	0.0176879	0.0326591	13.569	RPA3	10	10	P35244	P35244
0.209083	0.0176908	0.0326591	62.031	GTF2H1	21	21	P32780;P32780-2	P32780
0.434835	0.0177094	0.032668	13.714	B2M	3	3	P61769	P61769
0.15676	0.0177146	0.032668	63.836	MTDH	29	29	Q86UE4	Q86UE4
0.1723	0.017727	0.032668	32.544	C2orf47	12	12	Q8WWC4	Q8WWC4
0.219262	0.0177382	0.032668	45.287	MAEA	18	18	Q7L5Y9;Q7L5Y9-3;Q7L5Y9-2;Q7L5Y9-4;Q7L5Y9-5	Q7L5Y9
0.343459	0.0177424	0.032668	61.053	PDP1	24	24	Q9P0J1;Q9P0J1-2	Q9P0J1
0.250627	0.0177585	0.0326803	177.6	LAMC1	59	59	P11047	P11047
0.136907	0.0177869	0.0326885	108.91	EML4	48	48	Q9HC35;Q9HC35-2	Q9HC35
0.278208	0.0177901	0.0326885	79.274	GNE	23	23	Q9Y223;Q9Y223-2;Q9Y223-4;Q9Y223-5	Q9Y223
0.247293	0.017791	0.0326885	145.67	CYFIP2	54	31	Q96F07-2;Q96F07	Q96F07
0.23329	0.017806	0.0326989	42.621	SERPINB6	19	19	P35237	P35237
0.467543	0.0178161	0.0327002	55.129	KCNK5	6	6	O95279	O95279
-0.343633	0.0178594	0.0327624	15.689	ORMDL3	5	5	Q8N138-4;Q8N138	Q8N138
0.177714	0.0178822	0.0327872	59.069	SNX1	24	22	Q13596;Q13596-2;Q13596-3	Q13596
0.366732	0.0179037	0.0328093	40.361	GNAI1	17	9	P63096;P63096-2	P63096
0.219678	0.017917	0.0328164	19.525	GPX4	10	10	P36969-2;P36969	P36969
0.476972	0.017939	0.0328395	38.637	INO80B	4	4	Q9C086	Q9C086
0.233353	0.0179646	0.0328555	521.12	SACS	172	172	Q9NZJ4;Q9NZJ4-2	Q9NZJ4
0.213089	0.0179666	0.0328555	40.146	WARS2	15	15	Q9UGM6;Q9UGM6-2	Q9UGM6
0.203275	0.0179794	0.0328617	57.076	PNKP	35	35	Q96T60;Q96T60-2	Q96T60
0.906643	0.0180207	0.0329201	22.006	RHOC	10	2	P08134	P08134
0.269439	0.0180304	0.0329205	26.047	GINS4	17	17	Q9BRT9;Q9BRT9-2	Q9BRT9
0.16127	0.0181077	0.0330397	70.389	ACADVL	38	38	P49748;P49748-3;P49748-2	P49748
0.145228	0.0181197	0.0330397	25.542	SRSF9	17	17	Q13242	Q13242
0.235621	0.0181277	0.0330397	17.394	SNRPC	4	4	P09234	P09234
-0.346665	0.0181335	0.0330397	60.908	SLC33A1	12	12	O00400	O00400
0.280252	0.0181446	0.0330427	53.323	MECP2	22	22	P51608-2	P51608
0.159989	0.0181593	0.0330431	128.4	ANKFY1	44	44	Q9P2R3;Q9P2R3-2;Q9P2R3-4	Q9P2R3
0.17717	0.0181637	0.0330431	61.89	TXLNA	31	31	P40222	P40222
-0.198903	0.0182519	0.033084	57.445	MUTYH	12	12	Q9UIF7-6;Q9UIF7-5;Q9UIF7-4;Q9UIF7-3;Q9UIF7-2;Q9UIF7	Q9UIF7
0.417876	0.0182572	0.033084	26.671	PROCR	5	5	Q9UNN8	Q9UNN8
0.257338	0.0182596	0.033084	43.573	SIRT3	10	10	Q9NTG7;Q9NTG7-2	Q9NTG7
0.200442	0.0182608	0.033084	25.329	ANKRD46	6	6	Q86W74-2;Q86W74	Q86W74
0.417852	0.018264	0.033084	11.133	SLC35A4	5	5	L0R6Q1	L0R6Q1
0.221037	0.0182747	0.033084	28.661	RPL7L1	12	12	Q6DKI1;Q6DKI1-2	Q6DKI1
0.369829	0.018281	0.033084	44.928	DXO	10	10	O77932	O77932
0.135529	0.0182826	0.033084	40.45	GNAI2	21	21	P04899;P04899-4;P04899-6;P04899-3;P04899-5;P04899-2;A8MTJ3	P04899
-0.416314	0.0182842	0.033084	63.254	PLBD1	21	21	Q6P4A8	Q6P4A8
0.695962	0.0182889	0.033084	16.545	SDC4	5	5	P31431-2;P31431	P31431
0.520948	0.0182966	0.033084	159.3	RIC1	29	29	Q4ADV7;Q4ADV7-3;Q4ADV7-2	Q4ADV7
0.188588	0.0183071	0.033084	71.655	CDC16	29	29	Q13042;Q13042-2;Q13042-4;Q13042-3	Q13042
1.29172	0.0183093	0.033084	33.358	CRYL1	7	7	Q9Y2S2-2;Q9Y2S2	Q9Y2S2
0.701891	0.0184039	0.0332376	35.915	TMEM120A	6	6	Q9BXJ8-2;Q9BXJ8	Q9BXJ8
0.355096	0.0184265	0.0332401	63.463	ZFP14	6	6	Q9HCL3	Q9HCL3
0.275542	0.0184299	0.0332401	42.072	AGPAT5	10	10	Q9NUQ2	Q9NUQ2
0.175484	0.0184338	0.0332401	57.886	KPNA4	23	17	O00629	O00629
0.312791	0.0184667	0.0332726	12.293	COX16	2	2	Q9P0S2	Q9P0S2
0.394922	0.0184709	0.0332726	67.75	WBSCR17	12	12	Q6IS24	Q6IS24
0.24061	0.018486	0.0332827	14.984	PAIP2	4	4	Q9BPZ3	Q9BPZ3
1.51056	0.0185109	0.0333104	45.673	DPEP1	6	6	P16444	P16444
0.249107	0.0185239	0.0333165	37.373	NSUN4	10	10	Q96CB9-4;Q96CB9;Q96CB9-2;Q96CB9-3	Q96CB9
0.259327	0.018539	0.0333265	21.494	LZIC	11	11	Q8WZA0;Q8WZA0-2	Q8WZA0
0.180207	0.0185491	0.0333276	114.33	NCAPG	43	43	Q9BPX3	Q9BPX3
1.51787	0.0185912	0.033386	22.252	PXMP2	5	5	Q9NR77	Q9NR77
0.166015	0.0186163	0.033414	78.576	ZCCHC8	37	37	Q6NZY4;Q6NZY4-2	Q6NZY4
0.59148	0.0186473	0.0334524	109.56	C16orf62	45	45	Q7Z3J2;Q7Z3J2-2	Q7Z3J2
0.222131	0.0186976	0.0335007	18.565	ARL1	10	10	P40616-2;P40616	P40616
0.186929	0.0187056	0.0335007	39.611	PSMD8	15	15	P48556	P48556
0.215905	0.0187056	0.0335007	293.51	KMT2B	45	40	Q9UMN6;Q9UMN6-2	Q9UMN6
0.315158	0.0187174	0.0335007	65.151	SPATS2L	34	34	Q9NUQ6-3	Q9NUQ6
1.12988	0.0187222	0.0335007	38.087	RDH10	5	5	Q8IZV5	Q8IZV5
0.369643	0.0187559	0.0335257	51.874	MKNK2	9	9	Q9HBH9;Q9HBH9-2	Q9HBH9
0.497334	0.0187623	0.0335257	25.535	RNF141	8	8	Q8WVD5	Q8WVD5
0.81686	0.018765	0.0335257	20.434	NUDT4	9	2	A0A024RBG1;Q9NZJ9-2;Q9NZJ9-3	A0A024RBG1
0.33863	0.018786	0.0335461	77.477	DIXDC1	10	10	Q155Q3;Q155Q3-2;Q155Q3-4	Q155Q3
0.199064	0.0188222	0.0335936	84.767	MKLN1	39	39	Q9UL63;Q9UL63-2	Q9UL63
0.255629	0.0188487	0.0336218	88.946	OTUD7B	25	25	Q6GQQ9-2;Q6GQQ9	Q6GQQ9
0.187699	0.0188573	0.0336218	7.3184	GNG5	4	4	P63218	P63218
0.402132	0.0189516	0.0337728	51.386	OLFM2	7	7	O95897	O95897
0.137349	0.018963	0.0337758	243.4	MYO9B	75	75	Q13459;Q13459-2	Q13459
0.194281	0.0189889	0.0337955	87.343	DDX21	62	62	Q9NR30;Q9NR30-2	Q9NR30
0.249798	0.0189934	0.0337955	36.214	BCCIP	19	19	Q9P287-2;Q9P287-4	Q9P287
0.801176	0.019047	0.0338571	160.4	RIMS2	11	11	Q9UQ26;Q9UQ26-8;Q9UQ26-2;Q9UQ26-5;Q9UQ26-3;Q9UQ26-1;Q9UQ26-4;Q9UQ26-7	Q9UQ26
0.248286	0.0190474	0.0338571	12.336	POLR3K	4	4	Q9Y2Y1	Q9Y2Y1
0.260215	0.0190578	0.0338584	56.44	DNAJC7	35	35	Q99615;Q99615-2	Q99615
0.166869	0.0191011	0.0339114	27.85	YWHAB	16	11	P31946-2;P31946	P31946
0.514342	0.0191071	0.0339114	31.655	CENPK	12	12	Q9BS16	Q9BS16
0.204288	0.019148	0.0339621	55.992	SHMT2	37	37	P34897;P34897-3;P34897-2	P34897
0.165755	0.0191646	0.0339621	133.01	SEC31A	45	45	O94979;O94979-3;O94979-9;O94979-2;O94979-8;O94979-4;O94979-6;O94979-10;O94979-5	O94979
0.215019	0.0191648	0.0339621	71.682	HAUS5	26	26	O94927;O94927-2	O94927
-0.526822	0.0191858	0.0339821	58.264	HSP90AB4P	11	5	Q58FF6	Q58FF6
0.265045	0.0192628	0.0340907	49.965	SLC38A7	3	3	Q9NVC3;Q9NVC3-2	Q9NVC3
0.148563	0.0192667	0.0340907	90.227	CDK11B	38	38	P21127-8;P21127-3;P21127-2;P21127;P21127-6;P21127-9;P21127-5;P21127-10;P21127-12;P21127-4;Q9UQ88-9	P21127
0.17357	0.0193333	0.0341913	85.076	ANAPC5	32	32	Q9UJX4;Q9UJX4-2	Q9UJX4
0.407935	0.0193662	0.0342321	66.829	CRTC3	4	4	Q6UUV7-3;Q6UUV7	Q6UUV7
0.544233	0.0194064	0.0342859	39.087	CAB39L	10	9	Q9H9S4	Q9H9S4
0.238512	0.019434	0.0343172	14.787	RPL22	8	8	P35268	P35268
0.350416	0.0194465	0.034322	43.008	GJA1	18	18	P17302	P17302
0.182037	0.0194666	0.0343318	64.72	RUFY3	20	19	Q7L099-4;Q7L099-3	Q7L099
0.246472	0.0194784	0.0343318	51.212	FKBP5	36	36	Q13451;Q13451-2	Q13451
0.238635	0.0194815	0.0343318	12.683	RNF7	3	3	Q9UBF6;Q9UBF6-4;Q9UBF6-3;Q9UBF6-2	Q9UBF6
0.219625	0.0195303	0.0344004	113	ATP1A1	53	53	P05023-4;P05023;P05023-3;P05023-2	P05023
0.336839	0.0195519	0.034421	23.743	THOC7	16	16	Q6I9Y2	Q6I9Y2
0.293189	0.0196259	0.034534	46.91	TES	24	24	Q9UGI8-2;Q9UGI8	Q9UGI8
0.219299	0.0196486	0.0345564	44.279	GNA12	16	15	Q03113;Q03113-2;Q03113-3	Q03113
0.193152	0.0196683	0.0345677	23.222	MED20	12	12	Q9H944;Q9H944-2	Q9H944
0.22134	0.0196748	0.0345677	23.277	ATP5O	12	12	P48047	P48047
0.260042	0.0197111	0.0346009	68.809	DDX59	25	25	Q5T1V6	Q5T1V6
0.241367	0.0197135	0.0346009	22.782	HSPB1	14	14	P04792	P04792
0.289424	0.0197366	0.034624	75.207	ITPKC	17	17	Q96DU7	Q96DU7
0.190655	0.0197517	0.0346331	24.927	RPE	10	10	Q96AT9;Q96AT9-4;Q96AT9-2;Q2QD12	Q96AT9
0.269928	0.0197747	0.034656	47.521	CENPU	17	17	Q71F23;Q71F23-3;Q71F23-2	Q71F23
0.265897	0.0197925	0.0346629	23.782	GUK1	13	13	Q16774-2;Q16774-3	Q16774
0.301644	0.0197984	0.0346629	33.68	ATF7	13	13	P17544-4;P17544-2;P17544-6;P17544-3;P17544;P17544-5	P17544
0.216704	0.0198453	0.0347275	104.06	CC2D1A	34	34	Q6P1N0	Q6P1N0
0.269235	0.0198582	0.0347327	243.87	DIDO1	73	73	Q9BTC0;Q9BTC0-1;Q9BTC0-2;Q9BTC0-3	Q9BTC0
0.153309	0.0198904	0.0347609	48.991	DDX39B	29	29	Q13838;Q13838-2	Q13838
0.663143	0.0198942	0.0347609	9.4618	ELOF1	2	2	P60002	P60002
[truncated: 7,278 more rows]

## Sheet: high_low_rna_volcano
logFC	p.val	q.val	GeneID	median_tpm
0.541228	1.21e-19	8.02e-16	ENSG00000102225	4.71401
0.743105	3.5e-19	1.16e-15	ENSG00000102054	4.81457
0.653448	9.16e-18	2.02e-14	ENSG00000046647	3.12741
0.768488	1.59e-17	2.63e-14	ENSG00000184831	4.38578
0.744346	2.38e-17	3.15e-14	ENSG00000123595	3.98002
0.425736	3.27e-17	3.6e-14	ENSG00000130985	6.31007
0.590956	4.25e-17	4.01e-14	ENSG00000102226	4.64143
0.785959	2.08e-15	1.72e-12	ENSG00000188158	1.84895
0.637508	2.67e-15	1.96e-12	ENSG00000130741	6.88378
0.707855	1.56e-14	1.03e-11	ENSG00000101901	3.10647
0.606637	2.44e-14	1.36e-11	ENSG00000130224	1.9853
0.632165	2.48e-14	1.36e-11	ENSG00000123728	3.89157
0.56916	3.87e-14	1.97e-11	ENSG00000134602	6.10936
0.514493	4.38e-14	2.07e-11	ENSG00000101844	1.21526
0.701602	1.28e-13	5.64e-11	ENSG00000067992	3.21497
0.698532	2.54e-13	1.05e-10	ENSG00000101843	4.65482
0.7377	3.76e-13	1.46e-10	ENSG00000174010	2.42178
0.771808	4.3e-13	1.58e-10	ENSG00000185222	5.5823
0.534518	6.65e-13	2.31e-10	ENSG00000157600	2.77035
0.784415	7.01e-13	2.31e-10	ENSG00000123131	5.7672
0.397687	1.46e-12	4.58e-10	ENSG00000196459	1.68474
0.546409	2.47e-12	7.43e-10	ENSG00000056998	4.48227
0.778048	2.63e-12	7.56e-10	ENSG00000157514	2.10019
0.495365	2.79e-12	7.67e-10	ENSG00000047230	4.19455
0.710332	4.19e-12	1.11e-09	ENSG00000101868	3.6836
0.669111	4.7e-12	1.19e-09	ENSG00000102230	3.08988
0.556758	5.72e-12	1.4e-09	ENSG00000130021	3.48586
0.48952	5.94e-12	1.4e-09	ENSG00000198034	8.44955
0.561044	7.66e-12	1.74e-09	ENSG00000086712	4.46359
0.426372	8.48e-12	1.87e-09	ENSG00000169895	3.52947
0.651364	1.18e-11	2.52e-09	ENSG00000188706	3.29197
0.797549	1.3e-11	2.69e-09	ENSG00000102024	6.38734
0.703773	2.68e-11	5.37e-09	ENSG00000068323	3.26135
0.536307	4.14e-11	8.05e-09	ENSG00000102038	5.16982
0.64114	4.44e-11	8.39e-09	ENSG00000102100	2.45761
0.770532	4.81e-11	8.83e-09	ENSG00000102172	6.44434
0.653964	6.98e-11	1.25e-08	ENSG00000123562	6.59808
0.483258	1.08e-10	1.88e-08	ENSG00000165675	2.28308
0.669653	1.19e-10	2.02e-08	ENSG00000196507	2.59243
0.40728	1.83e-10	3.02e-08	ENSG00000166173	2.89247
0.602936	2.03e-10	3.27e-08	ENSG00000101888	3.13034
0.47573	2.3e-10	3.61e-08	ENSG00000164970	2.43155
0.775612	2.36e-10	3.63e-08	ENSG00000076716	6.57776
0.429008	2.65e-10	3.97e-08	ENSG00000088826	1.59862
0.28052	2.71e-10	3.98e-08	ENSG00000151348	4.01201
0.642919	4.23e-10	6.08e-08	ENSG00000147224	5.93814
0.849596	6.83e-10	9.6e-08	ENSG00000102096	4.15332
0.631266	8.23e-10	1.13e-07	ENSG00000166681	6.98997
0.549783	9.21e-10	1.24e-07	ENSG00000182220	5.44036
0.643248	9.36e-10	1.24e-07	ENSG00000002586	3.47111
0.47085	1.13e-09	1.46e-07	ENSG00000147144	1.49722
0.333676	1.22e-09	1.55e-07	ENSG00000006756	1.27921
0.535865	1.3e-09	1.62e-07	ENSG00000101972	4.92723
0.531956	1.34e-09	1.64e-07	ENSG00000186312	2.51709
0.653608	1.44e-09	1.73e-07	ENSG00000076706	2.17311
0.645431	1.53e-09	1.8e-07	ENSG00000147255	3.20472
0.589793	1.89e-09	2.19e-07	ENSG00000180964	6.09825
1.12063	2.45e-09	2.79e-07	ENSG00000128591	2.37828
0.542925	2.63e-09	2.94e-07	ENSG00000101938	2.83624
0.648259	2.99e-09	3.29e-07	ENSG00000173267	2.17795
0.545672	3.05e-09	3.31e-07	ENSG00000122126	3.53101
0.678429	4.15e-09	4.42e-07	ENSG00000176076	1.60863
-0.483812	4.45e-09	4.66e-07	ENSG00000267194	2.89047
0.364799	4.57e-09	4.72e-07	ENSG00000135047	3.84653
0.701693	4.77e-09	4.85e-07	ENSG00000203952	2.12634
-0.859416	5.19e-09	5.19e-07	ENSG00000043355	6.66055
0.848175	5.97e-09	5.89e-07	ENSG00000229335	2.5605
0.767267	6.4e-09	6.22e-07	ENSG00000186310	4.71247
0.383675	6.68e-09	6.39e-07	ENSG00000213468	2.73208
0.716422	6.8e-09	6.42e-07	ENSG00000131650	1.98849
0.566621	7.41e-09	6.9e-07	ENSG00000046653	4.81804
0.260274	7.74e-09	7.1e-07	ENSG00000166925	3.20293
0.478591	8.47e-09	7.56e-07	ENSG00000102007	2.41918
-0.297712	8.47e-09	7.56e-07	ENSG00000197050	2.29361
-0.59004	9.56e-09	8.42e-07	ENSG00000178187	1.45538
0.653989	1.72e-08	1.49e-06	ENSG00000101928	3.094
0.55643	1.85e-08	1.59e-06	ENSG00000133142	4.5991
0.688778	2e-08	1.7e-06	ENSG00000205542	9.47956
0.321538	2.47e-08	2.06e-06	ENSG00000135916	7.01919
0.524759	2.54e-08	2.1e-06	ENSG00000131725	3.10858
0.463216	2.75e-08	2.24e-06	ENSG00000234405	1.55502
0.473056	2.85e-08	2.29e-06	ENSG00000102409	5.58474
0.217404	2.88e-08	2.29e-06	ENSG00000071127	5.71137
0.411262	3.31e-08	2.6e-06	ENSG00000156531	4.13201
0.40573	5.13e-08	3.99e-06	ENSG00000123575	1.24127
0.240463	6.62e-08	5.09e-06	ENSG00000105223	5.2209
0.342337	7.2e-08	5.47e-06	ENSG00000140564	3.91789
0.615075	7.76e-08	5.82e-06	ENSG00000165704	4.89753
0.377367	8e-08	5.94e-06	ENSG00000172465	1.63054
-0.678557	8.79e-08	6.45e-06	ENSG00000233836	3.39182
0.461029	8.98e-08	6.47e-06	ENSG00000046651	2.93957
0.304589	9.01e-08	6.47e-06	ENSG00000186283	3.20514
0.47742	9.61e-08	6.83e-06	ENSG00000156504	3.73559
0.4316	9.82e-08	6.9e-06	ENSG00000183943	4.30229
0.602554	1.04e-07	7.21e-06	ENSG00000158710	4.7756
0.401656	1.18e-07	8.12e-06	ENSG00000147044	3.53084
-0.307889	1.27e-07	8.62e-06	ENSG00000180855	2.04031
0.292171	1.3e-07	8.74e-06	ENSG00000075624	10.5242
0.369915	1.47e-07	9.78e-06	ENSG00000108509	1.47463
-0.594264	1.48e-07	9.78e-06	ENSG00000139800	4.68517
-0.45219	1.5e-07	9.83e-06	ENSG00000183248	4.22945
0.610255	1.66e-07	1.07e-05	ENSG00000147202	3.18993
0.36643	1.8e-07	1.16e-05	ENSG00000089682	2.39532
0.448685	1.93e-07	1.22e-05	ENSG00000198689	2.74787
-0.363704	2.02e-07	1.27e-05	ENSG00000166265	3.85124
-0.47897	2.03e-07	1.27e-05	ENSG00000198157	3.93009
0.445007	2.3e-07	1.42e-05	ENSG00000006757	2.56035
-0.920862	2.32e-07	1.42e-05	ENSG00000234773	1.89124
0.474615	2.38e-07	1.44e-05	ENSG00000069509	3.62298
-0.334632	2.9e-07	1.74e-05	ENSG00000234284	1.44343
-0.587224	3.04e-07	1.81e-05	ENSG00000250966	2.01472
-0.230145	3.09e-07	1.82e-05	ENSG00000175322	1.81716
0.444604	3.34e-07	1.96e-05	ENSG00000126016	2.01526
0.251336	3.56e-07	2.06e-05	ENSG00000106397	3.09141
0.728661	4.03e-07	2.32e-05	ENSG00000133134	4.72187
0.349665	4.14e-07	2.36e-05	ENSG00000140044	1.83011
0.428413	4.46e-07	2.52e-05	ENSG00000161638	3.00448
-0.244905	4.68e-07	2.62e-05	ENSG00000256223	1.78398
-0.228466	5.08e-07	2.82e-05	ENSG00000141447	3.91885
-1.36234	5.25e-07	2.87e-05	ENSG00000121691	2.92125
-0.360041	5.26e-07	2.87e-05	ENSG00000152932	1.411
0.438466	6.01e-07	3.26e-05	ENSG00000101911	4.30783
0.426078	6.54e-07	3.51e-05	ENSG00000156709	4.37784
-0.221995	6.97e-07	3.71e-05	ENSG00000048052	1.24675
0.546527	7.74e-07	4.09e-05	ENSG00000147010	2.84326
0.273792	7.86e-07	4.12e-05	ENSG00000119686	1.33062
-0.389813	8.01e-07	4.17e-05	ENSG00000072041	2.4672
0.304591	8.18e-07	4.22e-05	ENSG00000157870	3.72532
0.364927	8.35e-07	4.28e-05	ENSG00000179604	2.90157
0.373327	8.52e-07	4.33e-05	ENSG00000126012	3.5701
0.439746	8.74e-07	4.41e-05	ENSG00000127418	2.60487
-0.225156	9.85e-07	4.93e-05	ENSG00000198478	3.49259
0.447372	9.95e-07	4.94e-05	ENSG00000205664	3.0053
0.278431	1.11e-06	5.5e-05	ENSG00000161714	1.93067
-0.319586	1.14e-06	5.56e-05	ENSG00000188227	1.32529
-0.479086	1.18e-06	5.71e-05	ENSG00000198429	2.14237
0.444094	1.21e-06	5.85e-05	ENSG00000152137	2.52814
-0.274999	1.3e-06	6.24e-05	ENSG00000163808	3.50714
-0.324578	1.33e-06	6.3e-05	ENSG00000115355	3.82086
0.576723	1.36e-06	6.42e-05	ENSG00000182718	4.06433
0.529921	1.39e-06	6.51e-05	ENSG00000171004	2.41924
0.356268	1.69e-06	7.82e-05	ENSG00000101935	3.25489
-0.171616	1.69e-06	7.82e-05	ENSG00000163697	2.91862
1.13128	1.75e-06	8.01e-05	ENSG00000106366	2.4838
0.390657	1.79e-06	8.15e-05	ENSG00000223478	1.90925
-0.21266	1.83e-06	8.28e-05	ENSG00000197147	3.22693
-0.392705	1.9e-06	8.52e-05	ENSG00000092964	5.0439
-0.30951	1.94e-06	8.67e-05	ENSG00000173611	2.31448
0.641027	1.98e-06	8.78e-05	ENSG00000185847	3.21106
0.590023	2.12e-06	9.34e-05	ENSG00000188643	3.33039
0.41733	2.16e-06	9.47e-05	ENSG00000173674	5.83012
-0.23141	2.22e-06	9.63e-05	ENSG00000089335	2.97496
0.460137	2.26e-06	9.77e-05	ENSG00000068366	4.39871
0.43467	2.36e-06	0.000101295	ENSG00000102032	2.34203
-0.261148	2.39e-06	0.000101542	ENSG00000138439	3.50437
0.713279	2.4e-06	0.000101542	ENSG00000187653	4.81137
0.274584	2.63e-06	0.000110529	ENSG00000187601	3.31
0.484759	2.7e-06	0.000112895	ENSG00000123560	3.96426
0.2135	2.8e-06	0.000116227	ENSG00000116478	5.07821
0.398653	2.89e-06	0.000119347	ENSG00000171130	2.34163
0.377515	2.92e-06	0.000119776	ENSG00000188153	3.10972
-0.268281	2.94e-06	0.000119776	ENSG00000214029	1.48242
0.272189	2.95e-06	0.000119776	ENSG00000169249	2.96434
0.209437	3.06e-06	0.000123087	ENSG00000160404	2.16266
0.2969	3.11e-06	0.000124577	ENSG00000156313	1.50266
-0.221388	3.21e-06	0.000127934	ENSG00000152503	1.87291
0.425228	3.4e-06	0.000134549	ENSG00000185527	1.4247
-0.688694	3.48e-06	0.000136687	ENSG00000267041	3.15801
-0.327049	3.6e-06	0.000140843	ENSG00000267381	1.83675
0.262408	3.73e-06	0.000145135	ENSG00000164054	5.04786
0.306933	3.9e-06	0.000150684	ENSG00000165359	1.34664
-0.285275	4e-06	0.000153522	ENSG00000120458	2.12103
-0.779039	4.03e-06	0.00015382	ENSG00000078018	2.15027
-0.509545	4.1e-06	0.000155041	ENSG00000267254	1.37081
-0.194009	4.11e-06	0.000155041	ENSG00000166704	1.99666
-0.216911	4.19e-06	0.000157158	ENSG00000044459	1.9751
-1.44415	4.21e-06	0.000157324	ENSG00000228592	3.43245
-0.325094	4.34e-06	0.000161245	ENSG00000269979	1.68285
-0.271365	4.4e-06	0.000162098	ENSG00000230042	1.38204
-0.336832	4.43e-06	0.000162098	ENSG00000172986	1.34293
-0.335239	4.44e-06	0.000162098	ENSG00000185532	2.39152
0.557484	4.68e-06	0.000169675	ENSG00000147027	4.06017
0.585278	4.7e-06	0.000169675	ENSG00000105329	2.29461
0.798763	4.73e-06	0.000169675	ENSG00000077274	2.69689
0.316854	4.78e-06	0.000170546	ENSG00000068400	3.05503
0.128184	4.88e-06	0.000173504	ENSG00000099940	2.25879
-0.168469	4.99e-06	0.000176407	ENSG00000164219	3.1055
0.357139	5.02e-06	0.00017657	ENSG00000069869	1.27461
0.209732	5.13e-06	0.000178936	ENSG00000133398	3.03924
0.607371	5.15e-06	0.000178936	ENSG00000022267	3.68151
0.301027	5.21e-06	0.000180111	ENSG00000102181	1.80982
-0.246105	5.26e-06	0.00018103	ENSG00000162419	2.79418
0.409124	5.31e-06	0.000181638	ENSG00000104093	2.00981
0.417574	5.43e-06	0.000184175	ENSG00000147251	2.59197
0.348132	5.44e-06	0.000184175	ENSG00000185753	2.13949
-0.499561	5.52e-06	0.000185216	ENSG00000267481	1.26182
-0.242456	5.52e-06	0.000185216	ENSG00000136161	2.65879
-0.543139	5.63e-06	0.000186736	ENSG00000144057	1.90891
-0.251366	5.64e-06	0.000186736	ENSG00000183032	1.77121
0.404284	5.67e-06	0.000186736	ENSG00000165175	5.71601
0.602092	5.68e-06	0.000186736	ENSG00000102271	2.94301
0.925804	5.92e-06	0.000193545	ENSG00000215866	3.39893
-0.498596	6.13e-06	0.000199661	ENSG00000185869	1.69571
-0.318208	6.19e-06	0.000200393	ENSG00000137871	1.59699
-0.15708	6.33e-06	0.000203906	ENSG00000169131	3.32591
-0.152984	6.37e-06	0.000204284	ENSG00000100629	1.37465
-0.184622	6.49e-06	0.000207233	ENSG00000039123	4.90879
0.163445	6.6e-06	0.000208402	ENSG00000105379	1.50689
0.51806	6.62e-06	0.000208402	ENSG00000101955	2.349
0.627702	6.62e-06	0.000208402	ENSG00000100097	4.30224
0.430483	7.1e-06	0.000222175	ENSG00000158828	2.9745
0.514378	7.17e-06	0.000223342	ENSG00000260822	3.23802
-0.28167	7.27e-06	0.000224548	ENSG00000198466	2.8415
0.360757	7.27e-06	0.000224548	ENSG00000067225	7.1414
0.326177	7.36e-06	0.000226253	ENSG00000167920	1.78675
0.172503	7.59e-06	0.000232076	ENSG00000185624	6.24785
0.249542	7.8e-06	0.000237631	ENSG00000115652	3.11325
0.458778	8.43e-06	0.00025554	ENSG00000133124	1.67214
0.281446	8.48e-06	0.000255834	ENSG00000125744	2.68202
0.17295	8.64e-06	0.000259569	ENSG00000167671	2.9557
-0.210352	8.72e-06	0.000260753	ENSG00000137185	2.30599
-0.240489	8.77e-06	0.000261071	ENSG00000213160	4.48462
0.227513	8.82e-06	0.00026129	ENSG00000176463	1.38293
-0.405535	8.99e-06	0.000265265	ENSG00000171316	4.44851
-0.246303	9.22e-06	0.000270523	ENSG00000160062	2.0529
-1.50374	9.25e-06	0.000270523	ENSG00000198028	2.93548
-0.337326	9.43e-06	0.000274385	ENSG00000254726	4.71961
0.319132	9.67e-06	0.000277617	ENSG00000257704	2.29582
0.439956	9.68e-06	0.000277617	ENSG00000101974	3.95763
-1.02997	9.72e-06	0.000277617	ENSG00000197061	2.59153
0.445689	9.72e-06	0.000277617	ENSG00000123130	3.202
-0.276644	9.77e-06	0.000277617	ENSG00000196628	3.05838
0.219979	9.79e-06	0.000277617	ENSG00000169084	1.62627
-0.227782	9.86e-06	0.000278325	ENSG00000204138	3.89225
-0.194	9.95e-06	0.000279707	ENSG00000168228	2.2716
-0.47683	1.01e-05	0.000282987	ENSG00000183850	3.12245
-0.210137	1.02e-05	0.000282987	ENSG00000028116	3.20764
-0.193096	1.08e-05	0.000298984	ENSG00000132763	2.2171
-0.254291	1.09e-05	0.000298984	ENSG00000181896	3.06802
0.270458	1.09e-05	0.000298984	ENSG00000107130	3.45524
0.208999	1.12e-05	0.00030632	ENSG00000125753	5.56264
-0.18399	1.12e-05	0.00030632	ENSG00000040341	3.40774
-0.262955	1.14e-05	0.000309305	ENSG00000058453	3.04428
0.332324	1.15e-05	0.000310613	ENSG00000005302	1.85718
0.199962	1.17e-05	0.000314419	ENSG00000197586	3.21159
0.323003	1.2e-05	0.000323594	ENSG00000179403	3.24926
0.452113	1.22e-05	0.000325189	ENSG00000162576	2.13184
0.185297	1.24e-05	0.0003302	ENSG00000174165	1.75438
-0.205387	1.24e-05	0.0003302	ENSG00000145332	1.78741
0.52079	1.3e-05	0.000344401	ENSG00000138772	2.70739
-0.203942	1.31e-05	0.000344844	ENSG00000092140	3.77411
0.193459	1.32e-05	0.000344844	ENSG00000111275	4.29115
0.247004	1.32e-05	0.000344844	ENSG00000166199	2.41965
0.379011	1.33e-05	0.000344844	ENSG00000169446	3.86697
0.222599	1.33e-05	0.000345294	ENSG00000102316	6.07561
-0.244443	1.34e-05	0.000346385	ENSG00000244627	1.49738
1.2471	1.35e-05	0.000347388	ENSG00000126010	3.19042
0.204826	1.42e-05	0.000363353	ENSG00000167105	2.51107
-0.207388	1.43e-05	0.000363965	ENSG00000121989	2.11874
0.160603	1.43e-05	0.000363965	ENSG00000132128	3.43834
0.303238	1.47e-05	0.000371569	ENSG00000079156	1.30772
-0.248295	1.48e-05	0.000371569	ENSG00000196323	4.04932
0.530693	1.48e-05	0.000371569	ENSG00000213080	2.44625
-0.280798	1.55e-05	0.000388516	ENSG00000162817	2.69342
0.404649	1.57e-05	0.000390547	ENSG00000182287	5.94725
0.158654	1.59e-05	0.000395039	ENSG00000185379	1.42794
0.680145	1.61e-05	0.000397914	ENSG00000196154	3.06386
-0.200496	1.62e-05	0.000399025	ENSG00000105866	3.20168
-0.416359	1.63e-05	0.00040028	ENSG00000175161	1.64334
-0.783088	1.66e-05	0.000406365	ENSG00000267260	2.89
0.852743	1.68e-05	0.000408708	ENSG00000184363	2.20654
0.238382	1.71e-05	0.000414401	ENSG00000125841	3.16797
0.196846	1.72e-05	0.000416865	ENSG00000184916	1.20194
-0.250007	1.73e-05	0.000417994	ENSG00000187257	2.81037
0.286501	1.75e-05	0.000420326	ENSG00000052344	5.30873
-0.215809	1.76e-05	0.000420326	ENSG00000197808	1.4558
0.412296	1.77e-05	0.000422267	ENSG00000165591	1.62506
-0.29711	1.79e-05	0.00042602	ENSG00000248175	1.62193
-0.19303	1.81e-05	0.000427034	ENSG00000144228	2.26085
0.387666	1.81e-05	0.000427034	ENSG00000168938	2.43803
0.302887	1.84e-05	0.000432417	ENSG00000241418	1.32287
-0.15108	1.86e-05	0.000435649	ENSG00000118260	3.39737
-0.219095	1.89e-05	0.000441535	ENSG00000182568	2.55499
-0.242819	1.93e-05	0.000447834	ENSG00000187607	2.78558
-0.344283	1.93e-05	0.000447834	ENSG00000145808	3.32167
0.261516	1.94e-05	0.000448455	ENSG00000171017	1.22089
0.674313	1.97e-05	0.000454618	ENSG00000182916	3.66453
-0.329731	1.99e-05	0.000456632	ENSG00000196376	2.45569
0.21692	2.01e-05	0.00045897	ENSG00000136936	1.57525
0.33718	2.04e-05	0.000465638	ENSG00000003096	1.85682
0.234845	2.05e-05	0.000465663	ENSG00000179918	4.59261
-0.313609	2.07e-05	0.000468179	ENSG00000273486	1.298
-0.226107	2.09e-05	0.00047036	ENSG00000173480	2.3733
-0.248781	2.1e-05	0.000471589	ENSG00000138386	3.37727
0.425952	2.12e-05	0.000475164	ENSG00000129675	1.71883
0.526354	2.15e-05	0.000480229	ENSG00000115828	1.70565
-0.339982	2.22e-05	0.000493841	ENSG00000104290	3.28066
0.14879	2.27e-05	0.000502536	ENSG00000110880	5.00647
-0.191163	2.29e-05	0.000504411	ENSG00000155744	1.28689
0.619375	2.29e-05	0.000504411	ENSG00000130066	4.34501
-0.299243	2.32e-05	0.000509316	ENSG00000196437	2.63348
-0.536276	2.33e-05	0.000510308	ENSG00000081665	1.60993
0.625516	2.35e-05	0.000513392	ENSG00000187608	3.9694
-0.260223	2.37e-05	0.000515544	ENSG00000186814	1.89767
-0.198278	2.38e-05	0.000515827	ENSG00000188827	2.1466
-0.327822	2.41e-05	0.000520888	ENSG00000187391	1.84906
0.212235	2.45e-05	0.000526809	ENSG00000166228	4.03794
-0.260755	2.48e-05	0.00053296	ENSG00000168300	2.89074
0.309566	2.53e-05	0.000540241	ENSG00000169991	1.74166
-0.237891	2.55e-05	0.000542465	ENSG00000271936	1.52695
0.376402	2.66e-05	0.000564719	ENSG00000177189	2.57977
0.45376	2.81e-05	0.00059602	ENSG00000131264	1.35715
-0.438127	2.84e-05	0.000599015	ENSG00000197013	2.11211
-0.251775	2.85e-05	0.000599015	ENSG00000142065	2.18648
-0.370679	2.86e-05	0.000600548	ENSG00000185670	3.13791
0.287185	2.92e-05	0.000609717	ENSG00000138642	1.28094
-0.29509	2.97e-05	0.000619134	ENSG00000117461	2.14809
-0.234416	2.99e-05	0.000622007	ENSG00000177565	3.93673
0.17889	3.03e-05	0.00062753	ENSG00000241973	2.63864
0.461773	3.08e-05	0.000632427	ENSG00000087842	3.08876
-0.235881	3.09e-05	0.000632427	ENSG00000267249	1.87078
-0.165177	3.09e-05	0.000632427	ENSG00000125676	3.58167
0.355057	3.1e-05	0.000632427	ENSG00000137841	1.54939
-1.03167	3.1e-05	0.000632427	ENSG00000251188	3.77303
0.154076	3.11e-05	0.000632427	ENSG00000153551	2.66712
0.267962	3.13e-05	0.00063464	ENSG00000170412	1.93843
0.282729	3.16e-05	0.000637946	ENSG00000110619	3.31748
0.358347	3.2e-05	0.000645388	ENSG00000104856	2.23153
0.323644	3.27e-05	0.000656028	ENSG00000167657	3.7938
-0.176111	3.29e-05	0.000656028	ENSG00000121964	1.37662
-0.23465	3.29e-05	0.000656028	ENSG00000077063	2.54803
0.419795	3.3e-05	0.000656028	ENSG00000042493	4.05259
-0.272439	3.31e-05	0.000656028	ENSG00000181904	3.00017
0.233678	3.41e-05	0.000674414	ENSG00000082641	5.65642
-0.160128	3.62e-05	0.000714631	ENSG00000118454	3.16147
0.168879	3.67e-05	0.000722539	ENSG00000136425	4.59062
0.275766	3.76e-05	0.000736554	ENSG00000167311	2.49862
0.157658	3.79e-05	0.000741765	ENSG00000157837	3.35123
0.244093	3.97e-05	0.00077417	ENSG00000166900	3.83143
0.342509	4.01e-05	0.000779178	ENSG00000168003	5.56727
0.171504	4.03e-05	0.000780356	ENSG00000107175	3.70816
0.16086	4.08e-05	0.000788245	ENSG00000108433	1.98383
0.30275	4.33e-05	0.000834292	ENSG00000128283	2.61332
-1.31504	4.36e-05	0.00083576	ENSG00000174080	2.99638
-0.714675	4.36e-05	0.00083576	ENSG00000180543	2.57089
0.343741	4.44e-05	0.000845681	ENSG00000124194	1.82309
0.269393	4.44e-05	0.000845681	ENSG00000213719	6.12811
0.293647	4.47e-05	0.000849211	ENSG00000140105	4.42187
-0.380539	4.51e-05	0.000853402	ENSG00000129951	4.78049
-0.236821	4.69e-05	0.00088584	ENSG00000173065	4.77111
0.207143	4.74e-05	0.000892939	ENSG00000031698	5.23414
0.229771	4.78e-05	0.000894903	ENSG00000153976	1.4275
-0.168301	4.79e-05	0.000894903	ENSG00000154217	2.95218
0.151173	4.79e-05	0.000894903	ENSG00000126106	1.39586
0.211202	4.85e-05	0.000903177	ENSG00000108961	3.75466
-0.154899	4.94e-05	0.00091579	ENSG00000138041	3.70489
0.270711	4.95e-05	0.00091579	ENSG00000131477	3.14149
-0.702103	4.99e-05	0.000918256	ENSG00000268119	2.80141
0.162201	4.99e-05	0.000918256	ENSG00000126391	2.60715
-0.262028	5e-05	0.000918349	ENSG00000153982	1.80399
0.187478	5.04e-05	0.000921881	ENSG00000162517	3.94438
0.197628	5.06e-05	0.000923435	ENSG00000188130	1.37758
-0.190658	5.08e-05	0.000924357	ENSG00000167281	1.58904
0.597386	5.12e-05	0.000929905	ENSG00000139269	2.14611
-0.223701	5.16e-05	0.000934145	ENSG00000163590	2.04544
-0.258493	5.25e-05	0.000946233	ENSG00000260563	1.26582
0.506041	5.26e-05	0.000946233	ENSG00000129682	3.62689
0.206698	5.28e-05	0.000948683	ENSG00000165527	5.07764
-0.408206	5.33e-05	0.000954091	ENSG00000105750	2.4875
0.136716	5.35e-05	0.000955703	ENSG00000138942	3.62388
0.320402	5.47e-05	0.000973013	ENSG00000172216	3.88671
0.39462	5.48e-05	0.000973013	ENSG00000158764	1.79462
-0.133286	5.51e-05	0.000976437	ENSG00000111596	3.17496
0.277835	5.53e-05	0.000977397	ENSG00000012211	1.88944
-0.253039	5.57e-05	0.000978376	ENSG00000139910	1.40703
-0.196247	5.59e-05	0.000978376	ENSG00000131127	2.61889
0.237236	5.59e-05	0.000978376	ENSG00000143158	3.40297
-0.162298	5.62e-05	0.000978376	ENSG00000101079	3.96231
-0.167421	5.63e-05	0.000978376	ENSG00000164941	3.74975
0.29182	5.63e-05	0.000978376	ENSG00000101439	2.89848
-0.167148	5.64e-05	0.000978376	ENSG00000102753	5.15757
-0.212344	5.76e-05	0.000996303	ENSG00000032219	1.96622
-0.254454	5.81e-05	0.00100267	ENSG00000164930	3.03059
-0.171305	5.85e-05	0.00100726	ENSG00000039650	3.92357
0.23026	5.91e-05	0.00101373	ENSG00000184840	5.45936
0.260891	6.01e-05	0.00102708	ENSG00000171155	3.34011
0.230588	6.02e-05	0.00102708	ENSG00000197021	2.86179
-0.239389	6.04e-05	0.00102828	ENSG00000109805	4.62329
0.342862	6.1e-05	0.00103543	ENSG00000007237	1.61566
-0.265964	6.18e-05	0.00104625	ENSG00000139163	3.84398
-0.159954	6.21e-05	0.00104921	ENSG00000165209	4.18592
0.251129	6.23e-05	0.00105023	ENSG00000074211	1.25754
-0.861193	6.27e-05	0.00105447	ENSG00000251689	3.36147
-0.235903	6.29e-05	0.00105467	ENSG00000084628	4.47553
-0.145302	6.36e-05	0.0010643	ENSG00000135387	6.43453
0.16979	6.4e-05	0.00106838	ENSG00000117676	3.71114
-0.131595	6.45e-05	0.00107262	ENSG00000135720	4.14701
0.210966	6.49e-05	0.00107806	ENSG00000130202	5.59639
-0.259158	6.56e-05	0.00108331	ENSG00000256087	1.7303
-0.282931	6.57e-05	0.00108331	ENSG00000179909	2.35041
-0.144447	6.57e-05	0.00108331	ENSG00000178694	1.49042
-0.181733	6.63e-05	0.0010898	ENSG00000135315	1.8915
0.190437	6.68e-05	0.00109465	ENSG00000167323	2.24078
0.136519	6.97e-05	0.00113932	ENSG00000078808	4.05044
-0.228931	7.04e-05	0.001149	ENSG00000196935	1.43684
-0.254403	7.23e-05	0.00117438	ENSG00000246596	1.34701
0.243163	7.23e-05	0.00117438	ENSG00000137094	3.42777
0.525355	7.28e-05	0.00117867	ENSG00000272016	1.91859
0.187472	7.38e-05	0.00119145	ENSG00000061273	3.44169
0.3991	7.43e-05	0.00119628	ENSG00000100889	4.46112
0.185717	7.46e-05	0.00119628	ENSG00000151176	3.72585
-0.181592	7.48e-05	0.00119628	ENSG00000148019	2.55269
-0.153677	7.48e-05	0.00119628	ENSG00000087502	3.11807
0.247493	7.5e-05	0.00119628	ENSG00000179820	4.77489
-0.90162	7.52e-05	0.00119719	ENSG00000186777	3.75295
-0.203674	7.68e-05	0.00121954	ENSG00000225439	2.59522
-0.281446	7.72e-05	0.00122317	ENSG00000256546	1.44794
0.462267	7.76e-05	0.00122602	ENSG00000137193	5.04725
-0.387695	7.78e-05	0.00122602	ENSG00000157404	3.3013
-0.314446	7.92e-05	0.00124508	ENSG00000242375	1.44183
0.123633	7.93e-05	0.00124508	ENSG00000153066	2.01047
0.300817	7.95e-05	0.00124508	ENSG00000126768	3.93684
0.277967	7.97e-05	0.00124508	ENSG00000185442	2.10151
-0.367244	8.12e-05	0.00126606	ENSG00000094916	6.05151
-0.176698	8.2e-05	0.00127447	ENSG00000138101	2.62637
-0.333007	8.22e-05	0.00127447	ENSG00000152926	2.11611
-0.15205	8.26e-05	0.00127813	ENSG00000196724	2.08255
-0.208905	8.51e-05	0.00131305	ENSG00000183044	1.63561
0.293428	8.63e-05	0.00132888	ENSG00000144655	2.15215
-0.18357	8.67e-05	0.00133264	ENSG00000173875	3.05163
0.31036	9.07e-05	0.00139049	ENSG00000066322	3.13811
-0.133599	9.21e-05	0.00140788	ENSG00000175595	1.59582
-0.313633	9.26e-05	0.00141223	ENSG00000186446	1.92776
-0.177452	9.51e-05	0.00144717	ENSG00000196605	1.24982
0.209154	9.57e-05	0.00145364	ENSG00000132109	2.91562
-0.317266	9.65e-05	0.00146261	ENSG00000172915	2.89741
0.326188	9.7e-05	0.00146707	ENSG00000166710	4.357
-0.199053	9.8e-05	0.00147902	ENSG00000170085	2.03384
0.401569	9.88e-05	0.00148484	ENSG00000102265	4.66598
-0.543517	9.91e-05	0.00148484	ENSG00000196172	2.4716
-0.211715	9.92e-05	0.00148484	ENSG00000161551	1.71765
-0.192057	9.93e-05	0.00148484	ENSG00000119778	2.17357
-0.244443	9.97e-05	0.00148691	ENSG00000054267	2.72386
-0.638106	0.000100579	0.0014967	ENSG00000136305	1.77513
-0.597814	0.000101225	0.00149998	ENSG00000251992	2.09173
-0.186945	0.000101254	0.00149998	ENSG00000080986	4.28177
0.184786	0.000102049	0.00150839	ENSG00000177105	3.48256
-0.20971	0.000102947	0.00151826	ENSG00000134762	1.20311
0.875134	0.000105317	0.00154665	ENSG00000118785	3.74714
0.15425	0.00010557	0.00154665	ENSG00000095794	1.72852
0.316919	0.000105574	0.00154665	ENSG00000133597	2.24486
0.38833	0.000106308	0.00155395	ENSG00000183696	2.44173
-0.126522	0.000109625	0.0015989	ENSG00000178691	3.7479
-0.243762	0.000110646	0.00160688	ENSG00000120327	1.40133
-0.136957	0.000110659	0.00160688	ENSG00000164985	6.62895
0.21772	0.000111473	0.00161515	ENSG00000167306	1.76166
-0.729396	0.000113792	0.00163844	ENSG00000188816	1.87346
0.46312	0.000113817	0.00163844	ENSG00000160789	2.84284
0.367255	0.000113824	0.00163844	ENSG00000163191	6.63584
0.370037	0.000114344	0.00164235	ENSG00000162734	4.90714
-0.133601	0.000114789	0.00164243	ENSG00000197885	1.73151
-0.471177	0.000114847	0.00164243	ENSG00000107105	2.2709
-0.234293	0.000115133	0.00164296	ENSG00000170579	1.73394
0.189251	0.00011623	0.00165504	ENSG00000189227	1.21459
-0.447342	0.000116529	0.00165574	ENSG00000212829	1.68773
0.314968	0.000116978	0.00165854	ENSG00000177697	4.17552
0.620316	0.000119648	0.00169277	ENSG00000128965	3.55112
-0.148038	0.000120818	0.00170441	ENSG00000151466	1.67433
0.472074	0.000120986	0.00170441	ENSG00000158825	2.58808
-0.218713	0.000122003	0.00171507	ENSG00000213096	3.22874
0.223031	0.000122375	0.00171616	ENSG00000153130	3.6211
-0.239028	0.000122636	0.00171616	ENSG00000136861	3.21824
-0.376125	0.00012286	0.00171616	ENSG00000196268	1.95115
-0.500262	0.000125477	0.00174856	ENSG00000228623	3.28131
0.237148	0.000125708	0.00174856	ENSG00000068308	3.37439
-0.121173	0.000127624	0.00177148	ENSG00000172262	2.668
0.198131	0.000128972	0.00178644	ENSG00000185418	2.35987
-0.249445	0.00012961	0.00179114	ENSG00000165476	3.54403
-0.196367	0.000130031	0.00179114	ENSG00000165185	2.828
-0.212883	0.000130393	0.00179114	ENSG00000196670	3.36505
0.245698	0.000130396	0.00179114	ENSG00000172638	1.51255
-0.276752	0.000131213	0.00179862	ENSG00000140284	1.73238
0.166589	0.000131994	0.00180559	ENSG00000034152	3.21911
0.22281	0.000132916	0.00181443	ENSG00000166411	2.28826
0.561811	0.000134148	0.00182748	ENSG00000197747	5.0057
-0.201002	0.000134653	0.00183059	ENSG00000163006	2.68473
0.265936	0.000136842	0.00185652	ENSG00000221968	2.54874
0.154067	0.000138678	0.00187467	ENSG00000162889	3.228
-0.196582	0.000138747	0.00187467	ENSG00000160172	1.55702
-0.226075	0.000140436	0.00189362	ENSG00000262333	1.2566
-0.533903	0.00014159	0.00189749	ENSG00000254911	1.91826
-0.305929	0.000141863	0.00189749	ENSG00000140451	4.07034
-0.200765	0.000141878	0.00189749	ENSG00000152767	2.73834
-0.189641	0.000142046	0.00189749	ENSG00000152527	1.35026
0.213128	0.00014216	0.00189749	ENSG00000221869	1.33534
-0.194281	0.000143522	0.00191181	ENSG00000113810	5.0369
0.141335	0.000144279	0.00191755	ENSG00000177951	3.15183
-0.241069	0.000144583	0.00191755	ENSG00000157107	2.30836
-0.152733	0.000145028	0.00191755	ENSG00000205268	3.95481
-0.348855	0.000145113	0.00191755	ENSG00000257446	1.357
-0.467756	0.000146417	0.00193091	ENSG00000197928	2.11964
0.179183	0.000147291	0.00193857	ENSG00000142327	1.71344
-0.556315	0.000148915	0.00195605	ENSG00000177932	2.56566
-0.222286	0.000149689	0.00196232	ENSG00000100625	3.27774
0.170391	0.000149993	0.00196241	ENSG00000095380	3.06654
0.242539	0.000150724	0.00196807	ENSG00000173163	2.69786
-0.198707	0.000153614	0.00199769	ENSG00000072422	2.39997
0.216029	0.000154396	0.00199769	ENSG00000182326	1.44164
-0.398573	0.000154411	0.00199769	ENSG00000271452	1.87428
0.402138	0.000154621	0.00199769	ENSG00000106714	1.44064
0.184403	0.000154711	0.00199769	ENSG00000141349	4.42082
-0.23568	0.000154806	0.00199769	ENSG00000260920	2.19574
-0.479041	0.000158251	0.00203816	ENSG00000075407	1.59538
-0.124983	0.000158768	0.00204085	ENSG00000162521	5.58066
0.34604	0.000159929	0.00205178	ENSG00000144136	4.10161
0.464683	0.000160583	0.00205617	ENSG00000139832	2.63067
-0.287255	0.000162243	0.00207341	ENSG00000108984	2.63239
-0.434624	0.000162591	0.00207384	ENSG00000103460	3.09886
0.175895	0.000163975	0.00208747	ENSG00000196204	2.27585
0.29396	0.000166304	0.00211305	ENSG00000051108	2.33254
-0.309302	0.000168169	0.00212869	ENSG00000273014	2.48884
0.518889	0.00016818	0.00212869	ENSG00000177519	1.94054
-0.191814	0.000169123	0.00213653	ENSG00000134297	2.11414
0.331097	0.000169585	0.00213829	ENSG00000141753	5.50332
-0.132343	0.00017098	0.00215177	ENSG00000170903	2.87579
0.232686	0.000171605	0.00215552	ENSG00000162076	3.14244
0.426904	0.000172798	0.00216301	ENSG00000198910	2.83685
0.134194	0.000172855	0.00216301	ENSG00000132612	3.91927
-0.341557	0.000173854	0.00217139	ENSG00000114279	1.46819
0.153151	0.000175274	0.002185	ENSG00000110651	4.7093
0.434233	0.000177435	0.00220777	ENSG00000156697	2.65954
-0.201915	0.000179132	0.0022247	ENSG00000151773	1.29683
-0.119178	0.000179559	0.00222582	ENSG00000111877	1.19393
0.280836	0.000180282	0.0022306	ENSG00000188488	1.33873
-0.21191	0.000182803	0.00225756	ENSG00000152056	1.79565
-0.246879	0.000184257	0.00227127	ENSG00000155363	3.43262
0.23828	0.000185144	0.00227417	ENSG00000225470	2.95973
-0.164171	0.000185181	0.00227417	ENSG00000110422	2.50238
-0.34696	0.00018554	0.00227436	ENSG00000145703	3.86259
0.25184	0.000186078	0.00227672	ENSG00000130433	1.34232
-0.190319	0.00018695	0.00228317	ENSG00000171827	1.63199
-0.265682	0.000189917	0.00231129	ENSG00000189180	3.56418
-0.330108	0.000189953	0.00231129	ENSG00000183783	1.3176
-0.199721	0.000190974	0.00231945	ENSG00000254004	3.69829
0.501729	0.000192969	0.00233938	ENSG00000142227	2.68965
-0.255047	0.000193653	0.00234337	ENSG00000230530	1.27167
0.650849	0.000194134	0.00234489	ENSG00000223551	2.38861
0.314205	0.000194973	0.00234811	ENSG00000147123	5.40624
0.214995	0.000195167	0.00234811	ENSG00000103381	2.38575
0.190654	0.000195466	0.00234811	ENSG00000136908	3.36569
-0.193643	0.000198078	0.00237517	ENSG00000184743	3.05383
0.279573	0.000199144	0.00238363	ENSG00000113732	4.4529
-0.127157	0.00020042	0.00239456	ENSG00000121988	1.71407
-0.721268	0.000201658	0.002405	ENSG00000221923	2.97754
-0.188427	0.00020268	0.00241283	ENSG00000152284	5.45235
-1.52537	0.00020533	0.00243999	ENSG00000265150	9.47724
-0.28219	0.000206509	0.0024496	ENSG00000134369	2.69926
-0.19824	0.00020833	0.00246677	ENSG00000111817	3.01722
-0.436214	0.000210082	0.00248306	ENSG00000160229	1.68139
0.132101	0.000212171	0.00250327	ENSG00000197965	4.42064
0.345692	0.000213514	0.00251462	ENSG00000161011	3.8015
0.227346	0.000214157	0.00251771	ENSG00000131669	3.46544
-0.49512	0.000217558	0.00255316	ENSG00000118971	4.82281
0.17563	0.000218526	0.00255996	ENSG00000213699	2.44627
-0.185771	0.0002199	0.00256531	ENSG00000138738	2.02826
0.264421	0.000220019	0.00256531	ENSG00000102103	4.05561
-0.351341	0.000220147	0.00256531	ENSG00000273373	1.61912
-0.131383	0.000221701	0.00257887	ENSG00000151893	3.68907
0.492275	0.000222109	0.00257907	ENSG00000101255	2.17264
-0.21904	0.000222538	0.00257952	ENSG00000120756	3.41299
-0.293419	0.000223555	0.00258473	ENSG00000198521	3.36651
-0.176189	0.00022377	0.00258473	ENSG00000166783	2.45821
0.16852	0.000225303	0.0025979	ENSG00000158526	4.51053
0.352388	0.000232316	0.00267366	ENSG00000134769	1.8038
-0.165525	0.000232683	0.00267366	ENSG00000162980	4.05353
-0.208573	0.000233126	0.0026741	ENSG00000083535	2.56969
0.167983	0.000233547	0.00267429	ENSG00000183628	1.1701
-0.16526	0.000234718	0.00268304	ENSG00000186017	1.75796
-0.427609	0.000237961	0.00271542	ENSG00000164292	2.33877
-0.185808	0.000238887	0.00271856	ENSG00000165259	1.32721
-0.211405	0.000239059	0.00271856	ENSG00000132749	3.00697
0.431447	0.000240884	0.00273461	ENSG00000147003	1.76343
0.347875	0.000242663	0.00275007	ENSG00000147050	4.29819
-0.456446	0.000245248	0.00277125	ENSG00000255142	1.63778
-0.151173	0.000245371	0.00277125	ENSG00000155893	2.54389
0.261716	0.00024594	0.00277294	ENSG00000171223	2.16567
-0.172445	0.000249357	0.00280436	ENSG00000153250	3.73988
-0.201131	0.000249575	0.00280436	ENSG00000249592	1.36915
-0.347129	0.000250484	0.00280979	ENSG00000179314	3.08064
0.365382	0.00025159	0.00281506	ENSG00000113739	3.7118
0.135387	0.000251806	0.00281506	ENSG00000137522	2.78739
0.208457	0.000254216	0.0028372	ENSG00000106605	3.61193
-0.203759	0.000254744	0.0028383	ENSG00000272370	1.24502
0.322456	0.000257729	0.00286673	ENSG00000157303	2.11271
0.171882	0.000260413	0.00289068	ENSG00000103274	3.44778
0.250848	0.000260757	0.00289068	ENSG00000106077	3.00572
0.267195	0.000261784	0.00289463	ENSG00000186395	2.7236
0.267177	0.00026199	0.00289463	ENSG00000145022	1.77481
-0.502523	0.000262615	0.0028967	ENSG00000145908	3.20922
-0.424369	0.000264426	0.00290476	ENSG00000260400	1.98825
-0.217799	0.000264505	0.00290476	ENSG00000147854	2.87504
-0.376457	0.00026487	0.00290476	ENSG00000198040	2.71996
-0.732452	0.000265105	0.00290476	ENSG00000268658	1.85816
0.320826	0.000265945	0.00290914	ENSG00000171867	3.43109
-0.147927	0.000267503	0.00292135	ENSG00000145428	1.49951
0.158142	0.000272897	0.00297534	ENSG00000169188	3.16341
-0.264147	0.000274437	0.00298675	ENSG00000146250	1.34987
0.423297	0.000274848	0.00298675	ENSG00000204381	1.39384
0.541011	0.000276153	0.002996	ENSG00000125378	1.72384
0.158612	0.000277758	0.00300847	ENSG00000169217	4.22704
-0.233173	0.000278301	0.00300942	ENSG00000124406	2.10719
0.449493	0.000279086	0.00301192	ENSG00000226031	1.61936
-0.140476	0.000279444	0.00301192	ENSG00000162695	2.45453
-0.366634	0.000280688	0.00301877	ENSG00000176049	2.83827
0.334937	0.000280993	0.00301877	ENSG00000181191	4.217
0.237315	0.000286847	0.00307665	ENSG00000197976	3.64085
-0.128457	0.000290082	0.00310553	ENSG00000188283	1.30144
-0.217122	0.000290479	0.00310553	ENSG00000118193	3.50323
0.161434	0.000291273	0.00310899	ENSG00000102312	1.81769
-0.177291	0.000292297	0.00311295	ENSG00000257923	2.50225
-0.206421	0.000292893	0.00311295	ENSG00000249421	1.5586
0.387485	0.000293058	0.00311295	ENSG00000130150	2.4315
-0.626659	0.000297622	0.00315636	ENSG00000167555	1.81891
-0.421341	0.000298571	0.00316136	ENSG00000268521	1.82569
-0.0939558	0.000300415	0.00317335	ENSG00000113593	3.73508
-0.283257	0.000300664	0.00317335	ENSG00000223476	1.39734
-0.163679	0.000301713	0.00317652	ENSG00000175054	2.48821
-0.259132	0.000301927	0.00317652	ENSG00000054983	2.3341
-0.125554	0.000303312	0.00318602	ENSG00000145996	3.24037
0.176161	0.000308556	0.00323596	ENSG00000166946	2.44314
-0.110819	0.000311856	0.00326539	ENSG00000139746	3.93225
0.28794	0.000312681	0.003266	ENSG00000103710	2.56166
-0.207844	0.000312905	0.003266	ENSG00000182919	2.73969
-1.34233	0.000313398	0.003266	ENSG00000265735	6.25174
-0.309628	0.000316437	0.00328754	ENSG00000269947	1.93259
0.213174	0.00031646	0.00328754	ENSG00000006042	3.71263
0.178402	0.000317204	0.0032901	ENSG00000155961	2.07369
-0.150503	0.000318155	0.00329479	ENSG00000120798	3.0236
0.161841	0.000320122	0.00330997	ENSG00000137714	2.84819
0.217699	0.000321284	0.0033168	ENSG00000130177	4.4909
-1.28704	0.000322145	0.00332049	ENSG00000263740	4.46808
-0.281594	0.000323236	0.00332308	ENSG00000196967	1.54551
-0.240974	0.000323602	0.00332308	ENSG00000060749	4.84606
-0.149588	0.000324224	0.00332308	ENSG00000165572	2.42739
0.346488	0.00032477	0.00332308	ENSG00000039523	1.76698
0.284799	0.00032491	0.00332308	ENSG00000111252	3.40794
0.431428	0.000330411	0.00337007	ENSG00000166736	2.10159
0.145576	0.000330525	0.00337007	ENSG00000154839	3.31986
-0.161935	0.000331711	0.00337695	ENSG00000166037	3.99841
-0.180857	0.000333166	0.00338655	ENSG00000151883	1.95655
-0.416124	0.000334045	0.00339026	ENSG00000130119	3.88656
-0.173614	0.000337486	0.00341994	ENSG00000141198	3.28061
0.115976	0.000339041	0.00343043	ENSG00000136986	3.34214
-0.183943	0.000339738	0.00343223	ENSG00000169379	2.10192
-0.258986	0.000343347	0.0034634	ENSG00000068489	4.86967
0.25412	0.000345939	0.0034837	ENSG00000181544	1.85245
0.233705	0.000346415	0.0034837	ENSG00000070081	1.99543
-0.802837	0.000348864	0.00349697	ENSG00000256771	3.77444
0.375327	0.000348941	0.00349697	ENSG00000130201	1.57133
0.255532	0.000349323	0.00349697	ENSG00000044446	2.56248
-0.216467	0.000351118	0.00350963	ENSG00000183049	1.72287
-0.214052	0.000352641	0.00351953	ENSG00000169126	1.30478
-0.203621	0.00035579	0.0035456	ENSG00000107443	3.9086
0.581075	0.00035769	0.00355916	ENSG00000147257	5.74628
-0.744691	0.000358577	0.00356263	ENSG00000248632	2.31014
-0.370386	0.000362877	0.00359994	ENSG00000245680	1.67273
-0.189512	0.000363518	0.00360088	ENSG00000196236	2.335
-0.121969	0.0003661	0.00361973	ENSG00000166503	5.35466
-0.248971	0.000366516	0.00361973	ENSG00000152404	3.61076
-0.224914	0.000368485	0.00363374	ENSG00000270081	3.09641
0.111307	0.000372613	0.00366664	ENSG00000015676	3.04447
0.246074	0.00037293	0.00366664	ENSG00000069535	1.21703
0.178772	0.00037622	0.00369348	ENSG00000186806	2.31564
0.471211	0.000380501	0.00372968	ENSG00000151012	2.86104
-0.17265	0.000381035	0.00372968	ENSG00000062725	1.99108
-0.265562	0.00038494	0.00375854	ENSG00000198221	1.46552
-0.474558	0.000385122	0.00375854	ENSG00000113248	2.47137
0.209101	0.00038627	0.00376419	ENSG00000149257	6.72773
0.123353	0.000387309	0.00376875	ENSG00000167987	2.81384
0.140312	0.000388161	0.00377149	ENSG00000117408	2.63823
0.300968	0.00038884	0.00377254	ENSG00000171365	2.2631
-0.287734	0.000389635	0.00377471	ENSG00000198625	2.70872
-0.201708	0.000390539	0.00377792	ENSG00000131171	4.94619
-0.247859	0.000395249	0.00381332	ENSG00000171295	1.36221
-0.409992	0.000395352	0.00381332	ENSG00000153707	3.01689
0.201796	0.000396081	0.00381478	ENSG00000196182	2.7185
0.54693	0.000399024	0.00383753	ENSG00000077009	5.36861
0.193286	0.000402319	0.00386218	ENSG00000136156	6.25818
-0.237734	0.000402756	0.00386218	ENSG00000184005	2.42361
0.168228	0.000405335	0.00388128	ENSG00000141179	1.87468
-0.146953	0.000408361	0.00390459	ENSG00000180771	1.26011
-0.197246	0.000410454	0.00391894	ENSG00000084774	5.08759
0.264073	0.00041136	0.00392192	ENSG00000073464	1.9504
0.512411	0.000412652	0.00392857	ENSG00000117868	4.35179
0.157297	0.000413688	0.00393276	ENSG00000175416	3.26683
0.303959	0.000418088	0.00396888	ENSG00000165195	2.16782
0.127325	0.000418891	0.0039708	ENSG00000152465	2.35145
-0.222547	0.000421482	0.00398964	ENSG00000185875	2.55731
-0.163145	0.000425072	0.00401786	ENSG00000144712	2.18471
0.291747	0.000426707	0.00402755	ENSG00000165996	2.38309
-0.240682	0.000427479	0.00402909	ENSG00000177200	2.52594
-0.149189	0.000430468	0.0040411	ENSG00000109189	3.48552
-0.137301	0.000431084	0.0040411	ENSG00000236287	3.12842
0.440256	0.000431174	0.0040411	ENSG00000105146	2.1406
-0.120945	0.0004312	0.0040411	ENSG00000119661	1.86545
-0.198335	0.000433129	0.00405343	ENSG00000123352	2.91606
0.10689	0.000435223	0.00406726	ENSG00000158156	3.08019
0.175873	0.000439838	0.00410459	ENSG00000170275	4.77139
-0.267051	0.000450748	0.00420046	ENSG00000006468	3.42658
-0.368368	0.000451566	0.00420216	ENSG00000223547	2.08583
-0.198829	0.000455285	0.00423081	ENSG00000173451	1.346
0.297218	0.000457764	0.00424787	ENSG00000135424	3.48892
0.334679	0.000459636	0.00425926	ENSG00000261409	1.73918
0.179811	0.000461148	0.00426729	ENSG00000110697	2.83284
-0.148849	0.000466453	0.00431034	ENSG00000112739	4.33661
0.193581	0.000474178	0.00436937	ENSG00000185608	2.91989
-0.14041	0.000475124	0.00436937	ENSG00000143409	2.146
0.233589	0.00047559	0.00436937	ENSG00000167705	1.85916
-0.15253	0.000475924	0.00436937	ENSG00000120253	4.77161
-0.190976	0.000476351	0.00436937	ENSG00000168807	2.42662
-0.240355	0.000476808	0.00436937	ENSG00000172340	4.9023
0.133324	0.000479133	0.00438237	ENSG00000164088	1.16206
-0.257902	0.000479554	0.00438237	ENSG00000169760	1.69845
-0.244757	0.000483689	0.00441405	ENSG00000075043	3.44148
-0.291063	0.000485233	0.00442073	ENSG00000178882	1.67236
-0.144557	0.000485759	0.00442073	ENSG00000089775	1.46819
0.150146	0.000488444	0.00443905	ENSG00000187595	1.27546
-0.154992	0.000490495	0.00445156	ENSG00000146676	3.58732
-0.20767	0.000492076	0.00445979	ENSG00000138398	4.64518
0.270219	0.000493845	0.00446969	ENSG00000102078	1.63794
-0.461408	0.000495888	0.00448204	ENSG00000244879	2.79232
-0.140429	0.000497692	0.0044922	ENSG00000162613	5.63273
-0.263935	0.000499514	0.0045025	ENSG00000169169	3.13278
-0.168657	0.00050142	0.00451352	ENSG00000139350	3.81142
-0.27418	0.000507215	0.00455947	ENSG00000198189	2.99687
-0.10564	0.000514899	0.00462225	ENSG00000196591	5.05483
0.181824	0.000515675	0.00462294	ENSG00000198915	2.42159
-0.147646	0.000518613	0.00464298	ENSG00000174628	1.47337
0.151037	0.000521173	0.00465959	ENSG00000138279	4.9372
-0.246355	0.000523439	0.00467352	ENSG00000164199	2.06909
0.226912	0.000524674	0.00467823	ENSG00000242013	2.12642
-0.188636	0.000525504	0.00467931	ENSG00000197162	1.96193
0.155153	0.000527028	0.00468656	ENSG00000131871	2.95917
0.170304	0.000531145	0.00471491	ENSG00000123395	3.38508
0.309127	0.000531642	0.00471491	ENSG00000117525	1.72666
-0.153261	0.000532947	0.00472014	ENSG00000106771	4.33047
-0.221222	0.000536713	0.00474713	ENSG00000153944	2.89628
-0.258368	0.000538639	0.0047578	ENSG00000182141	3.22324
0.142177	0.000544935	0.00480698	ENSG00000100417	1.40924
-0.175405	0.00055005	0.00484564	ENSG00000113318	3.35808
-0.402094	0.000550811	0.00484588	ENSG00000197124	2.26668
-0.245843	0.000552136	0.00484705	ENSG00000119969	4.31917
-0.221885	0.000553539	0.00484705	ENSG00000111879	1.80874
0.218887	0.00055362	0.00484705	ENSG00000174939	2.59123
-0.165128	0.000553879	0.00484705	ENSG00000136828	2.29732
0.315431	0.000561064	0.00489611	ENSG00000125878	2.17362
0.214674	0.000561825	0.00489611	ENSG00000127564	3.34491
0.186232	0.000562101	0.00489611	ENSG00000155984	1.24025
0.505643	0.000562449	0.00489611	ENSG00000130176	3.02182
0.259735	0.000567691	0.00493523	ENSG00000198624	2.16222
-1.07943	0.000568851	0.00493882	ENSG00000258486	8.3482
-0.27035	0.000570987	0.00495006	ENSG00000185274	4.01723
-0.153074	0.00057226	0.00495006	ENSG00000153914	2.2571
0.177208	0.000572651	0.00495006	ENSG00000040487	2.62153
-0.248272	0.000573141	0.00495006	ENSG00000270696	3.84332
-0.341927	0.000574667	0.00495675	ENSG00000115380	2.93166
-0.19876	0.000577908	0.00497821	ENSG00000163125	3.29185
-0.17171	0.00057931	0.00498379	ENSG00000132842	3.81364
-0.230375	0.000580769	0.00498984	ENSG00000161082	1.8691
0.279115	0.000581939	0.0049934	ENSG00000065833	2.33796
-0.346223	0.000585103	0.00500815	ENSG00000162545	2.40342
-0.160949	0.000585722	0.00500815	ENSG00000204371	4.17296
0.264633	0.000585932	0.00500815	ENSG00000181817	4.0317
-0.116569	0.00059006	0.00503418	ENSG00000078043	2.75644
0.266162	0.000590501	0.00503418	ENSG00000106610	2.45985
-0.10874	0.000596118	0.00507552	ENSG00000148429	2.32286
-0.141777	0.000598214	0.00508681	ENSG00000180376	1.86215
-0.291159	0.000603105	0.0051218	ENSG00000109586	4.41457
0.148767	0.000608654	0.00514703	ENSG00000163902	5.94552
0.448059	0.000608705	0.00514703	ENSG00000170345	1.75199
-0.226154	0.000609045	0.00514703	ENSG00000048649	3.37117
-0.21487	0.00060989	0.00514703	ENSG00000145685	3.16468
-0.150275	0.00060997	0.00514703	ENSG00000162437	3.26561
0.240825	0.000617393	0.00520217	ENSG00000182199	5.56141
-0.179321	0.000618443	0.00520217	ENSG00000178567	2.27633
-0.23729	0.000618868	0.00520217	ENSG00000100167	3.82149
0.143761	0.000620574	0.00520989	ENSG00000160753	3.162
0.353508	0.000622269	0.00521573	ENSG00000139998	3.86847
-0.37405	0.000623378	0.00521573	ENSG00000164056	3.39742
0.234847	0.000623638	0.00521573	ENSG00000162073	3.45002
-0.150756	0.000624554	0.00521679	ENSG00000017797	4.93917
-0.530731	0.000630261	0.00524893	ENSG00000238578	3.69443
-0.434415	0.000630398	0.00524893	ENSG00000113356	5.49816
-0.237471	0.000630786	0.00524893	ENSG00000169604	3.38665
-0.212907	0.000633989	0.00526895	ENSG00000182263	2.55332
-0.290504	0.000636591	0.00528393	ENSG00000214223	6.49428
0.14507	0.000637848	0.00528772	ENSG00000117385	3.12789
0.531702	0.000640336	0.00530019	ENSG00000133083	2.60046
-0.134184	0.000641022	0.00530019	ENSG00000112851	2.93762
-0.263562	0.000641759	0.00530019	ENSG00000164430	1.34979
-0.154666	0.000643327	0.00530651	ENSG00000139737	3.03642
0.165432	0.000645637	0.00531892	ENSG00000106636	4.79098
0.204796	0.000646763	0.00532157	ENSG00000143554	2.46857
-0.155395	0.000649148	0.00533408	ENSG00000151150	2.33429
-0.190772	0.000649956	0.00533408	ENSG00000095951	2.01397
-0.241594	0.000650706	0.00533408	ENSG00000247556	5.05411
-0.2225	0.000651591	0.00533472	ENSG00000123179	5.3753
0.230012	0.000654325	0.00534873	ENSG00000204386	2.17409
-0.256114	0.000655353	0.00534873	ENSG00000272155	1.3846
0.361428	0.000656459	0.00534873	ENSG00000186767	3.03739
0.190311	0.000656541	0.00534873	ENSG00000102178	3.49784
0.145875	0.000657822	0.00535177	ENSG00000125971	4.31949
0.216836	0.000658535	0.00535177	ENSG00000063241	3.27026
-0.298851	0.000661003	0.00536523	ENSG00000242970	1.67866
-0.269384	0.00066212	0.0053677	ENSG00000273281	2.12119
0.234213	0.000666678	0.00539803	ENSG00000076043	3.74857
-0.200274	0.00067023	0.00541978	ENSG00000234616	1.53677
-0.144192	0.000671004	0.00541978	ENSG00000197111	5.43434
-0.272269	0.000672932	0.00542872	ENSG00000007264	2.31353
0.148684	0.000677906	0.00546217	ENSG00000148925	3.3917
-0.154325	0.000680806	0.00547328	ENSG00000104177	3.79203
-0.449968	0.000680941	0.00547328	ENSG00000183098	3.12245
0.271812	0.000685245	0.00550118	ENSG00000106367	4.84807
-0.179189	0.000686743	0.00550162	ENSG00000172888	2.36971
0.182109	0.000687698	0.00550162	ENSG00000100065	2.33319
0.134097	0.000687798	0.00550162	ENSG00000101246	1.43218
-0.13968	0.000690561	0.00550429	ENSG00000153015	4.31818
0.172583	0.000690693	0.00550429	ENSG00000103034	1.95575
0.23911	0.000691948	0.00550429	ENSG00000106105	6.1345
0.230998	0.000692572	0.00550429	ENSG00000263470	3.26712
-0.207681	0.000692707	0.00550429	ENSG00000039319	2.5818
-0.146832	0.000693131	0.00550429	ENSG00000120647	3.46157
0.175321	0.000696985	0.00552826	ENSG00000125827	2.21332
-0.157987	0.000701885	0.00555936	ENSG00000152454	3.24648
0.272897	0.000702734	0.00555936	ENSG00000273209	1.38187
0.22719	0.000703431	0.00555936	ENSG00000160932	4.89948
0.195228	0.000709153	0.00559789	ENSG00000133983	3.7525
0.100062	0.00071177	0.00560609	ENSG00000137409	5.94307
-0.137514	0.000711889	0.00560609	ENSG00000196646	1.92769
-0.207921	0.000718475	0.00565122	ENSG00000079102	1.46088
-0.135452	0.000723693	0.00568549	ENSG00000106346	2.64208
0.181187	0.000724614	0.00568596	ENSG00000141068	2.11363
-0.190778	0.000726771	0.00569318	ENSG00000178764	3.29018
0.303826	0.000728035	0.00569318	ENSG00000078549	2.28387
0.216304	0.000728118	0.00569318	ENSG00000161904	3.36869
-0.158721	0.000729857	0.00570003	ENSG00000075790	2.16306
0.127891	0.000732485	0.0057138	ENSG00000101474	5.19055
0.193593	0.000733635	0.00571602	ENSG00000229368	1.21592
0.249312	0.000735274	0.00571865	ENSG00000087086	10.2656
0.187149	0.000736434	0.00571865	ENSG00000166794	7.06329
-0.496591	0.000736569	0.00571865	ENSG00000200170	1.79575
0.18711	0.000739645	0.00573579	ENSG00000130545	3.09181
-0.209996	0.000742974	0.00575428	ENSG00000167081	3.67775
-0.394496	0.000743771	0.00575428	ENSG00000261474	1.79514
-0.177552	0.0007498	0.00578752	ENSG00000138002	1.72574
0.210876	0.000749819	0.00578752	ENSG00000196116	1.22596
-0.252905	0.000754622	0.00581779	ENSG00000249863	1.55429
0.536558	0.000757299	0.00583163	ENSG00000142871	4.98537
0.35764	0.000759592	0.00584248	ENSG00000120057	1.41718
-0.133402	0.000762606	0.00585884	ENSG00000183963	1.55891
-0.445402	0.000764625	0.00586752	ENSG00000173041	2.84469
-0.179315	0.00076633	0.00587379	ENSG00000251474	1.57023
0.216906	0.00077473	0.00593129	ENSG00000106123	1.88101
-0.209885	0.000777192	0.00594326	ENSG00000105708	2.35834
0.189464	0.000785245	0.00599789	ENSG00000143367	2.37111
-0.241657	0.000790044	0.00602758	ENSG00000260296	1.4908
0.942347	0.000795062	0.00605887	ENSG00000234273	2.10602
-0.157361	0.000796106	0.00605983	ENSG00000154727	3.83011
-0.136042	0.000798596	0.00607179	ENSG00000272325	4.08204
0.229877	0.000803283	0.00610041	ENSG00000124466	1.32868
-0.376654	0.000805731	0.00611132	ENSG00000268357	3.01643
0.269318	0.000806869	0.00611132	ENSG00000232119	3.25285
-0.109322	0.000807726	0.00611132	ENSG00000158636	2.42047
-0.151539	0.00080842	0.00611132	ENSG00000180354	1.58172
-0.241946	0.000813956	0.00614284	ENSG00000198740	2.99673
0.201894	0.000814448	0.00614284	ENSG00000215301	6.14718
0.20448	0.000819769	0.00617592	ENSG00000154511	2.19064
-0.369332	0.000821888	0.00617824	ENSG00000260719	2.0251
0.227972	0.000821948	0.00617824	ENSG00000106772	1.56669
-0.177792	0.000825459	0.00619759	ENSG00000136100	2.98327
0.342851	0.00083004	0.00622491	ENSG00000153132	1.70848
-0.243237	0.000831554	0.00622919	ENSG00000116883	1.89609
-0.140067	0.000833217	0.00623458	ENSG00000137942	5.46751
0.214852	0.000842987	0.00630055	ENSG00000204272	4.62104
0.149906	0.000850433	0.00634902	ENSG00000101363	4.30925
-0.258241	0.000855523	0.0063798	ENSG00000144749	5.17629
0.229662	0.000858192	0.00638574	ENSG00000103187	4.58304
-0.256094	0.000858251	0.00638574	ENSG00000117020	2.60218
-0.336703	0.000861348	0.00639259	ENSG00000199804	1.4831
-0.158746	0.000861809	0.00639259	ENSG00000156802	3.35279
-0.124342	0.000862075	0.00639259	ENSG00000120696	2.91125
-0.241966	0.000867351	0.0064175	ENSG00000141404	2.88798
0.303736	0.000867377	0.0064175	ENSG00000130208	4.08611
0.442071	0.000868479	0.00641811	ENSG00000114270	1.52093
-0.116446	0.000869402	0.00641811	ENSG00000165355	2.8708
-0.159358	0.000872486	0.00643369	ENSG00000083642	2.78191
-0.215677	0.000874961	0.00644475	ENSG00000083844	2.31184
0.175165	0.000876168	0.00644645	ENSG00000171428	1.33906
0.208247	0.000877817	0.00644873	ENSG00000158813	2.10625
0.209617	0.000879931	0.00644873	ENSG00000171100	1.47868
-0.276006	0.00088029	0.00644873	ENSG00000196911	2.68418
0.400268	0.000880382	0.00644873	ENSG00000100292	3.03867
-0.139269	0.000887512	0.00649376	ENSG00000167595	1.90831
-0.132089	0.000896002	0.00654863	ENSG00000235109	1.3598
-0.153733	0.000897781	0.00655438	ENSG00000144868	1.46635
0.291044	0.00089963	0.00656063	ENSG00000006327	4.62987
0.394044	0.000903239	0.00657969	ENSG00000152661	8.64542
0.339088	0.000906896	0.00659905	ENSG00000104518	2.42945
-0.112388	0.00090923	0.00660265	ENSG00000168661	1.87278
0.125819	0.00090939	0.00660265	ENSG00000103855	5.01032
0.229538	0.000912035	0.00661205	ENSG00000129282	2.21761
0.30063	0.000912686	0.00661205	ENSG00000129680	2.80599
0.259271	0.000917039	0.00663631	ENSG00000171552	4.50776
-0.169899	0.000918607	0.00664038	ENSG00000188322	5.13259
0.161327	0.000922085	0.00665824	ENSG00000103502	3.90165
-0.190686	0.000925171	0.00667323	ENSG00000228998	2.07235
-0.187358	0.000927968	0.0066861	ENSG00000134986	4.95219
0.311937	0.000929262	0.00668813	ENSG00000170775	2.00461
-0.428626	0.000930615	0.00669058	ENSG00000139364	2.77736
0.165801	0.000936628	0.00672649	ENSG00000125733	4.44431
-0.225747	0.00093979	0.00674188	ENSG00000005483	3.35977
-0.279672	0.00094235	0.00675291	ENSG00000272452	2.01012
-0.310787	0.000944363	0.00676001	ENSG00000112852	3.47126
-0.206854	0.000947292	0.00677363	ENSG00000170915	2.82755
-0.144996	0.00094875	0.00677672	ENSG00000155545	3.40892
-0.167215	0.000955779	0.00681836	ENSG00000008382	3.41199
-0.0955143	0.000957249	0.00681836	ENSG00000108296	2.48416
-0.354418	0.000957675	0.00681836	ENSG00000128594	1.96992
-0.334115	0.000961652	0.0068393	ENSG00000254206	2.34269
0.177882	0.00096399	0.00684404	ENSG00000109113	5.22062
-0.163024	0.000964618	0.00684404	ENSG00000155974	1.97143
-0.165507	0.000965426	0.00684404	ENSG00000106415	2.86364
-0.154197	0.0009676	0.0068521	ENSG00000122482	3.9245
0.125227	0.000970053	0.00686212	ENSG00000115310	5.81918
0.256545	0.000976769	0.00690223	ENSG00000118263	2.23657
0.291143	0.000978567	0.00690755	ENSG00000205363	2.13353
-0.198857	0.000988049	0.00696704	ENSG00000116199	4.18376
0.25862	0.0009917	0.00698533	ENSG00000134597	3.69821
-0.158813	0.000994205	0.00699552	ENSG00000083544	2.7577
0.161807	0.000996171	0.0070019	ENSG00000167642	5.05328
-0.213385	0.000997975	0.00700712	ENSG00000116990	3.24042
-0.653032	0.00099914	0.00700786	ENSG00000197461	3.41679
0.204229	0.00100147	0.00701674	ENSG00000146416	2.51988
-0.117954	0.00100503	0.0070342	ENSG00000176749	2.21398
-0.284815	0.00100649	0.00703565	ENSG00000177706	2.70865
-0.168085	0.00100736	0.00703565	ENSG00000198315	3.34878
-0.329225	0.0010137	0.00707247	ENSG00000198420	4.01293
0.202536	0.00101517	0.00707523	ENSG00000110446	1.62551
0.173473	0.00101708	0.00708106	ENSG00000150977	2.10796
0.289951	0.00102246	0.00711026	ENSG00000197565	2.3947
-0.182899	0.00102342	0.00711026	ENSG00000242615	1.43671
0.26425	0.00102817	0.00713569	ENSG00000181788	3.22719
0.304325	0.00102978	0.00713937	ENSG00000035403	7.14072
0.193778	0.00104516	0.00723844	ENSG00000122971	1.96591
0.10804	0.00104796	0.00725021	ENSG00000119401	2.85586
-0.172369	0.00105361	0.00728169	ENSG00000184613	3.88885
0.184405	0.00105843	0.00730733	ENSG00000163956	3.03201
0.202371	0.00106002	0.00731069	ENSG00000143771	3.94104
-0.153755	0.00106343	0.00732654	ENSG00000183137	1.89767
-0.108183	0.00106735	0.00734592	ENSG00000074266	2.38665
0.795875	0.00107359	0.00738117	ENSG00000241781	1.76221
0.124071	0.00107871	0.00740867	ENSG00000184432	4.69419
-0.392467	0.00108194	0.00741603	ENSG00000207696	1.46143
-0.497818	0.00108203	0.00741603	ENSG00000267541	1.79571
-0.159619	0.00108876	0.00745445	ENSG00000154380	5.14366
0.220319	0.00109056	0.00745906	ENSG00000117691	3.67357
0.0943676	0.00109992	0.00751524	ENSG00000184277	1.57
-0.134	0.00110294	0.0075281	ENSG00000182504	2.00925
0.261299	0.0011084	0.00755353	ENSG00000122783	2.44326
0.159695	0.00110895	0.00755353	ENSG00000100319	1.88856
-0.221553	0.00111155	0.00756265	ENSG00000250312	1.47724
-0.161279	0.00111372	0.00756265	ENSG00000145495	3.99106
-0.237983	0.00111372	0.00756265	ENSG00000267152	1.58906
-0.12838	0.00111738	0.0075773	ENSG00000083814	1.64025
0.25201	0.00111817	0.0075773	ENSG00000112715	2.16927
-0.611461	0.00113296	0.0076696	ENSG00000138829	3.2074
0.253476	0.00113573	0.00768048	ENSG00000260025	2.53317
-0.118893	0.00113748	0.00768452	ENSG00000149313	3.66293
0.290693	0.00114706	0.00773971	ENSG00000100902	1.29472
-0.131425	0.001148	0.00773971	ENSG00000138756	2.3706
-0.177632	0.00114989	0.00774456	ENSG00000171914	2.15268
0.306086	0.00115394	0.00775157	ENSG00000166448	1.30147
0.164164	0.00115454	0.00775157	ENSG00000165886	3.61723
0.181406	0.00115471	0.00775157	ENSG00000108828	6.63803
0.202347	0.00115562	0.00775157	ENSG00000101298	1.28543
-0.113577	0.00115727	0.00775468	ENSG00000187790	1.82832
0.407435	0.00115843	0.00775468	ENSG00000101850	3.1354
-0.390074	0.00116053	0.00775824	ENSG00000243015	3.40616
-0.939399	0.00116131	0.00775824	ENSG00000135549	4.14855
-0.125529	0.00116475	0.00777331	ENSG00000169989	1.23575
-0.112654	0.00116708	0.00778104	ENSG00000137502	1.13995
0.463122	0.00116839	0.00778191	ENSG00000103257	5.97403
0.268874	0.00116991	0.00778417	ENSG00000177854	1.80361
0.361844	0.00117279	0.00779552	ENSG00000172935	1.86295
-0.0991221	0.00117973	0.00783374	ENSG00000124795	6.65567
0.20787	0.00118693	0.00787362	ENSG00000055118	1.77618
-0.154916	0.00119093	0.00789223	ENSG00000081386	2.37011
0.998272	0.00119287	0.00789717	ENSG00000243004	2.81679
-0.42971	0.00119424	0.00789833	ENSG00000199331	1.56079
-0.213118	0.0011972	0.00791001	ENSG00000211456	3.91638
0.166813	0.00120373	0.0079452	ENSG00000072786	1.8259
-0.34553	0.00121396	0.0080047	ENSG00000188206	3.21431
0.254197	0.00121636	0.00800514	ENSG00000115641	2.26698
-0.189394	0.00121645	0.00800514	ENSG00000134852	2.2448
-0.163145	0.00122049	0.00802373	ENSG00000138160	5.13416
0.18448	0.00122262	0.00802979	ENSG00000213654	1.30406
-0.168446	0.00122554	0.00803509	ENSG00000198298	1.7319
-0.169386	0.00122586	0.00803509	ENSG00000097096	1.77594
0.126975	0.00122826	0.00803906	ENSG00000144741	2.21072
-0.104095	0.0012289	0.00803906	ENSG00000119203	5.51657
0.278394	0.00123126	0.00804653	ENSG00000184785	1.38764
-0.231455	0.00123385	0.00805131	ENSG00000186530	1.62397
0.15255	0.00123443	0.00805131	ENSG00000069424	1.20021
-0.306473	0.00123814	0.00806753	ENSG00000198580	1.84167
-0.265923	0.0012398	0.00807038	ENSG00000060982	5.76125
-0.139946	0.00125624	0.00815172	ENSG00000152520	3.49606
0.189053	0.00125658	0.00815172	ENSG00000096060	3.41411
0.135643	0.00125762	0.00815172	ENSG00000100258	3.44682
-0.240256	0.00125773	0.00815172	ENSG00000215908	2.61223
-0.150155	0.00125846	0.00815172	ENSG00000165525	3.15617
-0.127045	0.00126005	0.00815401	ENSG00000174953	3.97746
-0.248632	0.00126204	0.00815892	ENSG00000144724	4.11879
-0.275387	0.00126804	0.00818495	ENSG00000169855	4.44015
0.25019	0.00126855	0.00818495	ENSG00000124920	1.39688
-0.177702	0.00127021	0.00818658	ENSG00000197056	3.62391
-0.148507	0.00127128	0.00818658	ENSG00000244754	2.9709
0.296225	0.00127938	0.00823072	ENSG00000043143	2.33794
0.177458	0.00128303	0.00824618	ENSG00000135776	2.28212
0.160139	0.00128471	0.00824896	ENSG00000237190	4.66223
-0.130484	0.00128769	0.00825627	ENSG00000196505	1.75045
0.136449	0.00128959	0.00825627	ENSG00000163900	1.81152
0.157397	0.0012896	0.00825627	ENSG00000125775	1.20965
0.18462	0.00129326	0.00827173	ENSG00000183955	2.53611
-0.337422	0.00129514	0.0082757	ENSG00000253636	1.81858
0.151209	0.00129641	0.00827583	ENSG00000157020	4.49842
0.132916	0.00129861	0.00827676	ENSG00000136874	2.43126
-0.387851	0.00129906	0.00827676	ENSG00000185668	3.6831
-0.398351	0.00130234	0.00828867	ENSG00000253047	1.70139
0.21632	0.00130344	0.00828867	ENSG00000102221	2.97572
-0.23996	0.00130901	0.00831568	ENSG00000146247	4.15375
0.679725	0.0013102	0.00831568	ENSG00000178947	2.42746
-0.110124	0.00131425	0.00833334	ENSG00000127993	1.67334
-0.118026	0.00131697	0.00834258	ENSG00000123607	2.66781
-0.0985299	0.00131911	0.00834818	ENSG00000128915	3.15528
0.227975	0.00132131	0.0083541	ENSG00000235750	2.60025
0.16972	0.00133514	0.00843344	ENSG00000167543	2.27366
-0.321218	0.00133884	0.00844872	ENSG00000136504	4.91188
-0.315326	0.0013443	0.00847388	ENSG00000196247	3.08715
0.149415	0.0013461	0.00847388	ENSG00000163964	2.21864
0.58064	0.00134667	0.00847388	ENSG00000188707	1.77907
-0.162476	0.00134866	0.0084783	ENSG00000113391	2.50245
-0.149049	0.0013503	0.00848058	ENSG00000173542	3.16393
0.175702	0.00135497	0.00850177	ENSG00000196821	5.26874
-0.123217	0.00135755	0.00850233	ENSG00000087338	3.43384
-0.169415	0.00135763	0.00850233	ENSG00000071794	4.61065
-0.156542	0.00135957	0.00850576	ENSG00000142599	3.94073
0.178489	0.0013615	0.00850576	ENSG00000135446	5.57181
0.174927	0.00136306	0.00850576	ENSG00000168936	3.7432
-0.156703	0.00136333	0.00850576	ENSG00000189007	2.10698
-0.151311	0.00136785	0.00852595	ENSG00000131061	1.29498
0.325048	0.00137208	0.00853411	ENSG00000211445	3.39632
0.169839	0.00137226	0.00853411	ENSG00000142544	1.82733
-0.479933	0.00137469	0.00853411	ENSG00000256185	3.96365
-0.120088	0.00137518	0.00853411	ENSG00000143919	2.4114
0.176708	0.00137632	0.00853411	ENSG00000143845	2.57362
-0.500713	0.00137691	0.00853411	ENSG00000179294	1.86614
-0.119355	0.00138319	0.00856497	ENSG00000103510	3.73019
0.308261	0.00138569	0.00857185	ENSG00000188501	1.95904
0.193326	0.00138689	0.00857185	ENSG00000258056	2.08285
0.15088	0.00138831	0.00857263	ENSG00000176473	1.61128
-0.123153	0.00138997	0.00857273	ENSG00000185305	2.94654
0.16309	0.00139093	0.00857273	ENSG00000083444	4.06581
-0.272739	0.00140313	0.00863988	ENSG00000078687	2.71019
-0.146023	0.00140562	0.00864714	ENSG00000055211	4.10001
-0.180963	0.00141038	0.00866839	ENSG00000108091	4.32152
-0.143356	0.00141426	0.00868414	ENSG00000166263	1.41501
-0.156434	0.00141617	0.00868444	ENSG00000137343	2.20463
-0.247369	0.00141694	0.00868444	ENSG00000267756	1.6086
0.142064	0.00142127	0.00868954	ENSG00000111737	3.56514
0.288059	0.00142129	0.00868954	ENSG00000125731	2.00332
-0.0937164	0.0014222	0.00868954	ENSG00000169696	1.85305
-0.205533	0.00142303	0.00868954	ENSG00000187240	2.01024
-0.214449	0.00142469	0.00869163	ENSG00000254635	2.96329
0.139879	0.00142692	0.00869449	ENSG00000151092	2.32266
0.288569	0.00142779	0.00869449	ENSG00000225548	1.53621
-0.269356	0.00143535	0.00872379	ENSG00000259781	5.74674
-0.369053	0.00143541	0.00872379	ENSG00000061918	1.38994
-0.411167	0.00143656	0.00872379	ENSG00000171466	3.2811
-0.208042	0.00144315	0.00875056	ENSG00000181894	3.17171
-0.0917386	0.00144362	0.00875056	ENSG00000101343	3.58309
0.148267	0.00144717	0.00876405	ENSG00000134153	4.25158
0.170675	0.00145082	0.00877812	ENSG00000198722	4.22304
-0.143631	0.00145294	0.00878209	ENSG00000181827	3.53718
0.510788	0.00145414	0.00878209	ENSG00000156925	5.08957
0.460886	0.00145692	0.00878764	ENSG00000155760	6.65187
-0.235527	0.00145941	0.00878764	ENSG00000231025	1.82789
0.178643	0.00145963	0.00878764	ENSG00000105520	2.18165
-0.980942	0.00146038	0.00878764	ENSG00000251562	6.27537
-0.213685	0.00146247	0.00879223	ENSG00000165338	1.38439
0.184925	0.00146865	0.00882137	ENSG00000063660	3.2742
-0.321796	0.00147061	0.00882509	ENSG00000270441	1.45487
-0.563159	0.00147935	0.00886947	ENSG00000270704	5.45562
0.140869	0.00148336	0.00888012	ENSG00000157593	4.19745
0.143431	0.00148381	0.00888012	ENSG00000183155	2.15885
0.205461	0.00149583	0.00894397	ENSG00000085117	1.44543
-0.199815	0.00151052	0.00902364	ENSG00000164221	3.1417
-0.172827	0.00152418	0.00909701	ENSG00000100105	4.21708
0.231239	0.00152793	0.00911114	ENSG00000102218	2.4368
0.11739	0.00153038	0.00911756	ENSG00000142230	6.37614
0.193585	0.00154842	0.00921671	ENSG00000168701	3.18888
-0.190734	0.0015609	0.00927909	ENSG00000198150	1.18712
-0.123656	0.00156171	0.00927909	ENSG00000006114	2.60947
0.144286	0.00156403	0.00928439	ENSG00000185838	1.34329
-0.129786	0.00156541	0.00928439	ENSG00000154001	4.01449
-0.178842	0.00157172	0.00931069	ENSG00000003756	3.07055
-0.138396	0.00157267	0.00931069	ENSG00000144395	1.41196
-0.179207	0.00157439	0.00931258	ENSG00000164663	2.3732
-0.472907	0.00157591	0.00931321	ENSG00000267904	2.40119
-0.147122	0.00157794	0.00931641	ENSG00000121058	4.01476
0.432553	0.00157927	0.00931641	ENSG00000175274	3.81333
0.206278	0.00159052	0.0093744	ENSG00000092841	6.17385
0.123895	0.001595	0.00939191	ENSG00000126247	5.41344
0.183937	0.00159633	0.00939191	ENSG00000186318	1.78747
-0.211887	0.00159841	0.00939577	ENSG00000139354	2.36175
0.113397	0.00160183	0.00940749	ENSG00000101421	5.67846
-0.164386	0.00160381	0.00941073	ENSG00000156110	3.56382
0.165881	0.00161465	0.00945932	ENSG00000139112	4.67002
0.932941	0.00161554	0.00945932	ENSG00000143632	2.23589
0.222668	0.00161729	0.00945932	ENSG00000122642	2.09341
-0.136756	0.00161781	0.00945932	ENSG00000100425	3.42513
-0.142546	0.00162229	0.00947282	ENSG00000177000	1.74688
0.181193	0.00162299	0.00947282	ENSG00000132256	2.78627
-0.291998	0.00162479	0.00947496	ENSG00000100027	2.89528
-0.420709	0.00162657	0.00947694	ENSG00000171517	2.74339
0.604895	0.00163093	0.00949373	ENSG00000175197	2.06976
-0.0905488	0.00163232	0.00949373	ENSG00000141956	1.2493
-0.198939	0.00164084	0.00953488	ENSG00000186812	3.25689
-0.138952	0.0016452	0.00955184	ENSG00000189042	2.48029
-0.132298	0.00165296	0.00958842	ENSG00000100578	2.67199
0.224125	0.00165888	0.00961438	ENSG00000253313	2.77572
0.140764	0.0016681	0.0096593	ENSG00000205670	1.74474
-0.18113	0.00167851	0.00970576	ENSG00000181690	2.70633
-0.184339	0.00167906	0.00970576	ENSG00000064199	1.26066
0.119786	0.00168093	0.00970809	ENSG00000125868	5.90717
0.273208	0.0016837	0.00971093	ENSG00000101194	2.46732
0.319798	0.00168436	0.00971093	ENSG00000150551	1.68508
-0.200447	0.00169216	0.00974735	ENSG00000213443	1.39276
0.277919	0.00169612	0.0097617	ENSG00000185215	1.82696
-0.127886	0.0017002	0.00977665	ENSG00000127334	2.99127
0.103107	0.00170286	0.00978339	ENSG00000157916	3.57199
-0.222231	0.00170872	0.00980856	ENSG00000123870	1.61244
-0.413754	0.0017248	0.00989225	ENSG00000265917	2.68221
0.326681	0.00173179	0.00992375	ENSG00000101871	3.29949
0.114768	0.00173633	0.00993599	ENSG00000103066	1.80104
0.15298	0.00173783	0.00993599	ENSG00000116977	1.6825
-0.185196	0.00173844	0.00993599	ENSG00000113300	3.7857
-0.16976	0.00174486	0.0099641	ENSG00000246465	1.53542
0.155161	0.00174645	0.00996452	ENSG00000070718	2.34284
0.280567	0.00175275	0.00999187	ENSG00000184012	1.56737
-0.15097	0.00175478	0.0099948	ENSG00000123636	1.77313
0.152868	0.00175777	0.0100032	ENSG00000081059	1.18793
-0.147515	0.00176057	0.0100105	ENSG00000101126	5.27961
0.134114	0.00176296	0.0100155	ENSG00000114738	4.32819
-0.187675	0.0017765	0.0100837	ENSG00000128000	1.37722
0.293829	0.0017794	0.0100915	ENSG00000134809	4.88333
0.282894	0.00178219	0.0100987	ENSG00000136193	5.02349
0.17017	0.00180954	0.010228	ENSG00000146267	1.27099
-0.255783	0.00181007	0.010228	ENSG00000239213	2.24178
-0.185034	0.00181151	0.010228	ENSG00000105662	1.87845
-0.203887	0.00181269	0.010228	ENSG00000182010	2.72647
0.288179	0.00181274	0.010228	ENSG00000132688	6.21155
-0.14959	0.00181813	0.0102496	ENSG00000231113	1.22493
0.184334	0.00183198	0.0103189	ENSG00000109062	5.34587
-0.096278	0.00184048	0.0103579	ENSG00000196504	5.08195
-0.155294	0.00184913	0.0103977	ENSG00000141027	3.86423
-0.496656	0.00185118	0.0104005	ENSG00000101745	3.12909
-0.157318	0.00185531	0.0104148	ENSG00000149311	2.57345
-0.162512	0.00185803	0.0104212	ENSG00000163535	3.77132
0.362388	0.00186811	0.0104688	ENSG00000170439	1.62535
-0.170441	0.00187549	0.0105013	ENSG00000174989	2.99535
0.18809	0.00187887	0.0105113	ENSG00000132321	1.37769
0.195324	0.00189627	0.0105997	ENSG00000184205	2.49162
0.270691	0.00190449	0.0106366	ENSG00000143067	2.84598
0.129531	0.00191267	0.0106733	ENSG00000184508	3.15136
0.211099	0.00192838	0.0107518	ENSG00000185825	5.19449
-0.0970671	0.00193199	0.010759	ENSG00000257103	5.68503
-0.266528	0.00193292	0.010759	ENSG00000171757	1.37836
-0.129569	0.00195227	0.0108503	ENSG00000173588	2.22727
0.202477	0.0019526	0.0108503	ENSG00000166986	5.44992
-0.156419	0.00195604	0.0108603	ENSG00000186020	2.16722
0.204646	0.00195841	0.0108643	ENSG00000157625	2.03496
-0.100095	0.00196392	0.0108845	ENSG00000166526	3.50594
0.271207	0.00196534	0.0108845	ENSG00000056277	2.61509
-0.178353	0.00196854	0.0108914	ENSG00000184402	3.00049
-0.175837	0.0019699	0.0108914	ENSG00000176293	1.3676
0.282949	0.001989	0.0109879	ENSG00000092820	6.66362
-0.143747	0.00203278	0.01121	ENSG00000106546	1.83114
-0.338376	0.00203285	0.01121	ENSG00000152377	2.30427
-0.180842	0.0020343	0.01121	ENSG00000183354	2.37983
0.703565	0.00204397	0.0112534	ENSG00000128564	2.90995
-0.129517	0.0020463	0.0112534	ENSG00000105879	3.65761
0.117978	0.00204729	0.0112534	ENSG00000170348	5.92608
-0.136523	0.00204996	0.0112587	ENSG00000198648	3.79316
0.268651	0.00205443	0.0112739	ENSG00000101849	3.60067
-0.173636	0.00206475	0.0113212	ENSG00000162688	3.04767
-0.146982	0.00206741	0.0113263	ENSG00000005436	2.36179
0.143945	0.00207303	0.0113387	ENSG00000108479	3.00766
-0.181688	0.0020731	0.0113387	ENSG00000121413	2.76214
0.137841	0.00207624	0.0113465	ENSG00000120265	4.75959
-0.176918	0.002079	0.0113522	ENSG00000133739	2.48564
-0.203363	0.00209029	0.0114044	ENSG00000066032	1.51608
-0.477988	0.00209621	0.0114273	ENSG00000232677	3.78517
0.255049	0.00210098	0.0114438	ENSG00000104998	3.16114
-0.153574	0.00210548	0.0114589	ENSG00000164252	3.39339
-0.174946	0.00211067	0.0114767	ENSG00000187801	2.30056
0.165362	0.00211386	0.0114767	ENSG00000221955	1.45303
0.140297	0.00211546	0.0114767	ENSG00000126767	3.9874
-0.185712	0.00211569	0.0114767	ENSG00000089050	3.19037
0.274666	0.00213159	0.0115534	ENSG00000198860	4.22944
0.0932359	0.00214629	0.0116235	ENSG00000179151	3.49976
0.376735	0.00215289	0.0116456	ENSG00000249751	1.53139
-0.189094	0.00215388	0.0116456	ENSG00000149948	4.42994
-0.105855	0.00215582	0.0116465	ENSG00000133302	2.46518
0.112795	0.00216099	0.0116649	ENSG00000136807	4.5152
-0.378479	0.00216652	0.0116852	ENSG00000207721	2.6695
0.188513	0.00216909	0.0116895	ENSG00000111679	2.21862
0.41126	0.00217461	0.0117097	ENSG00000227081	3.45424
-0.131661	0.00218444	0.0117465	ENSG00000048991	3.78323
0.123454	0.002185	0.0117465	ENSG00000213995	2.69264
0.120742	0.00218817	0.011754	ENSG00000132825	1.27425
-0.151705	0.00219014	0.011755	ENSG00000127616	5.46338
0.146374	0.00219323	0.011762	ENSG00000159461	3.11848
0.152974	0.0022085	0.0118178	ENSG00000114956	5.32156
0.295433	0.00220854	0.0118178	ENSG00000169570	1.91202
-0.127676	0.00220899	0.0118178	ENSG00000148730	5.90276
0.101801	0.00221323	0.0118309	ENSG00000136868	4.43495
-0.145632	0.00221609	0.0118366	ENSG00000101190	3.30417
0.137473	0.00222151	0.0118546	ENSG00000166313	3.1341
-0.240699	0.00222305	0.0118546	ENSG00000145642	1.88962
-0.361757	0.00222765	0.0118696	ENSG00000198105	1.89299
0.147161	0.00223233	0.0118849	ENSG00000166847	3.90833
0.125565	0.00223499	0.0118895	ENSG00000159352	5.4572
0.123671	0.00223934	0.0119031	ENSG00000089693	5.73982
-0.171635	0.0022461	0.0119294	ENSG00000148690	2.03631
0.26652	0.00224812	0.0119305	ENSG00000105427	2.84742
-0.093377	0.00225201	0.0119416	ENSG00000120616	1.92457
-0.0935089	0.00226141	0.0119818	ENSG00000019144	1.95623
-0.172899	0.00226347	0.0119831	ENSG00000186687	2.57413
-0.358613	0.00227722	0.0120463	ENSG00000223756	4.74522
0.120821	0.00228148	0.0120592	ENSG00000092330	3.45643
-0.134686	0.0022888	0.0120882	ENSG00000100916	2.45417
0.656601	0.00229459	0.012109	ENSG00000255666	3.09257
0.242672	0.00230326	0.0121451	ENSG00000149150	2.88369
-0.445357	0.00231491	0.0121804	ENSG00000222489	2.01811
0.517233	0.00231508	0.0121804	ENSG00000105974	2.07936
0.460743	0.00231666	0.0121804	ENSG00000236876	1.40455
-0.0880468	0.00231777	0.0121804	ENSG00000173933	1.38976
0.319041	0.00231917	0.0121804	ENSG00000116096	2.26761
-0.190808	0.00233089	0.0122259	ENSG00000170759	5.46803
-0.228907	0.00233153	0.0122259	ENSG00000181007	2.19115
-0.294038	0.00233665	0.012243	ENSG00000196081	3.64573
-0.112522	0.0023438	0.0122708	ENSG00000116754	5.03819
-0.187314	0.00236544	0.012367	ENSG00000204611	3.42086
-0.124213	0.00236592	0.012367	ENSG00000089639	2.56005
0.164037	0.00236959	0.0123763	ENSG00000138031	2.95273
0.153634	0.0023727	0.0123828	ENSG00000151929	3.32001
0.233159	0.00237716	0.0123963	ENSG00000269190	2.52748
-0.201806	0.00238011	0.0124019	ENSG00000261452	2.49909
0.24546	0.00238755	0.0124252	ENSG00000003509	3.80481
-0.106851	0.00238834	0.0124252	ENSG00000187672	1.18395
-0.176883	0.00239144	0.0124315	ENSG00000184939	2.67319
0.236848	0.0023965	0.0124477	ENSG00000170421	6.24988
0.194254	0.00239913	0.0124477	ENSG00000135404	6.35904
-0.143378	0.0024002	0.0124477	ENSG00000106052	3.9918
0.16229	0.00240317	0.0124533	ENSG00000149328	1.1809
-0.148602	0.00241938	0.0125274	ENSG00000141577	3.08399
-0.127922	0.00242729	0.0125467	ENSG00000138604	2.19445
-0.248871	0.00242803	0.0125467	ENSG00000171033	2.91672
-0.164765	0.00242879	0.0125467	ENSG00000159086	3.64751
-0.15293	0.00243285	0.012556	ENSG00000136044	3.01992
-0.191171	0.0024344	0.012556	ENSG00000122550	3.95427
-0.13651	0.00243918	0.0125709	ENSG00000215305	2.71259
-0.112495	0.00244244	0.0125779	ENSG00000164830	2.25807
-0.156952	0.002449	0.0126018	ENSG00000134709	3.57468
0.26905	0.00245461	0.0126209	ENSG00000130830	1.46658
0.170125	0.00245989	0.0126267	ENSG00000132432	4.49165
0.121486	0.00246005	0.0126267	ENSG00000135924	2.28403
-0.235194	0.00246213	0.0126267	ENSG00000085224	3.73832
1.02664	0.00246339	0.0126267	ENSG00000254277	6.36068
0.348383	0.0024723	0.0126625	ENSG00000237310	1.84119
-0.12894	0.00247598	0.0126716	ENSG00000129197	3.01019
-0.131235	0.00247914	0.0126779	ENSG00000152133	1.78846
-0.145862	0.00248564	0.0127014	ENSG00000173889	1.78218
-0.112695	0.00249086	0.0127138	ENSG00000132356	2.92441
1.16478	0.00249473	0.0127138	ENSG00000234787	2.3468
0.111768	0.00249524	0.0127138	ENSG00000161203	6.18917
-0.235228	0.00249578	0.0127138	ENSG00000196648	1.63772
-0.136022	0.00250888	0.0127707	ENSG00000107186	3.43967
-0.166168	0.00252147	0.0128249	ENSG00000015133	2.85534
0.197547	0.00254484	0.0129286	ENSG00000185339	4.39829
-0.136156	0.00254577	0.0129286	ENSG00000121210	3.13032
-0.431044	0.00255065	0.0129434	ENSG00000240225	3.23769
-0.134071	0.00255308	0.0129458	ENSG00000164494	2.91773
-0.361396	0.00256156	0.0129751	ENSG00000152578	1.49023
-0.110302	0.00256279	0.0129751	ENSG00000160094	2.79547
0.427169	0.00258105	0.0130516	ENSG00000251085	1.47485
-0.123691	0.00258365	0.0130516	ENSG00000186260	1.68486
-0.203617	0.00258382	0.0130516	ENSG00000113205	1.23053
0.23917	0.00259205	0.0130826	ENSG00000185043	3.58995
-0.157145	0.00259391	0.0130826	ENSG00000127946	4.50583
-0.15999	0.00259844	0.0130954	ENSG00000257093	3.42542
-0.125285	0.00261529	0.0131691	ENSG00000082258	3.3437
0.407076	0.00261733	0.0131691	ENSG00000253304	1.95865
0.123092	0.00261904	0.0131691	ENSG00000167977	3.40257
0.170721	0.00262489	0.0131885	ENSG00000254999	6.28469
0.322785	0.00263617	0.0132323	ENSG00000166501	1.91041
-0.154301	0.00263778	0.0132323	ENSG00000163322	3.41152
-0.202734	0.00263962	0.0132323	ENSG00000196968	2.23095
-0.124349	0.00264486	0.0132485	ENSG00000109133	3.98191
-0.156184	0.00264977	0.0132631	ENSG00000144792	1.83498
0.245136	0.00265427	0.0132755	ENSG00000100302	1.56396
0.283319	0.00266109	0.0132939	ENSG00000011332	1.37304
-0.167727	0.00266276	0.0132939	ENSG00000100116	3.88194
-0.203665	0.00266398	0.0132939	ENSG00000106829	3.06682
0.203496	0.00266905	0.0133092	ENSG00000130813	2.24527
-0.116703	0.00267487	0.0133254	ENSG00000197302	1.79505
0.283995	0.0026782	0.0133254	ENSG00000135069	7.52381
0.127565	0.00267835	0.0133254	ENSG00000057757	4.6247
0.122816	0.00268067	0.0133269	ENSG00000118705	6.93762
-0.289599	0.0026973	0.0133995	ENSG00000183742	2.46672
0.294507	0.00270179	0.0134117	ENSG00000131724	2.41812
-0.160146	0.00270551	0.0134201	ENSG00000158528	1.97607
0.209249	0.00271108	0.0134304	ENSG00000182378	4.28827
0.192082	0.0027134	0.0134304	ENSG00000152778	1.37431
-0.110827	0.00271567	0.0134304	ENSG00000090889	4.27916
0.17178	0.00271573	0.0134304	ENSG00000198088	1.49344
-0.204531	0.0027181	0.0134321	ENSG00000090612	2.5869
0.217546	0.00272058	0.0134343	ENSG00000089159	4.53839
-0.213028	0.00273081	0.0134706	ENSG00000213707	4.68091
0.191549	0.0027334	0.0134706	ENSG00000104142	3.38021
-0.174916	0.00273405	0.0134706	ENSG00000175575	2.66889
-0.15352	0.00273689	0.0134746	ENSG00000146909	2.91482
0.249797	0.00274104	0.0134849	ENSG00000147231	1.32247
0.116462	0.00274663	0.0135024	ENSG00000027847	1.87731
-0.304411	0.00275326	0.0135249	ENSG00000228502	2.12334
-0.324218	0.00275558	0.0135263	ENSG00000154864	1.4813
0.182562	0.00275875	0.0135317	ENSG00000084636	1.24335
-0.153011	0.00278209	0.0136361	ENSG00000075151	4.37945
-0.170583	0.0027854	0.0136422	ENSG00000260912	2.36689
-0.107746	0.00279241	0.0136664	ENSG00000183814	2.71022
0.146356	0.00280337	0.0137099	ENSG00000247596	3.1461
-0.200744	0.00280734	0.0137122	ENSG00000131471	1.18794
-0.408906	0.00280876	0.0137122	ENSG00000140455	2.05271
0.0996064	0.00281007	0.0137122	ENSG00000185436	1.50708
0.187233	0.00282173	0.0137489	ENSG00000160360	2.36487
-0.125678	0.00282284	0.0137489	ENSG00000114503	4.80183
0.22197	0.00282383	0.0137489	ENSG00000117308	2.2116
0.322672	0.0028346	0.0137912	ENSG00000008086	1.73068
0.516783	0.00283902	0.0138025	ENSG00000244245	1.63951
0.175095	0.0028479	0.0138355	ENSG00000117450	8.85354
0.232796	0.0028526	0.0138405	ENSG00000188021	4.41217
-0.172847	0.00285523	0.0138405	ENSG00000078053	1.76546
0.161416	0.00285879	0.0138405	ENSG00000105404	4.44518
-0.304543	0.00285933	0.0138405	ENSG00000127914	2.66147
-0.158135	0.00285939	0.0138405	ENSG00000176148	2.15849
-0.138899	0.00286197	0.0138428	ENSG00000091844	1.46278
0.18995	0.00286827	0.0138631	ENSG00000137285	7.59441
0.439449	0.00287795	0.0138988	ENSG00000169174	2.69339
0.148906	0.00287985	0.0138988	ENSG00000143630	1.23399
-0.190926	0.00288414	0.0139093	ENSG00000163597	5.05964
0.137879	0.00288888	0.013922	ENSG00000148484	4.07198
-0.200837	0.0028912	0.013923	ENSG00000117602	2.82675
-0.2919	0.00289406	0.0139266	ENSG00000272990	1.47805
0.724635	0.00292197	0.0140507	ENSG00000124839	3.68267
-0.138018	0.00293135	0.0140856	ENSG00000174839	2.79498
-0.0762332	0.00293957	0.0141148	ENSG00000116141	2.83948
-0.587417	0.00294367	0.0141243	ENSG00000184635	3.88598
-0.168339	0.00296433	0.014213	ENSG00000215790	1.76066
-0.250119	0.00299393	0.0143347	ENSG00000007062	3.88767
0.156984	0.00299418	0.0143347	ENSG00000159322	2.80548
-0.116007	0.00299734	0.0143347	ENSG00000204406	1.32965
0.232036	0.00299912	0.0143347	ENSG00000179101	4.06707
0.365294	0.00300055	0.0143347	ENSG00000105825	1.78225
-0.150266	0.00301546	0.0143955	ENSG00000156011	1.91421
-0.167952	0.003021	0.0144116	ENSG00000122778	2.30393
-0.119876	0.00302695	0.0144295	ENSG00000111605	5.03676
0.534036	0.00302922	0.0144299	ENSG00000134107	1.57881
0.182251	0.00303562	0.01445	ENSG00000130733	4.29564
0.268175	0.00306157	0.014563	ENSG00000147119	2.85414
0.146111	0.00309338	0.0146939	ENSG00000099341	5.3463
0.222374	0.00309354	0.0146939	ENSG00000166311	1.36804
-0.208917	0.00310632	0.014744	ENSG00000182903	3.73715
0.153162	0.00312458	0.0148201	ENSG00000168734	3.27971
-0.102444	0.0031368	0.0148567	ENSG00000007545	1.83335
0.185719	0.0031368	0.0148567	ENSG00000131435	1.93822
0.262594	0.00314116	0.0148667	ENSG00000260469	2.0721
-0.286612	0.00314949	0.0148954	ENSG00000157557	3.71842
0.222071	0.00315662	0.0149183	ENSG00000128294	4.09956
0.187335	0.00315885	0.0149183	ENSG00000132394	2.87117
0.17443	0.003164	0.014932	ENSG00000108861	3.44087
-0.18191	0.00316754	0.0149381	ENSG00000126070	1.55478
0.159142	0.00317317	0.0149539	ENSG00000165861	2.37829
0.113223	0.00317876	0.0149556	ENSG00000127452	3.13655
-0.215064	0.0031816	0.0149556	ENSG00000127311	1.70512
-0.220541	0.00318375	0.0149556	ENSG00000213462	1.57862
-0.139684	0.00318482	0.0149556	ENSG00000129810	3.42952
0.236051	0.00318484	0.0149556	ENSG00000077713	1.88794
-0.101691	0.00321351	0.0150795	ENSG00000004766	1.70266
0.742867	0.00321865	0.0150929	ENSG00000127399	3.20569
0.150386	0.00322301	0.0151026	ENSG00000203485	3.43067
-0.137532	0.00323903	0.0151669	ENSG00000176055	1.66189
0.164938	0.00324467	0.0151826	ENSG00000124733	5.7653
-0.120892	0.003248	0.0151874	ENSG00000198089	1.49133
0.268263	0.00325592	0.0152137	ENSG00000108515	2.00483
-0.121628	0.00328431	0.0153309	ENSG00000133393	4.93152
-0.183621	0.00328564	0.0153309	ENSG00000215630	1.21189
-0.0938427	0.0032965	0.0153707	ENSG00000001629	3.68612
-0.100024	0.00330012	0.0153767	ENSG00000140006	3.7746
-0.127158	0.00332855	0.0154983	ENSG00000131023	2.87081
0.234887	0.00333529	0.0155131	ENSG00000154102	1.3468
0.149641	0.00333644	0.0155131	ENSG00000010165	3.87693
0.243172	0.00335029	0.0155666	ENSG00000212747	2.27803
0.448332	0.00336527	0.0156251	ENSG00000232346	2.21252
0.36278	0.00337594	0.0156637	ENSG00000164708	2.17202
-0.133403	0.00337945	0.015669	ENSG00000170035	4.8871
-0.160827	0.00338243	0.0156718	ENSG00000136824	3.97588
-0.110484	0.00340823	0.0157803	ENSG00000120802	5.37783
0.181952	0.00342083	0.0157943	ENSG00000145050	4.58588
-0.186873	0.00342261	0.0157943	ENSG00000126777	3.93905
0.143105	0.00342291	0.0157943	ENSG00000130775	1.94569
0.216268	0.00342294	0.0157943	ENSG00000159753	2.2467
0.131554	0.0034232	0.0157943	ENSG00000108829	5.08458
-0.235673	0.00342713	0.0158013	ENSG00000269044	1.73347
0.173465	0.00343124	0.0158093	ENSG00000102996	4.64257
-0.233259	0.00343906	0.0158343	ENSG00000146776	2.34136
0.151938	0.00344339	0.0158431	ENSG00000170310	2.66594
0.101563	0.00345004	0.0158627	ENSG00000124356	3.09841
-0.109336	0.00346091	0.0159016	ENSG00000111785	2.20815
-0.160734	0.00346565	0.0159028	ENSG00000147421	1.72853
-0.0938397	0.00346698	0.0159028	ENSG00000162852	2.54566
-0.161162	0.00347075	0.0159028	ENSG00000160191	2.96792
-0.189743	0.00347402	0.0159028	ENSG00000198707	1.89086
0.199888	0.00347743	0.0159028	ENSG00000188419	2.21045
0.192732	0.00347895	0.0159028	ENSG00000090861	6.38384
-0.630603	0.00348206	0.0159028	ENSG00000121207	1.88145
-0.114665	0.00348344	0.0159028	ENSG00000109171	3.30364
0.190845	0.003485	0.0159028	ENSG00000213859	2.17203
0.160322	0.00348646	0.0159028	ENSG00000167862	4.50294
-0.12437	0.00348764	0.0159028	ENSG00000127526	2.71983
-0.242619	0.00350284	0.0159537	ENSG00000162408	2.66382
-0.163335	0.00350499	0.0159537	ENSG00000160049	4.77301
0.116653	0.00350606	0.0159537	ENSG00000120913	1.14679
0.100891	0.00351182	0.0159625	ENSG00000148248	6.19992
0.441555	0.00351281	0.0159625	ENSG00000175084	1.61898
-0.129864	0.00352024	0.0159852	ENSG00000172733	1.64578
0.500983	0.00355963	0.0161484	ENSG00000136160	2.63842
-0.205795	0.00356105	0.0161484	ENSG00000259479	3.49676
0.424225	0.003568	0.0161582	ENSG00000143878	3.57241
0.151343	0.00356852	0.0161582	ENSG00000030582	5.06314
-0.249081	0.00357057	0.0161582	ENSG00000112902	1.87008
-0.228337	0.00357457	0.0161653	ENSG00000183615	1.82551
-0.537024	0.00358588	0.0162053	ENSG00000180340	4.4908
-0.14464	0.00359136	0.016219	ENSG00000107679	2.42177
-0.167873	0.00359913	0.0162352	ENSG00000102780	1.17355
0.164759	0.00360257	0.0162352	ENSG00000205078	1.3323
0.166121	0.00360694	0.0162352	ENSG00000013561	2.56699
-0.119971	0.00360757	0.0162352	ENSG00000058673	4.085
0.16867	0.00361032	0.0162352	ENSG00000108639	3.36529
0.203035	0.00361068	0.0162352	ENSG00000151552	3.3686
-0.123046	0.00361215	0.0162352	ENSG00000137274	2.66443
0.121624	0.00362377	0.0162764	ENSG00000117984	5.46767
0.0918233	0.00362705	0.01628	ENSG00000183597	1.22647
-0.387915	0.00363621	0.016303	ENSG00000252139	1.48278
0.108966	0.0036371	0.016303	ENSG00000162302	2.44999
0.101015	0.00364166	0.0163124	ENSG00000171148	4.07629
-0.248961	0.00367121	0.0164336	ENSG00000150893	3.16938
-0.120625	0.00367418	0.0164357	ENSG00000056661	4.67014
0.117848	0.00367747	0.0164393	ENSG00000198546	3.3096
0.144005	0.00368251	0.0164507	ENSG00000213614	2.04762
0.158489	0.00368782	0.0164631	ENSG00000166333	4.86315
-0.142725	0.00369026	0.0164631	ENSG00000146243	1.88993
-0.230579	0.00369505	0.0164733	ENSG00000260267	1.3979
-0.151477	0.00370542	0.0165084	ENSG00000188868	1.23835
0.0891447	0.00371371	0.016525	ENSG00000141627	3.67904
-0.0836686	0.00371415	0.016525	ENSG00000004487	6.38325
-0.118502	0.00372216	0.0165495	ENSG00000011258	4.49204
0.077785	0.00378179	0.0168034	ENSG00000106609	4.22184
-0.806171	0.00379932	0.0168699	ENSG00000266037	3.68102
0.119735	0.00380664	0.0168805	ENSG00000241878	3.327
0.163464	0.00380756	0.0168805	ENSG00000112514	5.53655
0.192562	0.00380936	0.0168805	ENSG00000185133	1.54428
0.132063	0.00382934	0.0169576	ENSG00000152684	2.8842
-0.105735	0.0038464	0.0170201	ENSG00000130413	1.75926
0.109717	0.0038486	0.0170201	ENSG00000087206	3.34513
-0.360973	0.00385559	0.0170396	ENSG00000184500	1.76413
-0.235124	0.00387176	0.0170996	ENSG00000149639	2.83092
-0.163691	0.0038831	0.0171338	ENSG00000078177	3.53157
0.173332	0.00388469	0.0171338	ENSG00000113615	3.67317
-0.244041	0.00391238	0.0172444	ENSG00000135119	2.23397
-0.125832	0.0039501	0.0173938	ENSG00000119820	2.25274
-0.367794	0.00395603	0.0173938	ENSG00000058091	3.16692
-0.204221	0.00395709	0.0173938	ENSG00000248780	1.30137
-0.102519	0.00395884	0.0173938	ENSG00000107758	3.69571
0.115524	0.00395943	0.0173938	ENSG00000197563	2.65218
-0.0923872	0.00397267	0.017436	ENSG00000174796	1.40562
-0.15996	0.00397432	0.017436	ENSG00000164066	1.68842
0.236679	0.00398303	0.0174626	ENSG00000044574	7.14048
0.123139	0.00398967	0.0174695	ENSG00000103005	3.29584
-0.10449	0.003992	0.0174695	ENSG00000105793	1.77688
-0.336843	0.00399502	0.0174695	ENSG00000261068	1.51302
0.128909	0.00399516	0.0174695	ENSG00000111229	5.28544
-0.63444	0.00399839	0.017472	ENSG00000264109	4.80049
-0.126275	0.00401282	0.0175235	ENSG00000160439	1.24048
0.173178	0.00401992	0.0175374	ENSG00000242247	3.39114
-0.113799	0.00402132	0.0175374	ENSG00000065054	2.30999
0.223317	0.00402506	0.0175408	ENSG00000158716	3.96704
-0.122251	0.0040274	0.0175408	ENSG00000178904	3.32242
-0.0939406	0.004031	0.0175449	ENSG00000120662	2.21953
0.0975002	0.00403529	0.017552	ENSG00000163517	1.5675
-0.497129	0.00409318	0.0177689	ENSG00000198155	3.16657
-0.123914	0.00409535	0.0177689	ENSG00000114853	1.17829
-0.151107	0.00409579	0.0177689	ENSG00000105483	1.63017
-0.193996	0.00409591	0.0177689	ENSG00000143190	3.64955
0.237203	0.00410168	0.0177822	ENSG00000101811	3.86688
0.0879999	0.00411577	0.0177961	ENSG00000105221	2.96367
-0.0874644	0.00411717	0.0177961	ENSG00000145388	2.93128
-0.314469	0.00411722	0.0177961	ENSG00000244363	4.38126
0.197036	0.00411781	0.0177961	ENSG00000004779	5.60976
-0.129	0.0041187	0.0177961	ENSG00000196792	3.8602
0.134797	0.00412103	0.0177961	ENSG00000136026	5.39527
-0.300397	0.00413885	0.0178589	ENSG00000135605	1.25324
0.339132	0.00414098	0.0178589	ENSG00000126458	3.95909
0.219465	0.0041599	0.0179238	ENSG00000117592	7.17295
-0.140398	0.00416146	0.0179238	ENSG00000174684	4.15414
-0.244291	0.00417129	0.0179367	ENSG00000261609	2.35246
-0.275137	0.00417142	0.0179367	ENSG00000160352	3.36183
0.279115	0.00417381	0.0179367	ENSG00000106785	2.33743
0.148139	0.00417531	0.0179367	ENSG00000141524	2.87029
0.120043	0.00418161	0.017938	ENSG00000164081	1.35291
-0.410526	0.0041834	0.017938	ENSG00000182095	1.63079
-0.136918	0.00418376	0.017938	ENSG00000273045	1.6449
-0.163362	0.00420719	0.0180268	ENSG00000250959	1.33753
-0.173291	0.00422498	0.0180912	ENSG00000187772	5.45491
0.124283	0.00423005	0.0181012	ENSG00000135148	3.4801
0.123776	0.00423334	0.0181036	ENSG00000104892	1.1354
-0.268588	0.00423817	0.0181125	ENSG00000099617	2.6405
0.142711	0.00425791	0.0181698	ENSG00000104980	3.84476
0.186521	0.00425826	0.0181698	ENSG00000272288	1.24744
-0.241599	0.0042615	0.0181698	ENSG00000124212	4.20886
-0.460732	0.00426259	0.0181698	ENSG00000165140	1.47149
-0.124283	0.00427388	0.0182062	ENSG00000138078	3.69749
0.156061	0.00427831	0.0182099	ENSG00000030110	4.39026
0.25703	0.00428026	0.0182099	ENSG00000244509	4.27922
0.139203	0.00429132	0.0182453	ENSG00000128595	6.41713
0.280745	0.0043081	0.018297	ENSG00000080503	1.33294
-0.37417	0.00430903	0.018297	ENSG00000183379	1.8546
0.127055	0.00432044	0.0183336	ENSG00000105518	4.32314
-0.12855	0.00432587	0.0183449	ENSG00000003987	1.6969
-0.14406	0.00436283	0.0184652	ENSG00000269973	1.29466
-0.217285	0.00436502	0.0184652	ENSG00000272048	1.7564
-0.170335	0.0043651	0.0184652	ENSG00000162687	1.70526
0.251442	0.00436895	0.0184652	ENSG00000169093	3.72179
0.118024	0.00437758	0.0184652	ENSG00000163866	1.98915
0.122822	0.00437775	0.0184652	ENSG00000159111	5.02926
-0.13483	0.00438008	0.0184652	ENSG00000234545	3.52177
-0.25559	0.00438343	0.0184652	ENSG00000185818	2.02505
0.0997147	0.00438452	0.0184652	ENSG00000166579	2.25549
0.161218	0.0043853	0.0184652	ENSG00000164284	3.69228
-0.092019	0.00439111	0.0184652	ENSG00000168438	3.37372
-0.450818	0.00439275	0.0184652	ENSG00000263535	3.93659
-0.0933202	0.00439291	0.0184652	ENSG00000168887	3.39341
0.110419	0.00439693	0.0184652	ENSG00000105254	4.30436
0.196051	0.00439877	0.0184652	ENSG00000103145	4.88448
-0.541078	0.00439896	0.0184652	ENSG00000263391	2.37864
0.165529	0.00440554	0.0184811	ENSG00000167645	4.10687
-0.141559	0.00441399	0.0185048	ENSG00000165804	4.91322
0.192349	0.00443038	0.0185618	ENSG00000125734	3.35669
0.801279	0.00445416	0.0186495	ENSG00000197462	2.30731
-0.224338	0.00446328	0.0186759	ENSG00000174720	4.01377
0.165725	0.00447507	0.0187134	ENSG00000184160	2.66705
0.208078	0.00448236	0.0187145	ENSG00000196924	6.75837
-0.349261	0.00448296	0.0187145	ENSG00000199476	2.5725
-0.562677	0.00448383	0.0187145	ENSG00000198865	3.15244
0.103463	0.00451108	0.018815	ENSG00000125970	5.76228
-0.112545	0.00451361	0.018815	ENSG00000225733	4.70594
-0.145041	0.00451753	0.0188195	ENSG00000110987	2.30181
-0.208145	0.00452222	0.0188272	ENSG00000228217	2.45211
0.133102	0.00452738	0.0188346	ENSG00000099785	3.01413
0.292966	0.0045297	0.0188346	ENSG00000156711	2.56353
-0.248966	0.00454827	0.0188919	ENSG00000138587	1.95114
0.457207	0.00454921	0.0188919	ENSG00000166869	2.24025
0.260537	0.00455818	0.0189173	ENSG00000189366	1.36019
-0.231892	0.0045672	0.0189428	ENSG00000114739	4.28099
-0.122926	0.00457281	0.0189529	ENSG00000126775	2.93752
-0.352389	0.00457731	0.0189529	ENSG00000200550	2.40635
-0.155986	0.00457824	0.0189529	ENSG00000108848	4.41982
0.207132	0.00458379	0.018964	ENSG00000163932	3.41031
0.21585	0.00460222	0.0190283	ENSG00000221946	1.33082
0.36131	0.00461738	0.0190575	ENSG00000167779	2.04031
0.147628	0.00461756	0.0190575	ENSG00000156928	2.92296
-0.460486	0.00461917	0.0190575	ENSG00000222365	2.72126
-0.155807	0.00462081	0.0190575	ENSG00000114779	1.87362
-0.170866	0.00462899	0.0190706	ENSG00000158417	5.10827
-0.162074	0.00462977	0.0190706	ENSG00000171877	2.13686
0.276679	0.00464418	0.0191125	ENSG00000158859	1.45495
0.106782	0.00464635	0.0191125	ENSG00000177885	4.26898
-0.12623	0.00464861	0.0191125	ENSG00000212864	2.73661
-0.146469	0.00466045	0.0191408	ENSG00000246695	1.32856
-0.168915	0.00466128	0.0191408	ENSG00000176542	1.92787
0.289343	0.00466732	0.0191537	ENSG00000157613	2.89796
0.0906252	0.00468876	0.0192297	ENSG00000063322	3.85917
-0.178764	0.00470467	0.0192715	ENSG00000161940	1.68535
0.14792	0.00470478	0.0192715	ENSG00000187994	2.05734
0.154311	0.00470774	0.0192716	ENSG00000108947	3.12095
0.283863	0.0047192	0.0192862	ENSG00000164951	2.42576
0.328917	0.00472182	0.0192862	ENSG00000185022	1.70499
0.135341	0.00472193	0.0192862	ENSG00000128309	3.24918
-0.299103	0.00472297	0.0192862	ENSG00000225695	2.09276
-0.166149	0.00473014	0.0193035	ENSG00000150471	1.32193
0.169272	0.00473689	0.0193191	ENSG00000088832	6.49656
-0.12014	0.00475249	0.0193602	ENSG00000167380	1.88199
0.446384	0.00475281	0.0193602	ENSG00000217716	4.15026
0.418471	0.00476145	0.0193834	ENSG00000133433	2.03905
-0.166774	0.00477568	0.0194294	ENSG00000100979	5.74076
-0.123145	0.0047876	0.0194599	ENSG00000109458	2.12072
-0.328229	0.00478908	0.0194599	ENSG00000129654	1.72062
-0.406834	0.00479506	0.0194657	ENSG00000079215	2.1316
0.148696	0.0047964	0.0194657	ENSG00000100219	5.29515
-0.190914	0.00481664	0.0195359	ENSG00000153012	1.48668
-0.361761	0.00483318	0.0195909	ENSG00000133488	1.43144
0.296586	0.00484959	0.0196448	ENSG00000164007	2.34539
-0.175538	0.00485242	0.0196448	ENSG00000101017	2.58854
-0.169391	0.00485812	0.0196559	ENSG00000153936	2.73082
-0.0969745	0.00487591	0.0197157	ENSG00000170037	2.73882
-0.105541	0.00488219	0.019722	ENSG00000058056	3.29738
0.154748	0.00488343	0.019722	ENSG00000130584	2.89436
0.189807	0.00489086	0.0197392	ENSG00000076067	2.22658
-0.168734	0.004894	0.0197392	ENSG00000138376	2.96405
0.204083	0.00489963	0.0197392	ENSG00000005884	2.27812
-0.216504	0.00489964	0.0197392	ENSG00000101180	1.26587
0.170514	0.00491215	0.0197776	ENSG00000119599	1.74005
-0.137127	0.00492138	0.0198027	ENSG00000134909	2.26926
0.146081	0.00493902	0.0198437	ENSG00000104904	6.90682
-0.188274	0.00493977	0.0198437	ENSG00000197016	1.50935
-0.317139	0.00494059	0.0198437	ENSG00000229204	2.1386
-0.13898	0.00495949	0.0199075	ENSG00000188295	3.19799
-0.160996	0.00498934	0.0200152	ENSG00000067533	3.11766
-0.193807	0.00499925	0.0200167	ENSG00000265800	1.27394
-0.152612	0.00500013	0.0200167	ENSG00000111276	4.1874
-0.228945	0.00500059	0.0200167	ENSG00000198131	3.05296
0.187728	0.00500447	0.0200167	ENSG00000178449	3.32656
0.167919	0.00500486	0.0200167	ENSG00000107338	1.74798
-0.348117	0.00502243	0.0200748	ENSG00000180011	1.26386
-0.10229	0.00502817	0.0200807	ENSG00000187109	7.12131
0.148333	0.00503	0.0200807	ENSG00000133789	3.74528
0.124999	0.0050451	0.0201228	ENSG00000116337	2.57484
-0.138362	0.00504803	0.0201228	ENSG00000179299	3.33305
-0.118833	0.00504967	0.0201228	ENSG00000021574	3.67839
0.111466	0.0050725	0.0201965	ENSG00000141458	2.80421
-0.100305	0.00507428	0.0201965	ENSG00000006576	2.65746
0.297622	0.00507982	0.0202064	ENSG00000147852	3.09515
-0.168881	0.0050871	0.0202232	ENSG00000134285	2.50981
0.173942	0.00510875	0.020297	ENSG00000185989	3.1672
-0.0913525	0.00511653	0.0203157	ENSG00000197275	1.96522
0.131278	0.00513916	0.0203933	ENSG00000155876	4.67032
-0.15588	0.00514443	0.0204019	ENSG00000170325	2.33643
0.297175	0.00516083	0.0204547	ENSG00000067082	2.88159
-0.128683	0.00518496	0.0205294	ENSG00000047410	4.57465
-0.160952	0.00518588	0.0205294	ENSG00000115966	3.42309
-0.112392	0.00521665	0.0206388	ENSG00000018510	3.64011
-0.0686738	0.00523816	0.0207115	ENSG00000134748	3.85423
-0.155175	0.00524392	0.0207219	ENSG00000113569	4.48524
-0.113353	0.00524993	0.0207333	ENSG00000076382	4.71973
0.127848	0.00525608	0.0207451	ENSG00000058262	5.54212
-0.303818	0.00526572	0.0207683	ENSG00000103316	1.58514
0.293945	0.00527193	0.0207683	ENSG00000136943	5.48991
0.245087	0.00527309	0.0207683	ENSG00000072501	3.5515
0.359958	0.00527709	0.0207683	ENSG00000253982	2.00797
-0.230621	0.00527848	0.0207683	ENSG00000266753	1.78763
-0.157895	0.0052808	0.0207683	ENSG00000185278	1.55349
0.368064	0.00529536	0.0208006	ENSG00000122861	3.62569
0.13148	0.00529799	0.0208006	ENSG00000100092	2.88851
-0.131377	0.005302	0.0208006	ENSG00000157500	3.83097
-0.113312	0.00530283	0.0208006	ENSG00000118518	3.4978
-0.219457	0.00530942	0.0208006	ENSG00000259429	1.60518
-0.102907	0.00531033	0.0208006	ENSG00000065243	3.5675
0.219036	0.00531107	0.0208006	ENSG00000095370	1.25425
0.195168	0.00531522	0.0208046	ENSG00000134198	2.94842
-0.129257	0.00533695	0.0208773	ENSG00000248092	1.2514
-0.146176	0.00534176	0.0208837	ENSG00000081019	2.79639
-0.157835	0.00536842	0.0209687	ENSG00000136854	3.88889
0.168634	0.00536984	0.0209687	ENSG00000129562	6.34027
-0.0862161	0.00538387	0.021011	ENSG00000147140	7.02329
-0.155737	0.00539249	0.0210323	ENSG00000196865	2.46806
-0.143192	0.00539569	0.0210323	ENSG00000167196	3.94495
0.213098	0.0054005	0.0210387	ENSG00000264107	1.84808
0.123948	0.0054258	0.0211124	ENSG00000144591	2.51397
-0.135137	0.00542581	0.0211124	ENSG00000196152	1.71794
0.0895704	0.00544874	0.0211822	ENSG00000160058	3.11803
-0.105611	0.00545018	0.0211822	ENSG00000186298	6.56422
-0.0941435	0.00545611	0.0211928	ENSG00000137815	4.90352
0.170455	0.00546376	0.0212101	ENSG00000161671	4.77742
-0.140696	0.00547299	0.0212209	ENSG00000179454	1.95482
0.206395	0.00547328	0.0212209	ENSG00000063601	1.84046
-0.207459	0.00547749	0.0212209	ENSG00000185483	4.5022
0.380383	0.0054794	0.0212209	ENSG00000157150	1.39575
0.185798	0.00549731	0.021265	ENSG00000135441	2.64712
0.251329	0.00549973	0.021265	ENSG00000105767	3.81774
-0.316757	0.00550267	0.021265	ENSG00000227640	1.5825
-0.262689	0.00550367	0.021265	ENSG00000241255	1.36784
-0.133162	0.00550842	0.021271	ENSG00000152601	1.26477
0.236292	0.00552171	0.0213098	ENSG00000136810	6.77302
-0.261396	0.00553824	0.0213602	ENSG00000089048	4.75581
0.149551	0.00554123	0.0213602	ENSG00000121753	2.19413
0.179229	0.0055476	0.0213723	ENSG00000130766	3.59532
0.15691	0.00556872	0.0214353	ENSG00000104522	3.52119
-0.120833	0.00557044	0.0214353	ENSG00000130856	1.84563
-0.201211	0.00557487	0.0214398	ENSG00000270101	2.44655
0.0999734	0.00558956	0.0214744	ENSG00000161217	2.29822
-0.292804	0.00559036	0.0214744	ENSG00000159712	2.61989
0.123433	0.00560317	0.0215111	ENSG00000103266	4.38664
-0.139582	0.00560725	0.0215143	ENSG00000164327	2.41852
-0.216521	0.00563672	0.0216148	ENSG00000197961	4.92789
-0.111374	0.00564007	0.0216151	ENSG00000143379	3.43415
-0.130106	0.00564863	0.0216353	ENSG00000153922	3.87517
-0.260861	0.00566223	0.0216721	ENSG00000054277	3.45795
0.11604	0.00566479	0.0216721	ENSG00000127838	2.43575
0.12596	0.00568035	0.021719	ENSG00000141873	2.29835
0.240299	0.00569516	0.0217631	ENSG00000101966	3.19595
0.0912443	0.00570751	0.0217977	ENSG00000184640	5.23794
-0.127577	0.00572055	0.0218348	ENSG00000122515	3.37414
0.149557	0.00574565	0.021918	ENSG00000172301	4.5626
0.110617	0.00576054	0.0219621	ENSG00000126524	4.24375
-0.239829	0.00577723	0.022013	ENSG00000081377	3.2102
-0.181874	0.00581993	0.0221622	ENSG00000138182	4.36079
-0.222749	0.00582308	0.0221622	ENSG00000116747	3.54282
0.149467	0.00584519	0.0222335	ENSG00000170608	3.42736
-0.157986	0.00585988	0.0222766	ENSG00000181450	2.84105
-0.276626	0.00586547	0.0222793	ENSG00000147145	2.25009
-0.226588	0.00586735	0.0222793	ENSG00000140545	7.28007
0.235595	0.00587106	0.0222806	ENSG00000204264	2.40557
0.0880631	0.00587844	0.0222958	ENSG00000099246	3.7241
0.135032	0.00588197	0.0222964	ENSG00000084112	2.27446
-0.240647	0.00589881	0.0223296	ENSG00000198346	3.04075
-0.649771	0.00590741	0.0223296	ENSG00000198046	2.22416
0.239649	0.00590933	0.0223296	ENSG00000130702	3.97853
-0.137851	0.00591078	0.0223296	ENSG00000140948	3.26853
0.141547	0.00591137	0.0223296	ENSG00000119718	3.61378
-0.169556	0.00591306	0.0223296	ENSG00000107614	1.6653
0.11213	0.00591439	0.0223296	ENSG00000175348	2.41892
-0.192768	0.00592626	0.0223617	ENSG00000166068	3.7117
-0.121433	0.00593209	0.0223709	ENSG00000095574	2.58602
0.361962	0.00593773	0.0223794	ENSG00000260265	1.56633
-0.200725	0.00595922	0.0224423	ENSG00000263320	2.05663
0.204427	0.00596122	0.0224423	ENSG00000182809	1.27684
-0.226434	0.00596806	0.0224553	ENSG00000081320	2.11973
-0.196921	0.00597928	0.0224847	ENSG00000236901	2.61092
-0.168506	0.00600599	0.0225723	ENSG00000197619	2.21059
-0.109569	0.00601852	0.0226065	ENSG00000135747	2.2774
-0.303855	0.00606585	0.0227647	ENSG00000152558	4.95311
0.384865	0.00606751	0.0227647	ENSG00000110888	2.93383
-0.322246	0.00607129	0.0227659	ENSG00000206601	1.47618
-0.139492	0.00607518	0.0227663	ENSG00000163848	2.15199
-0.236916	0.00607829	0.0227663	ENSG00000258559	1.42525
0.276517	0.006086	0.0227823	ENSG00000073008	2.49941
0.147794	0.00610522	0.0228413	ENSG00000136247	3.48465
0.19397	0.00611008	0.0228439	ENSG00000228496	1.28343
-0.11365	0.00611437	0.0228439	ENSG00000083097	1.90721
0.361508	0.00611735	0.0228439	ENSG00000142089	6.55419
-0.163179	0.00611975	0.0228439	ENSG00000240291	1.29201
0.269011	0.00612874	0.0228645	ENSG00000004961	3.6032
-0.103583	0.00613615	0.0228793	ENSG00000146963	2.71675
-0.133644	0.00614482	0.0228953	ENSG00000169684	2.85154
-0.135792	0.00614738	0.0228953	ENSG00000155324	2.25445
0.165092	0.0061518	0.0228989	ENSG00000130165	3.328
0.32736	0.00615591	0.0229013	ENSG00000075461	1.56166
-0.101109	0.0061642	0.0229192	ENSG00000148672	5.51886
-0.134325	0.00616918	0.0229248	ENSG00000121005	3.35055
0.198049	0.00618564	0.0229698	ENSG00000168394	1.67733
0.11909	0.00618824	0.0229698	ENSG00000123159	3.94767
-0.177409	0.00619873	0.0229958	ENSG00000229692	1.71629
-0.107291	0.00621373	0.0230385	ENSG00000064933	3.85985
0.163201	0.00622704	0.0230749	ENSG00000142910	1.37435
-0.241164	0.00626185	0.0231909	ENSG00000147601	6.35856
0.133054	0.00628005	0.0232453	ENSG00000173638	1.87081
-0.104652	0.00630329	0.0233182	ENSG00000123091	4.89712
-0.200886	0.0063121	0.0233378	ENSG00000258297	2.52879
-0.207623	0.00631747	0.0233446	ENSG00000117724	5.20445
-0.191565	0.0063283	0.0233715	ENSG00000106025	2.63636
0.190034	0.00636079	0.0234784	ENSG00000148600	1.49029
0.0808505	0.00636873	0.0234945	ENSG00000123992	3.52685
0.100081	0.0063935	0.0235728	ENSG00000108883	4.3877
0.290192	0.00640119	0.0235879	ENSG00000197903	2.84399
-0.197467	0.00642051	0.0236459	ENSG00000080298	1.80728
0.121764	0.00643769	0.023696	ENSG00000140943	3.36475
-0.266287	0.00646744	0.023788	ENSG00000265579	1.44619
0.077488	0.00646987	0.023788	ENSG00000105875	1.69862
0.201812	0.00648189	0.0238189	ENSG00000138032	4.81217
-0.0997929	0.00649496	0.0238536	ENSG00000143390	4.0621
0.114733	0.00651308	0.0238831	ENSG00000076864	1.96467
-0.146221	0.00651621	0.0238831	ENSG00000141013	1.89685
-0.139044	0.0065172	0.0238831	ENSG00000142166	2.31177
0.117379	0.00651744	0.0238831	ENSG00000131043	3.75424
-0.134965	0.00653637	0.0239392	ENSG00000223572	3.24119
0.18701	0.0065676	0.0240403	ENSG00000119888	6.76091
0.1739	0.00662488	0.0242242	ENSG00000148803	2.97484
0.640593	0.00662872	0.0242242	ENSG00000234745	2.17495
-0.172647	0.00662886	0.0242242	ENSG00000196705	3.65959
0.480004	0.00664002	0.0242516	ENSG00000149591	5.16856
-0.173332	0.00664561	0.0242538	ENSG00000259758	4.29504
0.128767	0.00664797	0.0242538	ENSG00000205138	3.07473
-0.168844	0.00665425	0.0242633	ENSG00000230207	1.31734
0.523872	0.00666744	0.02429	ENSG00000189067	5.37924
0.0872563	0.00667141	0.02429	ENSG00000153786	4.18034
0.14706	0.00667259	0.02429	ENSG00000173272	3.01971
-0.283033	0.00669238	0.0243486	ENSG00000226243	1.64298
-0.0861067	0.00671089	0.0244025	ENSG00000143157	3.42544
-0.0976232	0.00672833	0.0244525	ENSG00000071189	2.0576
-0.336619	0.00675157	0.0245234	ENSG00000207697	3.23518
-0.131996	0.00682387	0.0247724	ENSG00000156239	1.78798
-0.251688	0.0068384	0.0248033	ENSG00000238528	3.09738
0.114941	0.00683987	0.0248033	ENSG00000162298	2.80712
-0.128888	0.00684745	0.0248171	ENSG00000020922	3.86937
-0.195204	0.00686427	0.0248541	ENSG00000007944	4.17996
-0.100895	0.00686517	0.0248541	ENSG00000124209	1.72749
-0.293577	0.00687831	0.024888	ENSG00000188321	2.22419
0.152671	0.00688511	0.024899	ENSG00000114395	1.49563
0.134253	0.00689635	0.024926	ENSG00000160050	2.23304
-0.126874	0.0069056	0.0249458	ENSG00000163558	5.03711
0.199378	0.00691278	0.0249581	ENSG00000187091	2.60613
-0.1161	0.00691726	0.0249606	ENSG00000188554	3.86502
-0.151203	0.00693231	0.0249714	ENSG00000007047	3.63533
0.255358	0.00693588	0.0249714	ENSG00000147100	4.00592
0.153446	0.0069359	0.0249714	ENSG00000198841	2.65004
-0.175631	0.00693672	0.0249714	ENSG00000117713	5.01194
-0.282637	0.00694291	0.0249714	ENSG00000271971	1.61764
0.0926761	0.00694294	0.0249714	ENSG00000068724	2.18431
-0.0744472	0.00695713	0.0250089	ENSG00000116095	1.253
0.434136	0.006966	0.0250271	ENSG00000150594	1.58362
-0.146667	0.00697222	0.0250359	ENSG00000178458	6.33323
-0.12223	0.00699563	0.0250757	ENSG00000163257	4.21548
0.167788	0.0069974	0.0250757	ENSG00000183617	4.39787
-0.309977	0.00699838	0.0250757	ENSG00000235449	1.63109
-0.100838	0.0069985	0.0250757	ENSG00000267680	1.59368
0.334817	0.00702871	0.0251703	ENSG00000172020	2.67566
-0.0850413	0.00704602	0.0252186	ENSG00000015479	5.97323
0.128596	0.00705614	0.0252322	ENSG00000159720	2.41329
0.206917	0.00705743	0.0252322	ENSG00000167641	2.79724
-0.15554	0.00706334	0.0252329	ENSG00000261799	1.94342
-0.0934554	0.00706726	0.0252329	ENSG00000163512	2.63499
-0.445122	0.00706909	0.0252329	ENSG00000132718	2.63896
-0.141834	0.00707457	0.0252388	ENSG00000224113	3.18045
-0.176679	0.00708649	0.0252677	ENSG00000197415	1.44279
-0.137399	0.00709193	0.0252734	ENSG00000155970	1.37206
0.126102	0.00709738	0.0252792	ENSG00000123415	2.02485
-0.240109	0.00712451	0.0253622	ENSG00000138814	4.08853
-0.149189	0.00713101	0.0253717	ENSG00000137135	2.42033
0.261486	0.00715703	0.0254505	ENSG00000085185	1.70455
0.449002	0.00716301	0.0254581	ENSG00000177606	2.93721
0.29619	0.00718068	0.0255072	ENSG00000237943	1.90458
-0.10478	0.00719326	0.0255381	ENSG00000132670	4.62113
0.105249	0.00719742	0.0255392	ENSG00000198853	1.68876
-0.153732	0.00721044	0.0255716	ENSG00000112893	4.21898
0.200691	0.00722465	0.0255964	ENSG00000204257	1.2853
0.142849	0.00722517	0.0255964	ENSG00000148110	4.38975
0.123221	0.00723663	0.0256006	ENSG00000115539	3.75266
0.26454	0.00724091	0.0256006	ENSG00000021826	2.03295
-0.0990566	0.00724715	0.0256006	ENSG00000214046	2.60498
0.104447	0.00724985	0.0256006	ENSG00000154222	1.80226
-0.202969	0.00725339	0.0256006	ENSG00000138356	1.60982
-0.262544	0.0072544	0.0256006	ENSG00000129116	2.7779
0.118133	0.00725536	0.0256006	ENSG00000068394	3.40847
0.159267	0.00725735	0.0256006	ENSG00000092148	4.01824
0.195807	0.00726522	0.0256147	ENSG00000004399	3.29773
0.243009	0.0072718	0.0256242	ENSG00000187840	6.25116
-0.319676	0.00728722	0.0256648	ENSG00000272769	1.54009
0.12251	0.00730965	0.0257301	ENSG00000117262	2.49567
-0.3594	0.00731474	0.0257343	ENSG00000144824	2.14316
-0.268889	0.00735179	0.0258426	ENSG00000112562	1.43867
0.117622	0.00735333	0.0258426	ENSG00000154845	3.75705
0.184667	0.00736559	0.0258719	ENSG00000172071	2.94278
-0.244143	0.00742035	0.0260458	ENSG00000140022	1.63433
0.15637	0.00742665	0.0260458	ENSG00000164111	6.49261
0.152332	0.00742692	0.0260458	ENSG00000165752	2.33097
-0.106517	0.00746033	0.0261419	ENSG00000166004	2.03697
-0.0982064	0.00746223	0.0261419	ENSG00000180979	2.43463
-0.152325	0.00749155	0.0262307	ENSG00000164323	3.92391
0.193237	0.00749675	0.026235	ENSG00000184669	1.34188
0.136506	0.00750196	0.0262393	ENSG00000160877	6.02762
0.118413	0.00750607	0.0262398	ENSG00000184922	1.39797
-0.113432	0.00751437	0.026242	ENSG00000156787	2.3366
-0.143977	0.00751465	0.026242	ENSG00000270102	1.19568
0.212592	0.00752089	0.0262499	ENSG00000130522	5.9127
-0.228224	0.00753269	0.0262772	ENSG00000168172	2.71119
0.186797	0.00754202	0.0262959	ENSG00000146733	4.25438
0.126827	0.00756392	0.0263472	ENSG00000161243	2.40829
0.133398	0.00756548	0.0263472	ENSG00000197448	2.64824
-0.135311	0.00756869	0.0263472	ENSG00000205339	6.39803
0.342205	0.00758776	0.0263997	ENSG00000185437	2.9014
-0.11192	0.00759657	0.0264164	ENSG00000143971	3.89996
-0.0850907	0.00761889	0.0264633	ENSG00000104660	3.77003
-0.183845	0.00762001	0.0264633	ENSG00000184992	2.53049
-0.124252	0.00762209	0.0264633	ENSG00000143376	3.66811
-0.156106	0.00763697	0.0265011	ENSG00000007968	1.4193
-0.297003	0.00764637	0.0265198	ENSG00000237082	2.10192
0.153509	0.00765673	0.026528	ENSG00000196072	4.48317
-0.122819	0.00765677	0.026528	ENSG00000272565	1.91536
0.299271	0.00767691	0.0265657	ENSG00000164251	4.19945
0.138642	0.00767841	0.0265657	ENSG00000116954	2.81466
-0.244424	0.00767971	0.0265657	ENSG00000140526	2.74794
0.120758	0.00768502	0.0265701	ENSG00000164402	2.96918
-0.193127	0.0076926	0.0265824	ENSG00000268713	1.88377
-0.176011	0.00773787	0.0267249	ENSG00000163449	1.22226
0.182333	0.00774516	0.0267361	ENSG00000135362	1.16021
-0.102361	0.00775585	0.026742	ENSG00000265242	1.73716
-0.156468	0.00775696	0.026742	ENSG00000105854	3.30455
-0.10979	0.00775901	0.026742	ENSG00000115084	2.40295
-0.223709	0.00777967	0.0267984	ENSG00000189339	3.40155
0.378605	0.00778359	0.0267984	ENSG00000249532	8.11063
-0.134134	0.00778811	0.0267984	ENSG00000075303	2.56221
0.150337	0.00779161	0.0267984	ENSG00000172794	1.32759
-0.0941651	0.00780865	0.0268431	ENSG00000163655	4.78697
0.181943	0.00781366	0.0268463	ENSG00000077721	4.35344
-0.107106	0.00783059	0.0268905	ENSG00000197343	3.03812
-0.149001	0.00785114	0.0269471	ENSG00000196812	2.54531
0.110664	0.00786223	0.0269711	ENSG00000177150	2.70369
0.0977202	0.00787604	0.0270045	ENSG00000101150	4.44118
0.147607	0.00788263	0.027013	ENSG00000153443	3.14363
0.100092	0.00789207	0.0270236	ENSG00000130811	5.40748
0.201679	0.00789389	0.0270236	ENSG00000072506	5.14549
-0.20014	0.00791681	0.027088	ENSG00000004776	1.23063
0.0929115	0.0079216	0.0270904	ENSG00000158796	3.90416
0.106009	0.00793545	0.0271237	ENSG00000111358	3.71915
-0.0913065	0.00794577	0.0271443	ENSG00000116489	5.35687
0.0903032	0.00795077	0.0271443	ENSG00000011485	4.00609
0.122443	0.00795381	0.0271443	ENSG00000242802	1.58204
0.158588	0.00796414	0.0271656	ENSG00000130005	2.99836
-0.124533	0.00797907	0.0272024	ENSG00000185946	1.68879
0.222937	0.00802412	0.0273299	ENSG00000090013	3.82566
-0.148114	0.00802472	0.0273299	ENSG00000162819	3.16977
-0.224297	0.00803953	0.0273477	ENSG00000273290	2.96547
0.225349	0.00804127	0.0273477	ENSG00000130203	7.92182
0.073178	0.00804235	0.0273477	ENSG00000119318	6.23501
-0.147772	0.00806548	0.0274119	ENSG00000198168	1.96227
-0.0914701	0.00806955	0.0274119	ENSG00000162928	2.891
0.183052	0.0080753	0.0274174	ENSG00000123989	4.50206
0.132063	0.00808263	0.0274264	ENSG00000165629	6.13429
0.416649	0.00808875	0.0274264	ENSG00000101000	4.15116
-0.114242	0.00809043	0.0274264	ENSG00000005801	3.86732
-0.253872	0.00809707	0.0274349	ENSG00000128039	2.88018
-0.20807	0.00810223	0.0274383	ENSG00000127561	2.90059
0.134406	0.00812998	0.0274996	ENSG00000120860	1.69897
-0.195093	0.00813136	0.0274996	ENSG00000100918	2.99434
0.127707	0.00813283	0.0274996	ENSG00000172757	6.77698
-0.0986097	0.00816216	0.0275794	ENSG00000006715	3.01641
0.167679	0.00817069	0.0275794	ENSG00000101160	4.05519
-0.1326	0.00817176	0.0275794	ENSG00000151748	4.21076
-0.228438	0.00817312	0.0275794	ENSG00000162745	2.21764
0.139572	0.00817877	0.0275844	ENSG00000162458	4.16383
-0.11432	0.00819113	0.027612	ENSG00000157181	2.94431
-0.280832	0.00819732	0.0276187	ENSG00000260257	1.9441
0.180386	0.00820879	0.0276433	ENSG00000166557	4.04015
0.143048	0.00822403	0.0276667	ENSG00000203950	4.7125
0.140085	0.00822412	0.0276667	ENSG00000103121	2.94754
-0.208326	0.00823231	0.0276728	ENSG00000136367	2.39307
-0.107704	0.0082343	0.0276728	ENSG00000085415	3.12764
0.117977	0.00824378	0.0276906	ENSG00000005238	1.35676
0.155175	0.00826042	0.0277323	ENSG00000010810	3.69191
0.154691	0.00828124	0.0277881	ENSG00000143416	2.65155
0.0868948	0.00829109	0.0278028	ENSG00000169957	4.27407
-0.19156	0.00829402	0.0278028	ENSG00000125247	3.31865
0.161632	0.00833058	0.0279013	ENSG00000140157	4.60788
0.350858	0.00833425	0.0279013	ENSG00000269279	1.64503
0.112815	0.0083398	0.0279013	ENSG00000105063	4.09363
0.148347	0.00834032	0.0279013	ENSG00000134508	2.36438
-0.0891781	0.00835076	0.0279222	ENSG00000144036	3.0447
-0.161712	0.00836212	0.027946	ENSG00000115904	3.05743
-0.18864	0.00837172	0.0279639	ENSG00000140262	3.99844
0.125133	0.00837633	0.0279652	ENSG00000172869	2.85838
-0.148082	0.00838486	0.0279795	ENSG00000165238	3.08887
0.162961	0.00840531	0.0280336	ENSG00000187630	1.73952
0.122903	0.00841165	0.0280406	ENSG00000110514	2.84355
-0.176669	0.00842948	0.0280859	ENSG00000157741	2.31472
0.106513	0.00844534	0.0281199	ENSG00000096080	4.88493
0.118805	0.00844821	0.0281199	ENSG00000138686	2.54244
0.118439	0.00845989	0.0281446	ENSG00000065485	3.15585
-0.177537	0.00848272	0.0282063	ENSG00000166012	4.24261
-0.078772	0.00852539	0.0283185	ENSG00000129292	1.45991
-0.101844	0.00852733	0.0283185	ENSG00000180329	4.1113
0.174158	0.00852942	0.0283185	ENSG00000171219	2.14255
-0.107833	0.00853358	0.0283185	ENSG00000175387	3.11489
-0.121698	0.00855313	0.0283691	ENSG00000153815	3.84595
0.149991	0.00859528	0.0284844	ENSG00000101882	2.88532
0.135381	0.00859651	0.0284844	ENSG00000214253	4.64467
0.490668	0.00861532	0.0285065	ENSG00000233098	2.1546
0.169981	0.00861797	0.0285065	ENSG00000088387	2.09898
-0.338305	0.00862517	0.0285065	ENSG00000137166	2.64905
-0.193671	0.00862573	0.0285065	ENSG00000204217	2.49649
-0.115536	0.00863352	0.0285065	ENSG00000180198	4.89192
[truncated: 10,799 more rows]

## Sheet: high_low_prot_rna_integrated
Gene.names	Protein.IDs	Lead Protein	Ensembl	Protein L/H Q Val	Protein L/H Log2 FC	Protein L/H P value	Protein L/H Q value	RNA L/H Log2 FC	RNA L/H P value	Unique.razor.peptides
	A0A0U1RRE5	A0A0U1RRE5	ENSG00000204272	0.00630055	0.124606	0.581191	0.272336	0.214852	0.000842987	2
	A0A0U1RRI6;P0DPI3;A0A0U1RR11	A0A0U1RRI6	ENSG00000224109	0.0987416	0.185918	0.358882	0.202735	0.152739	0.0610048	6
	A0A0U1RRL7	A0A0U1RRL7	ENSG00000126005	0.246507	0.617983	0.00339056	0.0131585	0.0772147	0.270009	3
	P0DP25;P0DP24;P0DP23;P02585	P0DP25	ENSG00000160014	0.0662532	0.18425	0.0167883	0.03177	0.079424	0.0325771	14
	P0DPB5	P0DPB5	ENSG00000186184	0.397573	0.393411	0.17626	0.12955	0.020201	0.608214	4
	P0DPB6	P0DPB6	ENSG00000186184	0.397573	0.170568	0.0895056	0.0855809	0.020201	0.608214	6
	P0DPI2;A0A0B4J2D5;P0DPI2-2;A0A0B4J2D5-2	P0DPI2	ENSG00000160221	0.125288	0.18464	0.0321559	0.0461159	0.0977487	0.0902812	14
	Q6UXD5-3	Q6UXD5	ENSG00000174938	0.34575	-0.193261	0.237369	0.155814	-0.0357905	0.477804	13
	Q8N0V5-2	Q8N0V5	ENSG00000111846	0.408542	-0.0277311	0.839391	0.339187	0.0340226	0.637165	14
	Q8N0V5-3	Q8N0V5	ENSG00000111846	0.408542	0.228625	0.226252	0.151127	0.0340226	0.637165	7
	Q8N9N5-7	Q8N9N5	ENSG00000172530	0.46072	0.264961	0.0526835	0.0615863	0.0126216	0.79614	10
	Q9NRC1-3;Q9NRC1-2;Q9NRC1-6;Q9NRC1-5	Q9NRC1	ENSG00000004866	0.479622	-0.40734	0.273623	0.170816	-0.00850341	0.861233	9
	Q9Y2J2-4	Q9Y2J2	ENSG00000082397	0.515453	0.0133078	0.912286	0.356934	0.000136175	0.997738	30
AAAS	Q9NRG9;Q9NRG9-2	Q9NRG9	ENSG00000094914	0.213686	0.0873566	0.160369	0.121822	0.0328517	0.21378	24
AACS	Q86V21;Q86V21-2;Q86V21-3	Q86V21	ENSG00000081760	0.481815	0.0544861	0.568655	0.269171	-0.00861122	0.8694	28
AADAT	Q8N5Z0;Q8N5Z0-2	Q8N5Z0	ENSG00000109576	0.198042	-0.114039	0.718183	0.310533	0.0937895	0.190024	3
AAGAB	Q6PD74;Q6PD74-2	Q6PD74	ENSG00000103591	0.108747	0.339209	0.000837245	0.00637113	0.0826356	0.0718392	9
AAMDC	Q9H7C9;Q9H7C9-3;Q9H7C9-2	Q9H7C9	ENSG00000087884	0.308544	-0.0109445	0.914675	0.357583	-0.0348989	0.393253	7
AAMP	Q13685	Q13685	ENSG00000127837	0.0422118	0.159992	0.101756	0.0928137	0.099537	0.0158125	15
AAR2	Q9Y312	Q9Y312	ENSG00000131043	0.0238831	0.235259	0.0232872	0.038367	0.117379	0.00651744	18
AARS	P49588;P49588-2	P49588	ENSG00000090861	0.0159028	0.215342	0.00861892	0.0221204	0.192732	0.00347895	60
AARS2	Q5JTZ9	Q5JTZ9	ENSG00000124608	0.253871	0.177425	0.032838	0.046758	0.0584302	0.283685	37
AASDH	Q4L235-3;Q4L235-4;Q4L235;Q4L235-2	Q4L235	ENSG00000157426	0.0779361	0.174722	0.237333	0.155814	-0.0838716	0.0422055	14
AASDHPPT	Q9NRN7;Q9NRN7-2	Q9NRN7	ENSG00000149313	0.00768452	0.0604441	0.496503	0.247354	-0.118893	0.00113749	14
AASS	Q9UDR5	Q9UDR5	ENSG00000008311	0.489145	0.126541	0.342659	0.196616	0.0201797	0.895361	54
ABAT	P80404	P80404	ENSG00000183044	0.00131305	-0.261498	0.193862	0.137126	-0.208905	8.50579e-05	21
ABCA1	O95477	O95477	ENSG00000165029	0.199659	-0.0658427	0.87438	0.347762	0.123545	0.192404	11
ABCB7	O75027;O75027-2;O75027-3	O75027	ENSG00000131269	0.416827	0.235932	0.0153919	0.0303289	0.0178606	0.662107	22
ABCB8	Q9NUT2-5;Q9NUT2-4;Q9NUT2-2;Q9NUT2;Q9NUT2-3	Q9NUT2	ENSG00000197150	0.0416809	-0.205704	0.12664	0.105317	0.079322	0.01541	15
ABCB10	Q9NRK6	Q9NRK6	ENSG00000135776	0.00824618	0.299384	0.00991791	0.0237922	0.177458	0.00128303	13
ABCC1	P33527;P33527-9;P33527-3;P33527-4;P33527-2;P33527-7;P33527-5;P33527-6;P33527-8	P33527	ENSG00000103222	0.439609	0.116945	0.0896731	0.0856708	-0.020727	0.727443	49
ABCC4	O15439-2;O15439;O15439-3;O15439-4	O15439	ENSG00000125257	0.16389	0.00778916	0.939758	0.36342	0.0776228	0.137991	31
ABCC5	O15440-5;O15440;O15440-4;O15440-3;O15440-2	O15440	ENSG00000114770	0.460663	0.130279	0.136915	0.110103	0.00930306	0.795745	32
ABCD1	P33897	P33897	ENSG00000101986	0.0654132	0.151051	0.482924	0.243577	0.127367	0.0319488	7
ABCD3	P28288;P28288-2;P28288-3	P28288	ENSG00000117528	0.240595	-0.0110212	0.902342	0.354166	-0.0452872	0.260984	26
ABCD4	O14678	O14678	ENSG00000119688	0.213936	0.208383	0.142486	0.113109	-0.0485601	0.214257	11
ABCE1	P61221	P61221	ENSG00000164163	0.283803	0.0919609	0.286863	0.175822	-0.0470063	0.342297	40
ABCF1	Q8NE71;Q8NE71-2	Q8NE71	ENSG00000204574	0.35899	0.165908	0.0145377	0.0294193	0.0293568	0.511511	51
ABCF2	Q9UG63;Q9UG63-2	Q9UG63	ENSG00000033050	0.409742	0.0907619	0.26039	0.164949	0.0188233	0.641134	34
ABCF3	Q9NUQ8;Q9NUQ8-2	Q9NUQ8	ENSG00000161204	0.193121	0.276745	0.00289443	0.0120008	0.0673568	0.182171	29
ABHD4	Q8TB40;Q8TB40-2	Q8TB40	ENSG00000100439	0.0342117	0.508402	0.00315599	0.0126731	0.258367	0.0115285	12
ABHD5	Q8WTS1	Q8WTS1	ENSG00000011198	0.508988	0.169992	0.250021	0.160825	0.00187895	0.970432	9
ABHD6	Q9BV23	Q9BV23	ENSG00000163686	0.24588	-0.24232	0.200294	0.140058	0.0578655	0.268987	9
ABHD10	Q9NUJ1;Q9NUJ1-2;Q9NUJ1-3	Q9NUJ1	ENSG00000144827	0.440751	0.145297	0.202355	0.140935	0.0214335	0.731111	17
ABHD11	Q8NFV4-4;Q8NFV4;Q8NFV4-6;Q8NFV4-3;Q8NFV4-2;Q8NFV4-5	Q8NFV4	ENSG00000106077	0.00289068	0.291925	0.00440163	0.0152392	0.250848	0.000260757	12
ABHD12	Q8N2K0;Q8N2K0-2;Q8N2K0-3	Q8N2K0	ENSG00000100997	0.31606	-0.141091	0.285997	0.175588	-0.0332376	0.409146	18
ABHD13	Q7L211	Q7L211	ENSG00000139826	0.401732	-0.0242833	0.94583	0.365032	0.01936	0.619877	6
ABHD14B	Q96IU4;Q96IU4-2	Q96IU4	ENSG00000114779	0.0190575	-0.137864	0.282442	0.174392	-0.155807	0.00462081	8
ABHD17A	Q96GS6;Q96GS6-2;Q96GS6-3;Q96GS6-4	Q96GS6	ENSG00000129968	0.119383	0.661072	0.000131672	0.00240789	0.0677298	0.0832614	6
ABHD17B	Q5VST6	Q5VST6	ENSG00000107362	0.42502	0.228532	0.0111698	0.0254496	-0.0158652	0.684707	12
ABHD17C	Q6PCB6;Q6PCB6-2	Q6PCB6	ENSG00000136379	0.0404894	-0.0996651	0.586774	0.273924	-0.0991972	0.0147812	7
ABI1	Q8IZP0-3;Q8IZP0-5;Q8IZP0-9;Q8IZP0-10;Q8IZP0-8;Q8IZP0-7;Q8IZP0-2;Q8IZP0-4;Q8IZP0-6;Q8IZP0;Q8IZP0-12;Q8IZP0-11	Q8IZP0	ENSG00000136754	0.182496	0.151846	0.104493	0.0939298	-0.0406071	0.165811	19
ABI2	Q9NYB9-2;Q9NYB9-4;Q9NYB9;Q9NYB9-3	Q9NYB9	ENSG00000138443	0.116669	0.498769	0.00621549	0.0184292	-0.0782506	0.0802322	14
ABL1	P00519-2;P00519	P00519	ENSG00000097007	0.0483269	0.151348	0.154653	0.118956	-0.0987079	0.0197276	36
ABL2	P42684-6;P42684;P42684-7;P42684-5;P42684-8	P42684	ENSG00000143322	0.0304169	0.158992	0.0919403	0.087051	-0.134865	0.00962629	17
ABLIM1	O14639;O14639-2;O14639-3;O14639-5;O14639-4	O14639	ENSG00000099204	0.0423831	0.128435	0.178186	0.130394	-0.148406	0.0159408	26
ABR	Q12979;Q12979-4;Q12979-3	Q12979	ENSG00000159842	0.25028	0.0639458	0.588437	0.274332	-0.0676444	0.277286	26
ABRACL	Q9P1F3	Q9P1F3	ENSG00000146386	0.480913	0.663527	0.00777074	0.0206716	-0.00950843	0.86588	5
ABT1	Q9ULW3	Q9ULW3	ENSG00000146109	0.135551	0.165653	0.113893	0.0987856	0.0887262	0.102519	16
ABTB2	Q8N961;Q8N961-2	Q8N961	ENSG00000166016	0.0653	0.392575	0.177774	0.130238	0.200369	0.0318342	11
ACAA1	P09110;P09110-2	P09110	ENSG00000060971	0.194641	0.213839	0.0724437	0.0747253	0.0683956	0.184858	19
ACAA2	P42765	P42765	ENSG00000167315	0.424189	0.178441	0.0300965	0.0442889	-0.0142949	0.681827	27
ACAD8	Q9UKU7;Q9UKU7-2	Q9UKU7	ENSG00000151498	0.116766	0.102116	0.464059	0.237831	-0.0729161	0.0803583	22
ACAD9	Q9H845	Q9H845	ENSG00000177646	0.064241	0.0945653	0.183887	0.132868	0.0845417	0.0309096	33
ACAD10	Q6JQN1;Q6JQN1-5;Q6JQN1-2;Q6JQN1-3;Q6JQN1-4	Q6JQN1	ENSG00000111271	0.307056	0.0469907	0.630221	0.286564	-0.0395401	0.39024	27
ACADM	P11310;P11310-2	P11310	ENSG00000117054	0.288529	0.11209	0.133104	0.108436	-0.0413051	0.352392	22
ACADS	P16219	P16219	ENSG00000122971	0.00723844	0.119592	0.249234	0.160525	0.193778	0.00104516	16
ACADSB	P45954;P45954-2	P45954	ENSG00000196177	0.0524747	-0.0695098	0.661902	0.295414	-0.247285	0.0224923	18
ACADVL	P49748;P49748-3;P49748-2	P49748	ENSG00000072778	0.181199	0.16127	0.0181077	0.0330397	0.0762069	0.163788	38
ACAP1	Q15027	Q15027	ENSG00000072818	0.366376	-0.0786124	0.541453	0.261504	0.058108	0.528695	24
ACAP2	Q15057	Q15057	ENSG00000114331	0.262872	0.193603	0.012614	0.0271631	-0.0486594	0.300905	38
ACAT1	P24752;P24752-2	P24752	ENSG00000075239	0.213662	0.222848	0.00224263	0.01075	0.0602067	0.213724	22
ACAT2	Q9BWD1;Q9BWD1-2	Q9BWD1	ENSG00000120437	0.50703	0.169901	0.107802	0.0955425	-0.00413109	0.96338	23
ACBD3	Q9H3P7	Q9H3P7	ENSG00000182827	0.285834	0.213799	0.00751106	0.0203056	0.0484632	0.346649	23
ACBD4	Q8NC06-2;Q8NC06;Q8NC06-3	Q8NC06	ENSG00000181513	0.48886	-0.127205	0.734249	0.314683	-0.00829838	0.894542	3
ACBD5	Q5T8D3-2;Q5T8D3-3;Q5T8D3-4	Q5T8D3	ENSG00000107897	0.22201	0.0533601	0.620845	0.283465	-0.0608254	0.22735	16
ACBD7	Q8N6N7	Q8N6N7	ENSG00000176244	0.230089	0.275679	0.0448798	0.0558451	0.111656	0.241926	5
ACD	Q96AP0;Q96AP0-2	Q96AP0	ENSG00000102977	0.35572	0.27182	0.0581433	0.0653424	0.0260304	0.502858	11
ACIN1	Q9UKV3;Q9UKV3-5;Q9UKV3-3;Q9UKV3-2	Q9UKV3	ENSG00000100813	0.11948	0.159625	0.0255193	0.0403896	-0.0865362	0.0834272	53
ACLY	P53396;P53396-2;P53396-3	P53396	ENSG00000131473	0.30564	0.111957	0.235448	0.155078	-0.0420845	0.3877	73
ACO1	P21399	P21399	ENSG00000122729	0.480257	0.24632	0.0154577	0.0303289	-0.00940411	0.863535	40
ACO2	Q99798	Q99798	ENSG00000100412	0.484942	0.120651	0.104178	0.0937848	-0.00634225	0.881911	47
ACOT1	Q86TX2	Q86TX2	ENSG00000184227	0.275152	0.145119	0.201361	0.140469	-0.087811	0.324706	20
ACOT7	O00154-4;O00154-6;O00154-7;O00154;O00154-5;O00154-2;O00154-3	O00154	ENSG00000097021	0.0805558	0.216431	0.0293862	0.0437183	0.111573	0.044624	18
ACOT8	O14734	O14734	ENSG00000101473	0.0529671	0.0424246	0.819106	0.334423	0.132782	0.0228993	13
ACOT9	Q9Y305;Q9Y305-2;Q9Y305-4;Q9Y305-3	Q9Y305	ENSG00000123130	0.000277617	0.582658	5.10927e-06	0.000364199	0.445689	9.72477e-06	28
ACOT13	Q9NPJ3;Q9NPJ3-2	Q9NPJ3	ENSG00000112304	0.511133	0.240342	0.153086	0.118166	-0.00213535	0.978931	6
ACOX1	Q15067	Q15067	ENSG00000161533	0.394885	0.00856605	0.942188	0.364219	-0.035516	0.600069	25
	Q15067-2;Q15067-3	Q15067	ENSG00000161533	0.394885	0.201149	0.230224	0.152753	-0.035516	0.600069	2
ACOX3	O15254;O15254-2	O15254	ENSG00000087008	0.107858	0.0914046	0.400585	0.217376	0.0863851	0.0709797	26
ACP1	P24666;P24666-3;P24666-4	P24666	ENSG00000143727	0.233773	0.223781	0.0341383	0.047923	0.0384588	0.248277	11
ACP2	P11117;P11117-2	P11117	ENSG00000134575	0.367744	-0.0163178	0.931755	0.361606	-0.0385	0.532379	11
ACP6	Q9NPH0;Q9NPH0-2	Q9NPH0	ENSG00000162836	0.226533	0.180051	0.127605	0.105943	0.0481086	0.235501	12
ACSF2	Q96CM8-3;Q96CM8;Q96CM8-2;Q96CM8-4	Q96CM8	ENSG00000167107	0.104532	0.246719	0.00752377	0.0203117	0.0732206	0.0672909	20
ACSF3	Q4G176	Q4G176	ENSG00000176715	0.450727	0.0792482	0.38943	0.213367	-0.00933712	0.762051	19
ACSL1	P33121;P33121-2;P33121-3	P33121	ENSG00000151726	0.204782	0.113702	0.408597	0.220138	0.102768	0.200561	25
ACSL3	O95573	O95573	ENSG00000123983	0.290635	0.138412	0.0779361	0.0778208	-0.0486111	0.356437	36
ACSL4	O60488-2;O60488	O60488	ENSG00000068366	9.76904e-05	0.615151	1.04814e-07	1.74331e-05	0.460137	2.26221e-06	40
ACSM3	Q53FZ2;Q53FZ2-2	Q53FZ2	ENSG00000005187	0.322686	0.0209291	0.905763	0.35495	0.060377	0.425392	8
ACSS2	Q9NR19;Q9NR19-2	Q9NR19	ENSG00000131069	0.480519	0.195878	0.107007	0.0951797	0.0137242	0.8644	18
ACSS3	Q9H6R3;Q9H6R3-2	Q9H6R3	ENSG00000111058	0.247167	0.130028	0.0760722	0.0767939	-0.066319	0.271181	30
ACTA2;ACTG2	P62736;P63267;P63267-2	P62736	ENSG00000107796	0.453451	0.276991	0.112157	0.0979176	0.0445227	0.772023	13
ACTB	P60709	P60709	ENSG00000075624	8.73906e-06	0.297933	0.00597079	0.0179322	0.292171	1.29623e-07	2
ACTG1	P63261	P63261	ENSG00000184009	0.0329154	0.319691	0.000210809	0.00310284	0.174165	0.0108504	36
ACTL6A	O96019;O96019-2;O94805	O96019	ENSG00000136518	0.170081	0.020685	0.782019	0.325677	-0.0719109	0.146499	22
ACTN1	P12814-3	P12814	ENSG00000072110	0.0847582	0.197955	0.00931959	0.0231191	0.0996642	0.0484528	46
ACTN3	Q08043	Q08043	ENSG00000248746	0.280766	0.0813077	0.789079	0.327112	-0.205863	0.336048	33
ACTN4	O43707;O43707-2;O43707-3	O43707	ENSG00000130402	0.06268	0.154759	0.054606	0.0629814	0.107281	0.0299878	71
ACTR1A	P61163	P61163	ENSG00000138107	0.189291	0.175235	0.0139668	0.0287775	0.0465461	0.176613	26
ACTR1B	P42025	P42025	ENSG00000115073	0.0521853	0.110318	0.222524	0.149584	0.0970618	0.022313	10
ACTR2	P61160;P61160-2	P61160	ENSG00000138071	0.356681	0.141167	0.0763673	0.0769583	-0.0210769	0.505037	15
ACTR3	P61158	P61158	ENSG00000115091	0.0397748	0.126508	0.0880666	0.0846484	0.0914135	0.0143277	28
ACTR3B	Q9P1U1;Q9P1U1-3;Q9P1U1-2;Q9C0K3	Q9P1U1	ENSG00000133627	0.264138	0.0303218	0.725347	0.312424	-0.0417845	0.303513	14
ACTR5	Q9H9F9	Q9H9F9	ENSG00000101442	0.175794	-0.179957	0.198983	0.139397	0.0644715	0.155225	25
ACTR6	Q9GZN1;Q9GZN1-2	Q9GZN1	ENSG00000075089	0.438254	0.141507	0.263042	0.165811	0.0135958	0.723713	14
ACTR8	Q9H981;Q9H981-2;Q9H981-3	Q9H981	ENSG00000113812	0.296202	-0.0281841	0.855596	0.343066	0.0371852	0.368196	16
ACTR10	Q9NZ32	Q9NZ32	ENSG00000131966	0.297299	0.227156	0.00321335	0.0127541	0.0332033	0.3701	15
ACVR1	Q04771	Q04771	ENSG00000115170	0.0723998	0.33658	0.0155694	0.0304487	0.092361	0.0377711	6
ACVR1B	P36896-5;P36896;P36896-4	P36896	ENSG00000135503	0.101124	0.541657	0.285878	0.17558	-0.128379	0.0634449	4
ACVR2A	P27037;P27037-2	P27037	ENSG00000121989	0.000363965	-0.0924246	0.6985	0.304886	-0.207388	1.42964e-05	7
ACVR2B	Q13705	Q13705	ENSG00000114739	0.0189428	-0.0709901	0.53123	0.258317	-0.231892	0.0045672	15
ACYP1	P07311;P07311-2	P07311	ENSG00000119640	0.442474	0.122613	0.25894	0.164323	-0.018507	0.736399	7
ADA	P00813	P00813	ENSG00000196839	0.112908	0.087258	0.521226	0.254928	-0.147267	0.0760036	26
ADAL	Q6DHV7;Q6DHV7-2;Q6DHV7-3	Q6DHV7	ENSG00000168803	0.0441838	0.0673243	0.699074	0.304913	-0.0959779	0.017062	7
ADAM9	Q13443;Q13443-2	Q13443	ENSG00000168615	0.416838	0.275646	0.0350516	0.0486408	-0.028379	0.662188	16
ADAM10	O14672;O14672-2	O14672	ENSG00000137845	0.401507	0.111347	0.135946	0.109662	0.0208032	0.61917	35
ADAM15	Q13444-10;Q13444-9;Q13444-8;Q13444-2;Q13444-7;Q13444-6;Q13444-12;Q13444-5;Q13444-4;Q13444-3;Q13444;Q13444-13;Q13444-11	Q13444	ENSG00000143537	0.203601	-0.19477	0.246264	0.159082	0.0592774	0.198576	9
ADAM17	P78536;P78536-2	P78536	ENSG00000151694	0.171221	0.0887095	0.592489	0.275487	-0.0601536	0.148328	28
ADAM22	Q9P0K1-4;Q9P0K1-3;Q9P0K1-5;Q9P0K1-2;Q9P0K1	Q9P0K1	ENSG00000008277	0.270142	0.251337	0.570099	0.269526	-0.0412092	0.313847	5
ADAMTS4	O75173;O75173-2	O75173	ENSG00000158859	0.0191125	0.24171	0.0558505	0.0639238	0.276679	0.00464418	3
ADAMTS7	Q9UKP4	Q9UKP4	ENSG00000136378	0.0399063	0.208216	0.311267	0.185405	-0.210794	0.0144354	15
ADAMTS19	Q8TE59	Q8TE59	ENSG00000145808	0.000447834	-0.191447	0.277206	0.172498	-0.344283	1.93176e-05	7
ADAR	P55265;P55265-4;P55265-5	P55265	ENSG00000160710	0.28776	0.2762	0.000147048	0.00253856	0.0421128	0.350125	67
ADARB1	P78563-2;P78563-4;P78563;P78563-5;P78563-6;P78563-3	P78563	ENSG00000197381	0.248553	0.389398	0.247276	0.159618	0.0476893	0.273641	7
ADAT1	Q9BUB4;Q9BUB4-2	Q9BUB4	ENSG00000065457	0.123134	0.275549	0.045583	0.0563472	-0.0927816	0.087819	8
ADAT2	Q7Z6V5;Q7Z6V5-2	Q7Z6V5	ENSG00000189007	0.00850576	0.417017	0.0165785	0.0315047	-0.156703	0.00136333	7
ADAT3	Q96EY9	Q96EY9	ENSG00000213638	0.241215	0.101625	0.364963	0.204746	0.0660559	0.261875	10
ADCK1	Q86TW2-2;Q86TW2;Q86TW2-3	Q86TW2	ENSG00000063761	0.0493378	0.402764	0.245028	0.158547	0.142784	0.0203331	5
ADCK3	Q8NI60;Q8NI60-3;Q8NI60-4;Q8NI60-2	Q8NI60	ENSG00000163050	0.227532	0.132205	0.162398	0.122671	-0.0585226	0.237344	21
ADCK4	Q96D53;Q96D53-2	Q96D53	ENSG00000123815	0.231519	-0.102463	0.322449	0.189478	0.0400323	0.244496	25
ADCY2	Q08462-2;Q08462;Q8NFM4-2	Q08462	ENSG00000078295	0.270436	-0.230057	0.289915	0.177057	-0.107539	0.314556	17
ADCY3	O60266;O60266-2	O60266	ENSG00000138031	0.0123763	0.250615	0.26474	0.166611	0.164037	0.00236959	9
ADCY6	O43306-2;O43306	O43306	ENSG00000174233	0.277043	1.14646	0.0910131	0.0866193	0.100181	0.328447	7
ADCY9	O60503	O60503	ENSG00000162104	0.173977	0.0774389	0.591306	0.27512	0.0800158	0.152357	8
ADD1	P35611-6;P35611-3;P35611-2;P35611;P35611-5	P35611	ENSG00000087274	0.428198	0.102875	0.153498	0.118355	0.0125211	0.694193	37
ADD2	P35612;P35612-4;P35612-3;P35612-5;P35612-6;P35612-7	P35612	ENSG00000075340	0.271648	0.0199145	0.839828	0.339187	-0.0809454	0.317282	49
ADD3	Q9UEY8;Q9UEY8-2	Q9UEY8	ENSG00000148700	0.31863	0.0757371	0.396918	0.216147	-0.0299444	0.415704	29
ADH5	P11766	P11766	ENSG00000197894	0.224712	0.0906387	0.511873	0.252242	0.053216	0.232226	21
ADI1	Q9BV57;Q9BV57-2	Q9BV57	ENSG00000182551	0.253831	-0.128594	0.447121	0.232675	-0.0763692	0.283601	13
ADIPOR1	Q96A54	Q96A54	ENSG00000159346	0.133235				0.0559695	0.0998396	2
ADK	P55263;P55263-2;P55263-3;P55263-4	P55263	ENSG00000156110	0.00941073	0.0426564	0.650161	0.291852	-0.164386	0.00160381	24
ADNP	Q9H2P0	Q9H2P0	ENSG00000101126	0.0100105	0.109549	0.18866	0.1351	-0.147515	0.00176057	61
ADNP2	Q6IQ32	Q6IQ32	ENSG00000101544	0.459325	0.128406	0.0819881	0.0805088	0.0112414	0.791222	27
ADO	Q96SZ5	Q96SZ5	ENSG00000181915	0.385314	-0.0812012	0.294567	0.179121	-0.0151541	0.575253	12
ADPGK	Q9BRR6-2;Q9BRR6;Q9BRR6-3;Q9BRR6-4;Q9BRR6-5;Q9BRR6-6	Q9BRR6	ENSG00000159322	0.0143347	0.262148	0.00745593	0.0202191	0.156984	0.00299418	16
ADPRH	P54922	P54922	ENSG00000144843	0.484365	0.177657	0.242092	0.157636	-0.00604398	0.879845	8
ADPRHL2	Q9NX46	Q9NX46	ENSG00000116863	0.115634	0.0516662	0.560115	0.266828	0.0831175	0.0789142	12
ADRBK1	P25098	P25098	ENSG00000173020	0.389285	0.0796954	0.474095	0.240884	0.0255523	0.584657	32
ADRBK2	P35626	P35626	ENSG00000100077	0.425329	-0.060217	0.915729	0.357785	0.0201724	0.685528	12
ADRM1	Q16186	Q16186	ENSG00000130706	0.200326	0.0161783	0.851749	0.342152	0.0837635	0.193502	12
ADSL	P30566;P30566-2	P30566	ENSG00000239900	0.414089	0.166755	0.0169514	0.0318478	0.024336	0.654687	31
ADSS	P30520	P30520	ENSG00000035687	0.317432	0.0922959	0.30896	0.184492	-0.0345207	0.412555	25
ADSSL1	Q8N142;Q8N142-2	Q8N142	ENSG00000185100	0.512552	0.291377	0.0278327	0.0423912	0.00114756	0.985406	12
AEBP1	Q8IUX7	Q8IUX7	ENSG00000106624	0.403746	-1.35455	0.0125899	0.0271447	0.0427055	0.62482	10
AEBP2	Q6ZN18-2;Q6ZN18;Q6ZN18-3	Q6ZN18	ENSG00000139154	0.440219	0.152758	0.19432	0.137338	-0.0277963	0.729181	14
AEN	Q8WTP8;Q8WTP8-2	Q8WTP8	ENSG00000181026	0.0719199	0.13034	0.326411	0.191121	0.121781	0.0374345	5
AES	Q08117-2	Q08117	ENSG00000104964	0.184441	0.989055	0.0269492	0.0417064	-0.0800248	0.168945	8
AFAP1	Q8N556;Q8N556-2	Q8N556	ENSG00000196526	0.271297	0.121902	0.314366	0.186644	-0.0581133	0.316379	15
AFAP1L1	Q8TED9-2;Q8TED9;Q8TED9-4;Q8TED9-3	Q8TED9	ENSG00000157510	0.31666	0.351666	0.18141	0.13176	0.0622038	0.410642	6
AFF1	P51825;P51825-3	P51825	ENSG00000172493	0.160259	0.192396	0.294061	0.178951	-0.11115	0.133746	9
AFF4	Q9UHB7;Q9UHB7-2;Q9UHB7-3	Q9UHB7	ENSG00000072364	0.388332	0.042217	0.723247	0.311796	-0.0352363	0.582246	22
AFG3L2	Q9Y4W6	Q9Y4W6	ENSG00000141385	0.471799	0.149266	0.058259	0.0654093	0.00980708	0.833302	45
AFTPH	Q6ULP2-8;Q6ULP2-6;Q6ULP2;Q6ULP2-9;Q6ULP2-7	Q6ULP2	ENSG00000119844	0.254944	0.144417	0.179391	0.130892	-0.032259	0.28554	20
AGA	P20933	P20933	ENSG00000038002	0.0848646	-0.900283	0.176835	0.129704	0.136313	0.0485845	2
AGAP1	Q9UPQ3;Q9UPQ3-2;Q9UPQ3-3	Q9UPQ3	ENSG00000157985	0.131505	-0.162393	0.12457	0.104216	-0.1024	0.0977201	20
AGAP3	Q96P47;Q96P47-2;Q96P47-4;Q96P47-3;Q96P47-6;Q96P47-5	Q96P47	ENSG00000133612	0.14354	0.01057	0.928304	0.360748	-0.142716	0.112136	13
AGFG1	P52594-2;P52594-3;P52594;P52594-4	P52594	ENSG00000173744	0.287621	0.164547	0.0372586	0.0501107	0.0318561	0.349781	16
AGGF1	Q8N302;Q8N302-3;Q8N302-2	Q8N302	ENSG00000164252	0.0114589	0.0522989	0.677689	0.299247	-0.153574	0.00210548	7
AGK	Q53H12;Q53H12-2	Q53H12	ENSG00000006530	0.27049	0.254327	8.05394e-05	0.00185581	0.0423226	0.314743	28
AGL	P35573;P35573-2;P35573-3	P35573	ENSG00000162688	0.0113212	0.0460818	0.475525	0.241392	-0.173636	0.00206475	79
AGMAT	Q9BSE5	Q9BSE5	ENSG00000116771	0.315774	-0.321723	0.129578	0.106946	-0.0448027	0.408489	10
AGO1	Q9UL18	Q9UL18	ENSG00000092847	0.0649244	0.0925408	0.261034	0.165173	-0.166015	0.0314463	32
AGO2	Q9UKV8;Q9UKV8-2	Q9UKV8	ENSG00000123908	0.502795	0.0991058	0.186947	0.134384	0.00597094	0.947437	45
AGO3	Q9H9G7;Q9H9G7-2	Q9H9G7	ENSG00000126070	0.0149381	-0.543885	0.242343	0.157657	-0.18191	0.00316754	15
AGPAT1	Q99943	Q99943	ENSG00000204310	0.310384	0.137978	0.12038	0.102041	0.0384217	0.397745	9
AGPAT2	O15120;O15120-2	O15120	ENSG00000169692	0.0824205	-0.111025	0.706563	0.307144	0.135805	0.0463056	5
AGPAT4	Q9NRZ5;Q9NRZ5-2	Q9NRZ5	ENSG00000026652	0.271428	0.552215	0.00665719	0.019075	0.0391988	0.316819	13
AGPAT5	Q9NUQ2	Q9NUQ2	ENSG00000155189	0.460497	0.275542	0.0184299	0.0332401	-0.0148174	0.794961	10
AGPAT6	Q86UL3	Q86UL3	ENSG00000158669	0.181514	0.393331	0.0488574	0.0587234	0.0495694	0.164259	15
AGPS	O00116	O00116	ENSG00000018510	0.0206388	-0.0258611	0.68902	0.30239	-0.112392	0.00521665	34
AGRN	O00468-6;O00468-7	O00468	ENSG00000188157	0.125482	0.278394	0.00155837	0.00898201	0.123253	0.090555	60
AGTPBP1	Q9UPW5;Q9UPW5-2;Q9UPW5-3	Q9UPW5	ENSG00000135049	0.329184	0.177905	0.0109321	0.0251046	0.0274917	0.439886	48
AGTRAP	Q6RW13-2	Q6RW13	ENSG00000177674	0.462793	0.22909	0.0916085	0.0868546	0.0103699	0.803683	4
AHCTF1	Q8WYP5-2;Q8WYP5;Q8WYP5-3	Q8WYP5	ENSG00000153207	0.0392793	0.235957	0.000289248	0.00354884	-0.0981464	0.0140283	104
AHCY	P23526;P23526-2	P23526	ENSG00000101444	0.237775	0.175937	0.0385798	0.0510375	0.0616885	0.255478	31
AHCYL1	O43865;O43865-2	O43865	ENSG00000168710	0.473337	0.150643	0.0926314	0.0874446	-0.00641441	0.83741	37
AHCYL2	Q96HN2-2	Q96HN2	ENSG00000158467	0.464934	0.262685	0.113359	0.0984684	-0.0118304	0.811144	19
AHDC1	Q5TGY3	Q5TGY3	ENSG00000126705	0.101307	-0.100822	0.515764	0.253351	-0.098838	0.0636784	40
AHNAK	Q09666;Q09666-2	Q09666	ENSG00000124942	0.30919	0.479323	0.000919054	0.00668984	0.153497	0.394516	226
AHR	P35869	P35869	ENSG00000106546	0.01121	0.133939	0.786874	0.326891	-0.143747	0.00203278	2
AHSA1	O95433;O95433-2	O95433	ENSG00000100591	0.0809991	0.0828151	0.412402	0.221131	0.109181	0.0450642	25
AIDA	Q96BJ3;Q96BJ3-3;Q96BJ3-2	Q96BJ3	ENSG00000186063	0.403606	0.142222	0.127901	0.106023	-0.0183933	0.62408	19
AIF1L	Q9BQI0;Q9BQI0-2;Q9BQI0-4	Q9BQI0	ENSG00000126878	0.247762	0.226796	0.0419709	0.0535634	0.0537481	0.272283	11
AIFM1	O95831-3;O95831;O95831-2;O95831-6;O95831-5;O95831-4	O95831	ENSG00000156709	3.51198e-05	0.582065	6.86967e-06	0.000452727	0.426078	6.53803e-07	26
AIG1	Q9NVV5;Q9NVV5-6;Q9NVV5-5;Q9NVV5-3;Q9NVV5-2;Q9NVV5-4	Q9NVV5	ENSG00000146416	0.00701674	0.268393	0.183131	0.132652	0.204229	0.00100147	4
AIM1	Q9Y4K1	Q9Y4K1	ENSG00000112297	0.455653	0.399557	0.000149984	0.00256799	-0.0214747	0.779009	37
AIMP1	Q12904;Q12904-2	Q12904	ENSG00000164022	0.345849	0.208696	0.0227855	0.0379884	-0.0253637	0.478226	29
AIMP2	Q13155	Q13155	ENSG00000106305	0.407515	0.117601	0.146361	0.114983	-0.0313825	0.6337	16
AIP	O00170	O00170	ENSG00000110711	0.246276	0.148864	0.147648	0.115475	0.0615888	0.269607	14
AJUBA	Q96IF1;Q96IF1-2	Q96IF1	ENSG00000129474	0.502144	0.451687	0.0045258	0.0154979	-0.00665222	0.943754	12
AK2	P54819-2;P54819;P54819-6;P54819-3;P54819-5;P54819-4	P54819	ENSG00000004455	0.259133	0.230277	0.016743	0.031731	0.0445748	0.294508	23
AK3	Q9UIJ7;Q9UIJ7-3;Q9UIJ7-2	Q9UIJ7	ENSG00000147853	0.505425	0.0398097	0.697522	0.304646	-0.00416717	0.957212	17
AK4	P27144	P27144	ENSG00000162433	0.0393293	0.00173396	0.990521	0.376097	-0.364598	0.014066	15
AK5	Q9Y6K8-3;Q9Y6K8;Q9Y6K8-2	Q9Y6K8	ENSG00000154027	0.461223	-0.279297	0.143184	0.113231	-0.0122217	0.798388	8
AK6	Q9Y3D8;Q9Y3D8-2	Q9Y3D8	ENSG00000085231	0.173165	0.149876	0.17385	0.128243	0.057167	0.151066	9
AKAP1	Q92667;Q92667-2	Q92667	ENSG00000121057	0.413002	0.129954	0.150669	0.117047	-0.0374346	0.649836	33
AKAP8	O43823	O43823	ENSG00000105127	0.44547	0.211909	0.0728323	0.0749309	0.0118504	0.745834	23
AKAP8L	Q9ULX6;Q9ULX6-2	Q9ULX6	ENSG00000011243	0.507506	0.0764941	0.47747	0.242084	-0.00209498	0.965379	22
AKAP9	Q99996-5;Q99996;Q99996-1;Q99996-3;Q99996-6;Q99996-4	Q99996	ENSG00000127914	0.0138405	0.138839	0.0266586	0.0413839	-0.304543	0.00285933	159
AKAP10	O43572	O43572	ENSG00000108599	0.184874	-0.0516197	0.78755	0.327045	0.0474832	0.169622	19
AKAP11	Q9UKA4	Q9UKA4	ENSG00000023516	0.165606	0.27982	0.146473	0.114993	-0.0737735	0.140341	17
AKAP12	Q02952;Q02952-3;Q02952-2	Q02952	ENSG00000131016	0.498112	0.124095	0.155028	0.119112	0.00627519	0.92708	99
AKAP13	Q12802-4;Q12802;Q12802-2;Q12802-5	Q12802	ENSG00000170776	0.330381	0.128364	0.0876555	0.0843915	-0.0388476	0.442682	80
AKAP17A	Q02040;Q02040-2;Q02040-3	Q02040	ENSG00000197976	0.00307665	0.543377	2.77122e-05	0.000987692	0.237315	0.000286847	24
AKIRIN1	Q9H9L7;Q9H9L7-2	Q9H9L7	ENSG00000174574	0.179242	0.106106	0.491521	0.246167	0.0832901	0.160494	5
AKIRIN2	Q53H80	Q53H80	ENSG00000135334	0.182332	0.160545	0.214241	0.145783	-0.0597078	0.165461	8
AKNA	Q7Z591-7;Q7Z591-2;Q7Z591;Q7Z591-8;Q7Z591-3;Q7Z591-5;Q7Z591-4;Q7Z591-6	Q7Z591	ENSG00000106948	0.272277	0.174088	0.244523	0.158511	0.0530504	0.31891	9
AKR1A1	P14550	P14550	ENSG00000117448	0.128559	0.0347344	0.714258	0.309224	0.0847513	0.0942534	24
AKR1B1	P15121	P15121	ENSG00000085662	0.183052	0.144432	0.123426	0.103706	0.0804987	0.166927	23
AKR7A2	O43488;Q8NHP1;Q8NHP1-3	O43488	ENSG00000053371	0.380078	0.340255	0.00753523	0.0203237	0.0332603	0.562604	11
AKT1	P31749;P31749-2	P31749	ENSG00000142208	0.366376	0.0385354	0.798497	0.329347	0.0431368	0.528614	10
AKT1S1	Q96B36;Q96B36-3;Q96B36-2	Q96B36	ENSG00000204673	0.378151	-0.0555282	0.683157	0.300679	0.0316741	0.558001	7
AKT2	P31751;P31751-2	P31751	ENSG00000105221	0.0177961	0.0847366	0.340156	0.195684	0.0879999	0.00411577	18
AKT3	Q9Y243-2;Q9Y243	Q9Y243	ENSG00000117020	0.00638574	0.221343	0.0960583	0.089629	-0.256094	0.000858251	6
AKTIP	Q9H8T0;Q9H8T0-2	Q9H8T0	ENSG00000166971	0.286709	0.166368	0.104079	0.0937419	0.0299881	0.348065	5
ALAD	P13716;P13716-2	P13716	ENSG00000148218	0.4503	0.162153	0.0913625	0.0867626	-0.00984389	0.760669	13
ALAS1	P13196;P13196-2	P13196	ENSG00000023330	0.0297484	0.126269	0.35089	0.199846	0.0807099	0.00927046	14
ALCAM	Q13740-2;Q13740;Q13740-4;Q13740-3	Q13740	ENSG00000170017	0.501608	0.493052	0.000147539	0.00253856	0.0078641	0.941025	24
ALDH1A3	P47895	P47895	ENSG00000184254	0.175654	0.852949	0.140435	0.111938	0.136168	0.154871	11
ALDH1B1	P30837	P30837	ENSG00000137124	0.0417015	0.286145	0.00215883	0.0106503	0.14936	0.0154319	35
ALDH1L2	Q3SY69;Q3SY69-3;Q3SY69-2	Q3SY69	ENSG00000136010	0.160286	-0.372809	0.166389	0.124687	0.110141	0.133793	29
ALDH2	P05091;P05091-2	P05091	ENSG00000111275	0.000344844	0.38546	1.02365e-05	0.000589536	0.193459	1.31805e-05	29
ALDH3A2	P51648;P51648-2;P43353-2;P30838;P43353	P51648	ENSG00000072210	0.43018	0.0337888	0.760926	0.321193	0.0186677	0.699661	24
ALDH4A1	P30038;P30038-2;P30038-3	P30038	ENSG00000159423	0.390249	0.043386	0.567799	0.268912	-0.0216985	0.587385	29
ALDH5A1	P51649;P51649-2	P51649	ENSG00000112294	0.491416	0.0789557	0.407628	0.219834	-0.00518969	0.903398	19
ALDH6A1	Q02252-2;Q02252	Q02252	ENSG00000119711	0.0895501	0.125643	0.0779021	0.0778208	-0.13933	0.0526014	32
ALDH7A1	P49419-2	P49419	ENSG00000164904	0.372169	0.111451	0.227117	0.151447	-0.0291752	0.542954	36
ALDH9A1	P49189;P49189-2	P49189	ENSG00000143149	0.491416	-0.0221543	0.837825	0.338819	0.00667754	0.903361	29
ALDH16A1	Q8IZ83;Q8IZ83-3;Q8IZ83-2	Q8IZ83	ENSG00000161618	0.414499	0.00165908	0.987111	0.375356	-0.0320543	0.655461	25
ALDH18A1	P54886	P54886	ENSG00000059573	0.059763	0.104702	0.228326	0.15205	0.0698584	0.0277386	53
ALDOA	P04075;P04075-2	P04075	ENSG00000149925	0.248685	0.137578	0.107587	0.0954731	0.0833435	0.274164	37
ALDOC	P09972	P09972	ENSG00000109107	0.301638	-0.0112274	0.897817	0.353217	-0.0582123	0.379656	28
ALG1	Q9BT22;Q9BT22-2	Q9BT22	ENSG00000033011	0.182783	-0.25884	0.0401187	0.052092	0.0943596	0.166353	11
ALG2	Q9H553;Q9H553-2	Q9H553	ENSG00000119523	0.100253	0.0252676	0.786888	0.326891	0.0779832	0.0625457	17
ALG3	Q92685;Q92685-2	Q92685	ENSG00000214160	0.413383	0.364617	0.0171031	0.0320064	0.0189755	0.651471	5
ALG5	Q9Y673;Q9Y673-2	Q9Y673	ENSG00000120697	0.13765	0.228473	0.0112211	0.0255254	0.0916164	0.104856	13
ALG6	Q9Y672	Q9Y672	ENSG00000088035	0.360293	-0.107683	0.319778	0.188424	-0.0311005	0.514521	7
ALG8	Q9BVK2-2;Q9BVK2	Q9BVK2	ENSG00000159063	0.413121	-0.205539	0.190057	0.135542	0.0213285	0.650405	6
ALG10B;ALG10	Q5I7T1;Q5BKT4	Q5I7T1	ENSG00000175548	0.432697	0.23897	0.353697	0.200715	0.0351738	0.706897	4
ALG11	Q2TAA5	Q2TAA5	ENSG00000253710	0.317104	0.117285	0.226562	0.151163	-0.030457	0.411793	13
ALG12	Q9BV10	Q9BV10	ENSG00000182858	0.509233	-0.125387	0.546757	0.263011	0.00134292	0.971282	11
ALG13	Q9NP73;Q9NP73-3	Q9NP73	ENSG00000101901	1.03045e-11	0.443087	0.00212658	0.0106019	0.707855	1.55961e-14	22
ALKBH1	Q13686	Q13686	ENSG00000100601	0.0573537	-0.0213427	0.878064	0.348712	0.0840698	0.0260419	17
ALKBH2	Q6NS38	Q6NS38	ENSG00000189046	0.502077	0.39588	0.0261754	0.0409431	0.00511172	0.943198	6
ALKBH3	Q96Q83;Q96Q83-2	Q96Q83	ENSG00000166199	0.000344844	0.549083	0.00276813	0.0117766	0.247004	1.32396e-05	5
ALKBH4	Q9NXW9;Q9NXW9-2	Q9NXW9	ENSG00000160993	0.250031	0.233968	0.0437189	0.0548091	0.028733	0.276631	10
ALKBH5	Q6P6C2;Q6P6C2-3;Q6P6C2-1	Q6P6C2	ENSG00000091542	0.288275	0.28605	0.000460197	0.00454065	0.0422504	0.351449	13
ALKBH7	Q9BT30	Q9BT30	ENSG00000125652	0.330668	-0.00294806	0.985098	0.375082	0.0438437	0.444571	10
ALKBH8	Q96BT7;Q96BT7-4;Q96BT7-3;Q96BT7-2	Q96BT7	ENSG00000137760	0.451625	0.110395	0.362492	0.20395	0.0162067	0.76564	22
ALMS1	Q8TCU4-2;Q8TCU4;Q8TCU4-3	Q8TCU4	ENSG00000116127	0.465266	0.223369	0.00478462	0.0159009	-0.0135306	0.812075	138
ALPK3	Q96L96	Q96L96	ENSG00000136383	0.142729	0.825639	0.0468818	0.0571753	0.191051	0.110864	13
ALPL	P05186;P05186-3;P05186-2	P05186	ENSG00000162551	0.500637	0.160346	0.101086	0.0925246	0.00529801	0.938143	27
ALYREF	Q86V81	Q86V81	ENSG00000183684	0.425362	0.208737	0.0554037	0.0636564	-0.0208849	0.685884	16
AMBRA1	Q9C0C7-4;Q9C0C7-3;Q9C0C7;Q9C0C7-5;Q9C0C7-2;Q9C0C7-6	Q9C0C7	ENSG00000110497	0.514738	0.206734	0.0309139	0.0450467	-0.000249223	0.994711	26
AMD1	P17707;P17707-2	P17707	ENSG00000123505	0.350111	0.261886	0.176756	0.129674	0.050716	0.489776	9
AMDHD2	Q9Y303;Q9Y303-2	Q9Y303	ENSG00000162066	0.354993	0.00259435	0.981782	0.374162	0.0347955	0.501229	14
AMER1	Q5JTC6;Q5JTC6-2	Q5JTC6	ENSG00000184675	0.440639	0.028337	0.938343	0.363184	-0.0218504	0.730143	5
AMMECR1	Q9Y4X0;Q9Y4X0-4;Q9Y4X0-3;Q9Y4X0-2	Q9Y4X0	ENSG00000101935	7.8155e-05	0.439912	6.36717e-05	0.00162331	0.356268	1.68855e-06	4
AMMECR1L	Q6DCA0	Q6DCA0	ENSG00000144233	0.175063	0.0642571	0.700862	0.305426	-0.039146	0.153926	10
AMN1	Q8IY45-2;Q8IY45	Q8IY45	ENSG00000151743	0.513964	-0.232934	0.123671	0.103788	-0.000639431	0.991363	7
AMOTL1	Q8IY63-2;Q8IY63	Q8IY63	ENSG00000166025	0.427901	-0.263775	0.39041	0.213769	0.0436509	0.693025	10
AMOTL2	Q9Y2J4-3;Q9Y2J4;Q9Y2J4-2;Q9Y2J4-4	Q9Y2J4	ENSG00000114019	0.317952	0.560108	0.118842	0.101285	0.0635636	0.413713	9
AMPD2	Q01433-2;Q01433;Q01433-5;Q01433-3;Q01433-4	Q01433	ENSG00000116337	0.0201228	2.73083e-05	0.999743	0.378032	0.124999	0.0050451	26
AMPH	P49418-2;P49418	P49418	ENSG00000078053	0.0138405	-0.0862962	0.566798	0.268771	-0.172847	0.00285523	19
AMT	P48728;P48728-3;P48728-2;P48728-4	P48728	ENSG00000145020	0.177316	0.0416776	0.593371	0.275714	0.0873622	0.1574	21
AMZ2	Q86W34;Q86W34-5	Q86W34	ENSG00000196704	0.349452	0.15532	0.302622	0.182399	0.0334687	0.487968	8
ANAPC1	Q9H1A4	Q9H1A4	ENSG00000153107	0.375246	0.104153	0.106454	0.0949021	-0.0304553	0.550282	67
ANAPC2	Q9UJX6-2;Q9UJX6	Q9UJX6	ENSG00000176248	0.263636	0.178473	0.063372	0.068664	-0.0613573	0.302447	24
ANAPC4	Q9UJX5;Q9UJX5-3;Q9UJX5-2	Q9UJX5	ENSG00000053900	0.1102	0.0863487	0.310745	0.185187	-0.0612342	0.0731948	28
ANAPC5	Q9UJX4;Q9UJX4-2	Q9UJX4	ENSG00000089053	0.223173	0.17357	0.0193333	0.0341913	0.0399821	0.229352	32
ANAPC7	Q9UJX3;Q9UJX3-2	Q9UJX3	ENSG00000196510	0.0812096	0.22272	0.00391248	0.0142647	-0.0780781	0.0452811	29
ANAPC10	Q9UM13	Q9UM13	ENSG00000164162	0.204782	0.159775	0.303146	0.182635	0.0520788	0.200565	7
ANAPC11	Q9NYG5;Q9NYG5-2	Q9NYG5	ENSG00000141552	0.159542	0.334504	0.123055	0.103554	0.0920414	0.132426	3
ANAPC13	Q9BS18	Q9BS18	ENSG00000129055	0.389097	-0.148961	0.615062	0.282095	0.0267219	0.584316	4
ANAPC16	Q96DE5	Q96DE5	ENSG00000166295	0.435517	0.575732	0.000945832	0.00679758	0.0183448	0.714537	5
ANGEL1	Q9UNK9	Q9UNK9	ENSG00000013523	0.424723	0.144225	0.210839	0.144397	-0.0189177	0.683779	7
ANGEL2	Q5VTE6	Q5VTE6	ENSG00000174606	0.422206	0.218752	0.00574848	0.0176126	0.0206882	0.677089	17
ANK1	P16157-8;P16157-5;P16157-16;P16157-3;P16157;P16157-12;P16157-14;P16157-9;P16157-6;P16157-7;P16157-4;P16157-13;P16157-10;P16157-15;P16157-11;P16157-2	P16157	ENSG00000029534	0.314745	-0.0911531	0.519023	0.254329	-0.06735	0.406348	38
ANK2	Q01484;Q01484-2;Q01484-7	Q01484	ENSG00000145362	0.0894861	0.0623382	0.381085	0.210478	-0.138472	0.0524829	63
ANK3	Q12955-4	Q12955	ENSG00000151150	0.00533408	0.100446	0.19247	0.136445	-0.155395	0.000649148	90
ANKFY1	Q9P2R3;Q9P2R3-2;Q9P2R3-4	Q9P2R3	ENSG00000185722	0.0761573	0.159989	0.0181593	0.0330431	-0.0893453	0.0406544	44
ANKIB1	Q9P2G1	Q9P2G1	ENSG00000001629	0.0153707	0.219249	0.0118509	0.026248	-0.0938427	0.0032965	16
ANKLE2	Q86XL3;Q86XL3-2;Q86XL3-3	Q86XL3	ENSG00000176915	0.369945	0.120892	0.111198	0.0973905	-0.0183562	0.537582	46
ANKMY2	Q8IV38	Q8IV38	ENSG00000106524	0.128808	-0.0186856	0.86499	0.345286	-0.103272	0.0945781	14
ANKRD10	Q9NXR5;Q9NXR5-2	Q9NXR5	ENSG00000088448	0.144035	0.286949	0.13067	0.107305	-0.059121	0.112663	10
ANKRD11	Q6UB99	Q6UB99	ENSG00000167522	0.415923	-0.0637007	0.556989	0.266065	0.0279019	0.659044	33
ANKRD13A	Q8IZ07	Q8IZ07	ENSG00000076513	0.282055	0.909749	0.00123823	0.00800579	0.0379284	0.339042	15
ANKRD16	Q6P6B7;Q6P6B7-2	Q6P6B7	ENSG00000134461	0.181749	0.283317	0.0294921	0.0438158	-0.0509069	0.164537	9
ANKRD17	O75179-2;O75179;O75179-7;O75179-6;O75179-4;O75179-3;O75179-5	O75179	ENSG00000132466	0.242253	0.148329	0.0155365	0.030402	-0.0483627	0.263516	75
ANKRD24	Q8TF21;Q8TF21-2	Q8TF21	ENSG00000089847	0.175396	0.338576	0.386498	0.212294	-0.139741	0.154475	6
ANKRD26	Q9UPS8;Q9UPS8-2	Q9UPS8	ENSG00000107890	0.0475632	-0.203292	0.176387	0.12955	-0.186589	0.0192137	16
ANKRD27	Q96NW4	Q96NW4	ENSG00000105186	0.255496	0.19502	0.0944412	0.088636	0.035846	0.286799	26
ANKRD28	O15084;O15084-4;O15084-2;Q8N8A2-5;Q8N8A2-3	O15084	ENSG00000206560	0.309415	0.161631	0.0265924	0.0413363	-0.0353009	0.395065	36
ANKRD32	Q9BQI6;Q9BQI6-2	Q9BQI6	ENSG00000133302	0.0116465	0.170687	0.224856	0.150505	-0.105855	0.00215582	16
ANKRD35	Q8N283	Q8N283	ENSG00000198483	0.121102	0.376123	0.103636	0.0936455	0.08548	0.085267	3
ANKRD40	Q6AI12	Q6AI12	ENSG00000154945	0.083084	0.530816	0.0051429	0.0164952	0.0778072	0.0469676	12
ANKRD46	Q86W74-2;Q86W74	Q86W74	ENSG00000186106	0.25028	0.200442	0.0182608	0.033084	-0.0510828	0.277218	6
ANKRD49	Q8WVL7	Q8WVL7	ENSG00000168876	0.496463	-0.148379	0.588375	0.274332	0.00435787	0.919951	5
ANKRD50	Q9ULJ7;Q9ULJ7-2	Q9ULJ7	ENSG00000151458	0.157629	0.0394077	0.679067	0.299742	-0.0879337	0.129568	37
ANKRD52	Q8NB46	Q8NB46	ENSG00000139645	0.165863	0.487117	0.000257451	0.00337654	0.0745328	0.140682	21
ANKRD54	Q6NXT1;Q6NXT1-2	Q6NXT1	ENSG00000100124	0.141366	0.244807	0.04718	0.0574386	-0.0681858	0.109056	8
ANKS1A	Q92625;Q92625-2;Q7Z6G8-9	Q92625	ENSG00000064999	0.343127	0.132332	0.440155	0.230423	-0.0386858	0.47197	42
ANKS3	Q6ZW76-2;Q6ZW76	Q6ZW76	ENSG00000168096	0.346881	-0.878514	0.332154	0.19307	0.0241593	0.480506	2
ANKZF1	Q9H8Y5	Q9H8Y5	ENSG00000163516	0.46872	0.111432	0.145485	0.114536	-0.00849999	0.822644	27
ANLN	Q9NQW6;Q9NQW6-2	Q9NQW6	ENSG00000011426	0.42212	0.265723	0.00281417	0.011884	-0.0193345	0.6766	60
ANO6	Q4KMQ2-3;Q4KMQ2;Q4KMQ2-2;Q4KMQ2-4	Q4KMQ2	ENSG00000177119	0.158049	0.359373	0.00262874	0.0113917	-0.093248	0.130131	22
ANO8	Q9HCE9-2;Q9HCE9	Q9HCE9	ENSG00000074855	0.203964	0.221387	0.386033	0.212137	-0.071928	0.199238	6
ANO10	Q9NW15;Q9NW15-5;Q9NW15-2;Q9NW15-3;Q9NW15-4	Q9NW15	ENSG00000160746	0.12808	0.00335449	0.976079	0.37272	0.0668823	0.0936531	17
ANP32A	P39687;O43423	P39687	ENSG00000140350	0.15496	0.0957596	0.255896	0.163177	-0.0467373	0.125852	16
ANP32B	Q92688-2;Q92688	Q92688	ENSG00000136938	0.200326	0.320525	0.000484511	0.00465483	0.0813247	0.193488	5
ANP32E	Q9BTT0;Q9BTT0-2	Q9BTT0	ENSG00000143401	0.175794	0.172398	0.0647229	0.0694945	-0.0805544	0.155197	12
ANTXR1	Q9H6X2-5;Q9H6X2;Q9H6X2-4;Q9H6X2-6;Q9H6X2-2	Q9H6X2	ENSG00000169604	0.00524893	0.0192259	0.916658	0.357975	-0.237471	0.000630786	10
ANXA2	P07355;P07355-2	P07355	ENSG00000182718	6.42081e-05	0.626454	5.08477e-05	0.00137676	0.576723	1.36053e-06	31
ANXA3	P12429	P12429	ENSG00000138772	0.000344401	0.3497	0.0224796	0.0376943	0.52079	1.30315e-05	23
ANXA4	P09525;P09525-2	P09525	ENSG00000196975	0.278783	0.293386	0.00399359	0.0144249	0.0506687	0.331665	21
ANXA5	P08758	P08758	ENSG00000164111	0.0260458	0.0383507	0.758375	0.320657	0.15637	0.00742666	31
ANXA6	P08133;P08133-2	P08133	ENSG00000197043	0.0559398	0.134367	0.111441	0.0975551	0.0821356	0.0249871	49
ANXA7	P20073-2;P20073	P20073	ENSG00000138279	0.00465959	0.0683476	0.322289	0.189448	0.151037	0.000521173	22
ANXA11	P50995-2;P50995	P50995	ENSG00000122359	0.0509449	0.0781341	0.484927	0.244164	0.109669	0.0214356	21
AOX1	Q06278	Q06278	ENSG00000138356	0.0256006	0.550934	0.130035	0.107091	-0.202969	0.00725339	15
AP1AR	Q63HQ0;Q63HQ0-2	Q63HQ0	ENSG00000138660	0.476659	0.14851	0.591221	0.275117	-0.00816536	0.850827	5
AP1B1	Q10567-2;Q10567	Q10567	ENSG00000100280	0.394156	0.052781	0.409519	0.220454	0.0197101	0.597775	30
AP1G1	O43747;O43747-2	O43747	ENSG00000166747	0.437152	0.132012	0.0308068	0.0449469	-0.0151571	0.719065	34
AP1G2	O75843	O75843	ENSG00000213983	0.289965	-0.216382	0.0565088	0.0643545	0.0533321	0.355222	27
AP1M1	Q9BXS5;Q9BXS5-2	Q9BXS5	ENSG00000072958	0.429917	0.244644	0.00297512	0.0121681	0.0159785	0.698973	16
AP1M2	Q9Y6Q5-2	Q9Y6Q5	ENSG00000129354	0.212604	-0.0580422	0.567039	0.268771	-0.139803	0.21199	23
AP1S1	P61966;P61966-2	P61966	ENSG00000106367	0.00550118	-0.233588	0.102119	0.092954	0.271812	0.000685245	8
AP1S2	P56377	P56377	ENSG00000182287	0.000390547	0.163396	0.109179	0.096362	0.404649	1.56643e-05	7
	P56377-2	P56377	ENSG00000182287	0.000390547	0.21503	0.093203	0.0877707	0.404649	1.56643e-05	2
AP1S3	Q96PC3-3;Q96PC3-4;Q96PC3;Q96PC3-2	Q96PC3	ENSG00000152056	0.00225756	-0.504401	0.218143	0.147604	-0.21191	0.000182803	3
AP2A1	O95782-2;O95782	O95782	ENSG00000196961	0.417697	0.168285	0.0232625	0.0383444	-0.0123845	0.664818	51
AP2A2	O94973	O94973	ENSG00000183020	0.25145	0.176857	0.00232107	0.0108095	-0.0463729	0.279229	34
AP2B1	P63010;P63010-2	P63010	ENSG00000006125	0.502651	0.182548	0.00746991	0.0202256	-0.0026301	0.946253	52
AP2M1	Q96CW1-2;Q96CW1	Q96CW1	ENSG00000161203	0.0127138	0.25155	0.00422979	0.0149382	0.111768	0.00249524	21
AP2S1	P53680;P53680-2	P53680	ENSG00000042753	0.0761573	0.0815711	0.287423	0.175941	0.123098	0.0406509	5
AP3B1	O00203;O00203-3	O00203	ENSG00000132842	0.00498379	0.107844	0.0782645	0.0780372	-0.17171	0.00057931	53
AP3B2	Q13367;Q13367-4;Q13367-3;Q13367-2	Q13367	ENSG00000103723	0.173888	0.179097	0.370007	0.206416	0.0872382	0.152226	12
AP3D1	O14617-2;O14617-3	O14617	ENSG00000065000	0.429688	-0.607483	0.12408	0.10398	0.0170498	0.698079	2
	O14617-5;O14617;O14617-4	O14617	ENSG00000065000	0.429688	0.117991	0.142031	0.112799	0.0170498	0.698079	54
AP3M1	Q9Y2T2	Q9Y2T2	ENSG00000185009	0.139738	0.135616	0.161387	0.12233	-0.0606793	0.107166	22
AP3M2	P53677;P53677-2	P53677	ENSG00000070718	0.00996452	0.0835817	0.387238	0.212566	0.155161	0.00174645	15
AP3S1	Q92572	Q92572	ENSG00000177879	0.510102	0.23815	0.0158159	0.0307241	-0.00131237	0.975588	10
AP4B1	Q9Y6B7;Q9Y6B7-2	Q9Y6B7	ENSG00000134262	0.411273	0.0929982	0.372252	0.207337	0.0176978	0.645567	25
AP4E1	Q9UPM8;Q9UPM8-2	Q9UPM8	ENSG00000081014	0.46016	0.218867	0.0445513	0.0555991	-0.0135255	0.793622	30
AP4M1	O00189	O00189	ENSG00000221838	0.510102	0.0324946	0.862662	0.344928	-0.0012799	0.975033	11
AP4S1	Q9Y587;Q9Y587-4	Q9Y587	ENSG00000100478	0.310384	0.2311	0.082985	0.0811439	-0.0408644	0.397758	6
AP5B1	Q2VPB7	Q2VPB7	ENSG00000254470	0.250275	-0.0463666	0.724416	0.312146	0.0557363	0.277129	18
AP5M1	Q9H0R1;Q9H0R1-2	Q9H0R1	ENSG00000053770	0.123134	0.243789	0.112597	0.0980265	-0.0815784	0.087822	11
AP5Z1	O43299;O43299-2;O43299-3	O43299	ENSG00000242802	0.0271443	-0.248794	0.0366285	0.0496822	0.122443	0.00795381	18
APAF1	O14727-4;O14727;O14727-5;O14727-3;O14727-2;O14727-6	O14727	ENSG00000120868	0.457297	0.199673	0.0098807	0.0237683	-0.0138751	0.784947	38
APBA2	Q99767-2;Q99767	Q99767	ENSG00000034053	0.0576084	-0.510467	0.105909	0.0945851	-0.136879	0.0262012	11
APBB1	O00213-2;O00213;O00213-4;O00213-6;O00213-3;O00213-5	O00213	ENSG00000166313	0.0118546	0.203335	0.0344653	0.0481333	0.137473	0.00222151	24
APBB2	Q92870;Q92870-4;Q92870-2;Q92870-3	Q92870	ENSG00000163697	7.8155e-05	0.263243	0.0133448	0.0280789	-0.171616	1.69154e-06	14
APC	P25054;P25054-2;P25054-3	P25054	ENSG00000134982	0.0995116	-0.239657	0.0375719	0.0504351	-0.117784	0.0617666	35
APEH	P13798	P13798	ENSG00000164062	0.107323	0.0334414	0.502779	0.249592	0.0747907	0.0703512	33
APEX1	P27695	P27695	ENSG00000100823	0.45407	0.11164	0.300804	0.18168	0.0160139	0.773927	26
APEX2	Q9UBZ4	Q9UBZ4	ENSG00000169188	0.00297534	-0.182964	0.304739	0.183075	0.158142	0.000272897	7
APH1B	Q8WW43-2;Q8WW43	Q8WW43	ENSG00000138613	0.415195	-0.28362	0.579432	0.272097	-0.0242837	0.65719	2
API5	Q9BZZ5;Q9BZZ5-6;Q9BZZ5-3	Q9BZZ5	ENSG00000166181	0.477452	0.18318	0.00250318	0.0112233	0.00633353	0.853903	35
APIP	Q96GX9;Q96GX9-3	Q96GX9	ENSG00000149089	0.453799	0.214184	0.034339	0.048065	-0.0104464	0.772966	16
APITD1	Q8N2Z9;Q8N2Z9-2;Q8N2Z9-3	Q8N2Z9	ENSG00000175279	0.395038	0.165227	0.532933	0.258893	-0.0201553	0.600592	6
APLF	Q8IW19	Q8IW19	ENSG00000169621	0.125735	0.654523	0.0644996	0.0693827	0.0699915	0.0909461	9
APLP2	Q06481;Q06481-3;Q06481-6;Q06481-2;Q06481-4;Q06481-5	Q06481	ENSG00000084234	0.357291	0.106287	0.302496	0.182387	0.0313386	0.507241	26
APMAP	Q9HDC9;Q9HDC9-2	Q9HDC9	ENSG00000101474	0.0057138	-0.0947726	0.278012	0.172723	0.127891	0.000732485	20
APOA1BP	Q8NCW5;Q8NCW5-2	Q8NCW5	ENSG00000163382	0.312939	-0.0280556	0.748397	0.318356	0.0502213	0.402786	16
APOBEC3B	Q9UH17;Q9UH17-3;P31941-2;P31941	Q9UH17	ENSG00000179750	0.1679	0.179074	0.420219	0.22366	0.393678	0.143207	14
APOBEC3C	Q9NRW3	Q9NRW3	ENSG00000244509	0.0182099	0.40569	0.023725	0.0388501	0.25703	0.00428026	10
APOBEC3F	Q8IUX4;Q9HC16-3;Q8IUX4-2;Q8IUX4-3	Q8IUX4	ENSG00000128394	0.14876	0.180932	0.247457	0.159705	0.119413	0.118327	5
APOC1	P02654	P02654	ENSG00000130208	0.0064175	0.427057	0.0418594	0.0535558	0.303736	0.000867377	3
APOE	P02649;CON__Q03247	P02649	ENSG00000130203	0.0273477	0.113295	0.252088	0.161649	0.225349	0.00804127	21
APOL2	Q9BQE5	Q9BQE5	ENSG00000128335	0.308766	0.0412108	0.74215	0.316469	0.0493061	0.393676	9
APOO	Q9BUR5;Q9BUR5-2	Q9BUR5	ENSG00000184831	2.63179e-14	0.688833	9.10893e-07	9.97137e-05	0.768488	1.59332e-17	6
APOOL	Q6UXV4	Q6UXV4	ENSG00000155008	0.105754	-0.252723	0.0385906	0.0510375	-0.136605	0.0686506	11
APP	P05067;P05067-9;P05067-6;P05067-4;P05067-5;P05067-3;P05067-10;P05067-2	P05067	ENSG00000142192	0.456283	-0.091496	0.335883	0.19446	0.0159036	0.781823	33
APPBP2	Q92624	Q92624	ENSG00000062725	0.00372968	0.11049	0.733947	0.314623	-0.17265	0.000381035	4
APPL1	Q9UKG1	Q9UKG1	ENSG00000157500	0.0208006	0.131284	0.0459292	0.0564669	-0.131377	0.005302	34
APPL2	Q8NEU8;Q8NEU8-2;Q8NEU8-3	Q8NEU8	ENSG00000136044	0.012556	0.155039	0.318509	0.188048	-0.15293	0.00243285	26
APRT	P07741;P07741-2	P07741	ENSG00000198931	0.231775	0.509658	0.0203544	0.0351604	0.0577452	0.244997	13
APTX	Q7Z2E3;Q7Z2E3-10;Q7Z2E3-8;Q7Z2E3-7;Q7Z2E3-3;Q7Z2E3-5;Q7Z2E3-11;Q7Z2E3-9;Q7Z2E3-2;Q7Z2E3-6;Q7Z2E3-13;Q7Z2E3-12	Q7Z2E3	ENSG00000137074	0.0394323	0.0904222	0.488177	0.244918	0.0799455	0.0141446	11
AQR	O60306	O60306	ENSG00000021776	0.482495	0.166203	0.0135044	0.028194	-0.00653387	0.871942	69
ARAF	P10398;P10398-2	P10398	ENSG00000078061	0.113909	-0.145943	0.30335	0.182712	0.0758761	0.077082	20
ARAP1	Q96P48-3;Q96P48;Q96P48-2;Q96P48-4;Q96P48-1;Q96P48-7;Q96P48-5	Q96P48	ENSG00000186635	0.101961	0.0825223	0.309801	0.184813	0.0727669	0.0645085	60
ARAP3	Q8WWN8;Q8WWN8-2	Q8WWN8	ENSG00000120318	0.178331	0.00620268	0.944118	0.364662	-0.110023	0.159003	50
ARCN1	P48444;P48444-2	P48444	ENSG00000095139	0.195535	0.150319	0.0939575	0.0883621	0.0567833	0.186418	35
ARF1	P84077	P84077	ENSG00000143761	0.101017	-0.0711122	0.490091	0.24556	0.0738843	0.0632517	19
ARF3	P61204;P61204-2	P61204	ENSG00000134287	0.0738009	0.0445278	0.913483	0.357254	0.108097	0.0388156	3
ARF4	P18085	P18085	ENSG00000168374	0.0437528	0.0195517	0.839874	0.339187	0.109016	0.0167473	10
ARF5	P84085	P84085	ENSG00000004059	0.0454502	0.116427	0.103645	0.0936455	0.102455	0.0179818	10
ARF6	P62330	P62330	ENSG00000165527	0.000948683	0.0645193	0.54322	0.261923	0.206698	5.28396e-05	9
ARFGAP1	Q8N6T3;Q8N6T3-2;Q8N6T3-5;Q8N6T3-3;Q8N6T3-4	Q8N6T3	ENSG00000101199	0.146191	0.166153	0.0440948	0.0551631	0.0860001	0.115301	23
ARFGAP2	Q8N6H7;Q8N6H7-2;Q8N6H7-3	Q8N6H7	ENSG00000149182	0.495538	0.113553	0.153683	0.118418	-0.00376602	0.916644	21
ARFGAP3	Q9NP61;Q9NP61-2	Q9NP61	ENSG00000242247	0.0175374	0.357347	0.000690348	0.00569187	0.173178	0.00401992	23
ARFGEF1	Q9Y6D6	Q9Y6D6	ENSG00000066777	0.480185	0.0766119	0.282186	0.174385	-0.0100419	0.863261	79
ARFGEF2	Q9Y6D5	Q9Y6D5	ENSG00000124198	0.480208	0.147182	0.0521189	0.0611701	0.00669506	0.863375	43
ARFGEF3	Q5TH69	Q5TH69	ENSG00000112379	0.0663302	0.0717394	0.393859	0.214917	-0.169593	0.0326687	60
ARFIP1	P53367	P53367	ENSG00000164144	0.143425	-0.0346249	0.798371	0.329347	-0.0630603	0.111925	19
ARFIP2	P53365;P53365-3	P53365	ENSG00000132254	0.255741	0.226214	0.0236331	0.0387723	0.0623965	0.287525	16
ARFRP1	Q13795;Q13795-2;Q13795-3;Q13795-4	Q13795	ENSG00000101246	0.00550162	0.170648	0.167541	0.125255	0.134097	0.000687798	11
ARG2	P78540	P78540	ENSG00000081181	0.376048	0.219023	0.202716	0.141046	0.0370258	0.55263	17
ARGLU1	Q9NWB6;Q9NWB6-3;Q9NWB6-2	Q9NWB6	ENSG00000134884	0.270607	0.0645494	0.499413	0.248439	-0.0612402	0.314924	7
ARHGAP1	Q07960	Q07960	ENSG00000175220	0.0807884	0.106661	0.140115	0.111735	0.0728557	0.0448262	27
ARHGAP4	P98171;P98171-2	P98171	ENSG00000089820	0.408542	0.204046	0.116432	0.100141	0.0232723	0.637197	31
ARHGAP5	Q13017-2;Q13017;Q13017-4;Q13017-3	Q13017	ENSG00000100852	0.062196	0.179601	0.011221	0.0255254	-0.129964	0.0296244	43
ARHGAP11A	Q6P4F7;Q6P4F7-3;Q6P4F7-2;Q3KRB8	Q6P4F7	ENSG00000198826	0.359074	0.0177692	0.839798	0.339187	-0.032583	0.511893	24
ARHGAP12	Q8IWW6-2;Q8IWW6-4;Q8IWW6	Q8IWW6	ENSG00000165322	0.0909419	0.315632	0.00233052	0.010839	-0.0626041	0.0537909	40
ARHGAP17	Q68EM7;Q68EM7-6;Q68EM7-5;Q68EM7-2;Q68EM7-3;Q68EM7-4;Q68EM7-7	Q68EM7	ENSG00000140750	0.375802	0.0566526	0.503874	0.249855	-0.0203051	0.551836	40
ARHGAP18	Q8N392-2	Q8N392	ENSG00000146376	0.385622	0.204309	0.21414	0.145743	-0.0335514	0.57577	17
ARHGAP19	Q14CB8-2;Q14CB8;Q14CB8-6;Q14CB8-7;Q14CB8-3;Q14CB8-5;Q14CB8-4	Q14CB8	ENSG00000213390	0.141978	0.0109928	0.882517	0.349923	-0.0935907	0.109728	19
ARHGAP21	Q5T5U3	Q5T5U3	ENSG00000107863	0.249722	0.113966	0.21281	0.145249	-0.059234	0.276138	33
ARHGAP26	Q9UNA1-2;Q9UNA1	Q9UNA1	ENSG00000145819	0.317731	0.292871	0.0360089	0.0492841	-0.0330129	0.413185	17
ARHGAP27	Q6ZUM4-2;Q6ZUM4;Q6ZUM4-3	Q6ZUM4	ENSG00000159314	0.123378	0.156443	0.567477	0.268832	0.0629398	0.0881392	7
ARHGAP28	Q9P2N2;Q9P2N2-5;Q9P2N2-2;Q9P2N2-3	Q9P2N2	ENSG00000088756	0.0668855	0.000730597	0.996489	0.377385	-0.200217	0.0332956	14
ARHGAP32	A7KAX9;A7KAX9-2;A7KAX9-3	A7KAX9	ENSG00000134909	0.0198027	0.0799938	0.526484	0.256652	-0.137127	0.00492138	32
ARHGAP33	O14559-10;O14559-11;O14559	O14559	ENSG00000004777	0.20117	0.119416	0.669161	0.296984	0.0536905	0.194771	4
ARHGAP39	Q9C0H5-2;Q9C0H5	Q9C0H5	ENSG00000147799	0.491151	0.272812	0.177476	0.130093	-0.00596284	0.902304	16
ARHGAP42	A6NI28	A6NI28	ENSG00000165895	0.500253	0.24828	0.0231364	0.0382267	0.00620998	0.935561	31
ARHGAP44	Q17R89-3;Q17R89;Q17R89-2	Q17R89	ENSG00000006740	0.183303	0.37164	0.20571	0.142364	-0.0534134	0.167348	15
ARHGDIA	P52565;P52565-2	P52565	ENSG00000141522	0.0427294	-0.101173	0.474403	0.240984	0.167289	0.0161486	15
ARHGEF1	Q92888-3;Q92888;Q92888-2;Q92888-4	Q92888	ENSG00000076928	0.403205	0.0370893	0.580925	0.272297	-0.0191135	0.623139	42
ARHGEF2	Q92974-3;Q92974-2;Q92974	Q92974	ENSG00000116584	0.370856	0.0515321	0.386578	0.212303	-0.0404988	0.539971	52
ARHGEF3	Q9NR81;Q9NR81-3	Q9NR81	ENSG00000163947	0.327269	-0.0702164	0.855237	0.343001	0.0364135	0.435003	2
ARHGEF5	Q12774;Q12774-2	Q12774	ENSG00000050327	0.369582	0.303413	0.0344343	0.0481285	-0.0807836	0.536774	32
ARHGEF6	Q15052-2;Q15052	Q15052	ENSG00000129675	0.000475164	0.653482	0.0604775	0.0667416	0.425952	2.12156e-05	7
ARHGEF7	Q14155-5;Q14155-2;Q14155-3;Q14155	Q14155	ENSG00000102606	0.429331	0.180468	0.00503595	0.0163242	0.0104923	0.697175	30
ARHGEF9	O43307;O43307-3;O43307-2	O43307	ENSG00000131089	0.495188	0.422408	0.258747	0.164323	0.00433401	0.91549	10
ARHGEF10	O15013-4;O15013-5;O15013-6;O15013;O15013-7	O15013	ENSG00000104728	0.0805558	0.0369745	0.610022	0.280686	-0.118107	0.044612	41
ARHGEF10L	Q9HCE6-3;Q9HCE6-2;Q9HCE6;Q9HCE6-5	Q9HCE6	ENSG00000074964	0.416272	0.057727	0.623977	0.284485	0.0194979	0.659904	21
ARHGEF11	O15085-2;O15085	O15085	ENSG00000132694	0.510102	0.0281516	0.799004	0.329373	0.00112465	0.975275	43
ARHGEF12	Q9NZN5-2;Q9NZN5	Q9NZN5	ENSG00000196914	0.118065	0.211405	0.10994	0.0967354	-0.100327	0.0817507	29
ARHGEF16	Q5VV41;Q5VV41-2	Q5VV41	ENSG00000130762	0.12392	0.329705	0.0246377	0.0396461	0.112849	0.088789	33
ARHGEF18	Q6ZSZ5-6;Q6ZSZ5-5;Q6ZSZ5;Q6ZSZ5-2	Q6ZSZ5	ENSG00000104880	0.51378	0.19825	0.00506682	0.0164018	0.000561129	0.990611	30
ARHGEF19	Q8IW93;Q8IW93-2	Q8IW93	ENSG00000142632	0.234634	-0.175713	0.212296	0.14511	-0.0859595	0.24968	11
ARHGEF26	Q96DR7;Q96DR7-4;Q96DR7-3	Q96DR7	ENSG00000114790	0.0435088	-0.00515402	0.963728	0.369467	-0.0922494	0.0165881	18
ARHGEF39	Q8N4T4-2;Q8N4T4;Q8N4T4-4;Q8N4T4-3	Q8N4T4	ENSG00000137135	0.0253717	0.291992	0.173318	0.127998	-0.149189	0.00713101	8
ARHGEF40	Q8TER5;Q8TER5-4;Q8TER5-3;Q8TER5-2	Q8TER5	ENSG00000165801	0.0665141	0.0509938	0.515345	0.253237	-0.143523	0.032859	51
ARID1A	O14497;O14497-2;O14497-3	O14497	ENSG00000117713	0.0249714	0.131366	0.0300571	0.0442889	-0.175631	0.00693672	72
ARID1B	Q8NFD5;Q8NFD5-2;Q8NFD5-3;Q8NFD5-4	Q8NFD5	ENSG00000049618	0.0623043	0.284266	0.000913607	0.00668984	-0.122252	0.0297137	47
ARID2	Q68CP9;Q68CP9-3	Q68CP9	ENSG00000189079	0.127545	0.187781	0.000433767	0.00439151	-0.0955379	0.0930381	56
ARID3A	Q99856;A6NKF2	Q99856	ENSG00000116017	0.156987	0.177544	0.0530403	0.0618979	0.0994928	0.128734	26
ARID3B	Q8IVW6-4;Q8IVW6;Q8IVW6-3	Q8IVW6	ENSG00000179361	0.139113	0.160004	0.0656786	0.0699788	0.072648	0.106518	37
ARID4A	P29374;P29374-3;P29374-2	P29374	ENSG00000032219	0.000996303	0.101314	0.478482	0.242398	-0.212344	5.7603e-05	22
ARID4B	Q4LE39;Q4LE39-3;Q4LE39-2;Q4LE39-4	Q4LE39	ENSG00000054267	0.00148691	0.203731	0.00172416	0.00941346	-0.244443	9.96964e-05	32
ARIH1	Q9Y4X5	Q9Y4X5	ENSG00000166233	0.265815	0.185509	0.0123504	0.0268437	-0.0485502	0.306047	20
ARIH2	O95376	O95376	ENSG00000177479	0.0401058	0.158186	0.0748726	0.0761995	0.111707	0.0145683	20
ARL1	P40616-2;P40616	P40616	ENSG00000120805	0.4879	0.222131	0.0186976	0.0335007	0.00573695	0.891383	10
ARL2	P36404;P36404-2	P36404	ENSG00000213465	0.403606	0.0316921	0.787407	0.327024	0.0269569	0.624041	12
ARL2BP	Q9Y2Y0-2;Q9Y2Y0	Q9Y2Y0	ENSG00000102931	0.0439019	0.289921	0.00486865	0.0160428	0.133879	0.016831	6
ARL3	P36405	P36405	ENSG00000138175	0.237601	0.130692	0.0776613	0.0777464	0.0506233	0.254967	19
ARL5A	Q9Y689;Q9Y689-2	Q9Y689	ENSG00000162980	0.00267367	0.315798	0.000298772	0.00356163	-0.165525	0.000232683	3
ARL5B	Q96KC2	Q96KC2	ENSG00000165997	0.117749	0.237299	0.0160328	0.0309391	-0.104663	0.0813998	7
ARL6	Q9H0F7;Q9H0F7-2	Q9H0F7	ENSG00000113966	0.470216	0.306164	0.00861053	0.0221204	0.0108508	0.82769	8
ARL6IP1	Q15041;Q15041-3;Q15041-2	Q15041	ENSG00000170540	0.37555	0.444874	0.00261338	0.0113675	-0.0306326	0.551069	4
ARL6IP5	O75915	O75915	ENSG00000144746	0.164821	-0.00116619	0.994022	0.376812	-0.0699452	0.139424	6
ARL6IP6	Q8N6S5	Q8N6S5	ENSG00000177917	0.506156	0.502391	0.00698111	0.0194939	-0.00237469	0.959822	5
ARL8A	Q96BM9	Q96BM9	ENSG00000143862	0.0707738	0.276178	0.0490688	0.0589167	0.0979724	0.0364282	6
ARL8B	Q9NVJ2;Q9NVJ2-2	Q9NVJ2	ENSG00000134108	0.416709	-0.294234	0.164686	0.123863	-0.0196704	0.661227	19
ARL10	Q8N8L6	Q8N8L6	ENSG00000175414	0.440988	0.288568	0.10778	0.0955425	-0.0195866	0.731725	6
ARL14EP	Q8N8R7	Q8N8R7	ENSG00000152219	0.311018	0.137536	0.493471	0.246703	0.0306482	0.399088	11
ARL15	Q9NXU5	Q9NXU5	ENSG00000185305	0.00857273	0.129019	0.284557	0.175138	-0.123153	0.00138997	10
ARMC1	Q9NVT9	Q9NVT9	ENSG00000104442	0.0445452	0.117236	0.341102	0.196117	-0.0931157	0.0173473	14
ARMC5	Q96C12;Q96C12-2;Q96C12-3;Q96C12-4	Q96C12	ENSG00000140691	0.356816	-0.320419	0.229378	0.152402	0.0236237	0.505473	13
ARMC6	Q6NXE6-2;Q6NXE6	Q6NXE6	ENSG00000105676	0.191311	0.152762	0.104945	0.0942054	0.0958379	0.179292	22
ARMC7	Q9H6L4;Q9H6L4-2	Q9H6L4	ENSG00000125449	0.186951	0.0974732	0.307526	0.184037	-0.0471768	0.172755	5
ARMC8	Q8IUR7;Q8IUR7-8;Q8IUR7-7;Q8IUR7-2;Q8IUR7-6	Q8IUR7	ENSG00000114098	0.101808	0.0719838	0.449819	0.233279	-0.0465229	0.0642245	30
ARMC9	Q7Z3E5;Q7Z3E5-2	Q7Z3E5	ENSG00000135931	0.475443	0.265698	0.000426736	0.00435823	0.00542853	0.846024	24
ARMC10	Q8N2F6-3;Q8N2F6;Q8N2F6-4;Q8N2F6-2;Q8N2F6-6;Q8N2F6-5	Q8N2F6	ENSG00000170632	0.0294649	0.0337253	0.601091	0.27819	-0.116778	0.00906676	12
ARMCX1	Q9P291	Q9P291	ENSG00000126947	0.351278	0.297221	0.00174686	0.00944699	0.0259264	0.492485	17
ARMCX2	Q7L311	Q7L311	ENSG00000184867	0.172476	0.552447	2.00172e-05	0.000812983	0.0920462	0.150026	20
ARMCX3	Q9UH62	Q9UH62	ENSG00000102401	0.101537	0.0546863	0.578424	0.271696	0.0866062	0.0639181	18
ARMT1	Q9H993	Q9H993	ENSG00000146476	0.365514	-0.0630336	0.67945	0.299836	0.047643	0.525831	24
ARNT	P27540-2;P27540;P27540-3;P27540-4	P27540	ENSG00000143437	0.139113	0.194937	0.0454767	0.0562833	-0.0678825	0.106528	19
ARPC1A	Q92747;Q92747-2	Q92747	ENSG00000241685	0.416801	0.297345	0.000176233	0.00282362	0.0127907	0.661815	27
ARPC1B	O15143	O15143	ENSG00000130429	0.0295361	0.17446	0.0581178	0.0653348	0.0950006	0.00911956	18
ARPC2	O15144	O15144	ENSG00000163466	0.0423467	0.0278253	0.800821	0.329715	0.0876396	0.0159207	29
ARPC3	O15145	O15145	ENSG00000111229	0.0174695	-0.185681	0.486975	0.244511	0.128909	0.00399516	10
ARPC4	P59998;P59998-3;P59998-2;P59998-4	P59998	ENSG00000241553	0.0323727	0.173434	0.0370688	0.0499325	0.207049	0.0106078	11
ARPC5	O15511;O15511-2	O15511	ENSG00000162704	0.0483269	0.321019	0.0139871	0.0287775	0.120422	0.0197464	9
ARPC5L	Q9BPX5	Q9BPX5	ENSG00000136950	0.0569797	0.283638	0.0727514	0.0748918	0.124481	0.0258204	11
ARPIN	Q7Z6K5-2;Q7Z6K5	Q7Z6K5	ENSG00000242498	0.217012	-0.044372	0.683168	0.300679	-0.0796333	0.21921	15
ARPP19	P56211;P56211-2	P56211	ENSG00000128989	0.242928	0.0921771	0.318476	0.188048	0.0379568	0.264528	9
ARRB1	P49407;P10523	P49407	ENSG00000137486	0.0511355	0.720704	0.00206092	0.0104092	0.43471	0.0215468	24
ARRB2	P32121;P32121-3;P32121-4;P32121-5;P32121-2	P32121	ENSG00000141480	0.163672	0.173668	0.130709	0.107305	-0.0476775	0.137733	22
ARRDC1	Q8N5I2	Q8N5I2	ENSG00000197070	0.490542	0.117199	0.518679	0.254303	0.00550329	0.90051	7
ARSA	P15289-2;P15289	P15289	ENSG00000100299	0.46283	-0.0375267	0.728713	0.313305	-0.0179533	0.80418	8
ARSB	P15848;P15848-2	P15848	ENSG00000113273	0.401227	0.327744	0.00655803	0.0189756	0.0242423	0.618298	15
ARSK	Q6UWY0	Q6UWY0	ENSG00000164291	0.0902027	-0.16638	0.134523	0.109075	-0.0989337	0.0531762	11
ART5	Q96L15	Q96L15	ENSG00000167311	0.000736554	-0.771743	0.232746	0.153788	0.275766	3.75686e-05	4
ARVCF	O00192;O00192-2	O00192	ENSG00000099889	0.364722	0.222811	0.0114029	0.0257122	-0.0378967	0.524471	33
ASAH1	Q13510;Q13510-2;Q13510-3	Q13510	ENSG00000104763	0.461917	-0.111116	0.378983	0.20983	0.0152173	0.801056	23
ASAP1	Q9ULH1;Q9ULH1-2	Q9ULH1	ENSG00000153317	0.367266	0.177876	0.0326685	0.0465926	-0.03148	0.531157	25
ASAP2	O43150-2;O43150	O43150	ENSG00000151693	0.036269	-0.126766	0.158187	0.12084	-0.183137	0.0125244	22
ASAP3	Q8TDY4-3;Q8TDY4;Q8TDY4-2	Q8TDY4	ENSG00000088280	0.111577	0.263825	0.0290283	0.0434407	-0.0990263	0.074558	23
ASB1	Q9Y576	Q9Y576	ENSG00000065802	0.0331214	-0.00167178	0.99039	0.376097	0.0981341	0.0109785	6
ASB6	Q9NWX5;Q9NWX5-2	Q9NWX5	ENSG00000148331	0.332849	-0.0717183	0.437813	0.229541	0.0272548	0.449469	13
ASCC1	Q8N9N2-2	Q8N9N2	ENSG00000138303	0.142094	0.190183	0.137138	0.110223	0.0580095	0.10994	15
ASCC2	Q9H1I8;Q9H1I8-3;Q9H1I8-2	Q9H1I8	ENSG00000100325	0.0608257	0.0894451	0.355381	0.201419	0.0733009	0.0285198	21
ASCC3	Q8N3C0;Q8N3C0-4;Q8N3C0-3	Q8N3C0	ENSG00000112249	0.504637	0.0519125	0.566482	0.268688	0.00393898	0.953965	117
ASF1A	Q9Y294	Q9Y294	ENSG00000111875	0.250402	0.171281	0.142613	0.113133	-0.0576659	0.277497	7
ASF1B	Q9NVP2	Q9NVP2	ENSG00000105011	0.463434	-0.121339	0.367231	0.205482	0.0111049	0.806282	11
ASH2L	Q9UBL3;Q9UBL3-3;Q9UBL3-2	Q9UBL3	ENSG00000129691	0.246507	0.156636	0.08712	0.0839897	0.0624611	0.269995	26
ASL	P04424;P04424-2;P04424-3	P04424	ENSG00000126522	0.500436	0.00487379	0.955577	0.367543	-0.00351009	0.937369	21
ASMTL	O95671;O95671-2;O95671-3	O95671	ENSG00000169093	0.0184652	0.381422	0.00714023	0.0197307	0.251442	0.00436895	34
ASNA1	O43681	O43681	ENSG00000198356	0.359793	0.361109	0.00508663	0.0164354	0.0354183	0.513517	17
ASNS	P08243;P08243-2	P08243	ENSG00000070669	0.0508708	0.242415	0.0109064	0.025062	0.259422	0.0212962	38
ASNSD1	Q9NWL6	Q9NWL6	ENSG00000138381	0.478777	0.357408	0.178292	0.130444	0.00944654	0.857904	10
ASPH	Q12797;Q12797-10;Q12797-6;Q12797-11;Q12797-2	Q12797	ENSG00000198363	0.0568287	0.0965725	0.220372	0.148652	-0.135397	0.0257003	33
ASPHD2	Q6ICH7	Q6ICH7	ENSG00000128203	0.42081	0.317255	0.188412	0.134993	0.0156662	0.673019	3
ASPM	Q8IZT6;Q8IZT6-2	Q8IZT6	ENSG00000066279	0.0441838	0.155332	0.065542	0.069944	-0.17797	0.0170661	77
ASPSCR1	Q9BZE9;Q9BZE9-2;Q9BZE9-3;Q9BZE9-4	Q9BZE9	ENSG00000169696	0.00868954	0.108373	0.227551	0.151678	-0.0937164	0.0014222	27
ASRGL1	Q7L266;Q7L266-2	Q7L266	ENSG00000162174	0.184157	0.000580947	0.996462	0.377385	-0.0971753	0.168508	12
ASS1	P00966	P00966	ENSG00000130707	0.288529	0.187849	0.359783	0.202949	0.133592	0.352234	24
ASTE1	Q2TB18;Q2TB18-2;REV__Q96PB7-6;REV__Q96PB7-4;REV__Q96PB7-2;REV__Q96PB7-5;REV__Q96PB7-3;REV__Q96PB7	Q2TB18	ENSG00000034533	0.344079	0.651534	0.00065127	0.00552943	-0.0331827	0.473962	12
ASUN	Q9NVM9;Q9NVM9-2	Q9NVM9	ENSG00000064102	0.0935346	0.131175	0.0774869	0.0776609	-0.104948	0.0561597	35
ASXL2	Q76L83;Q76L83-2	Q76L83	ENSG00000143970	0.46728	0.139857	0.524025	0.255847	0.0128177	0.818561	13
ATAD1	Q8NBU5;Q8NBU5-2	Q8NBU5	ENSG00000138138	0.430751	0.185557	0.0381748	0.0508923	0.0189486	0.701371	17
ATAD2	Q6PL18;Q6PL18-2	Q6PL18	ENSG00000156802	0.00639259	-0.0558169	0.483693	0.243718	-0.158746	0.000861809	43
ATAD2B	Q9ULI0;Q9ULI0-2	Q9ULI0	ENSG00000119778	0.00148484	-0.174053	0.0208523	0.0358433	-0.192057	9.93326e-05	51
ATAD3A	Q9NVI7-2;Q9NVI7	Q9NVI7	ENSG00000197785	0.0706644	0.20536	0.0274374	0.0420509	0.138985	0.0362569	43
ATAD3B	Q5T9A4;Q5T9A4-3;Q5T9A4-2	Q5T9A4	ENSG00000160072	0.183006	0.194726	0.274469	0.1711	0.0909469	0.166775	17
ATAD5	Q96QE3;Q96QE3-2	Q96QE3	ENSG00000176208	0.0567386	-0.0664685	0.735388	0.314777	-0.127134	0.025608	52
ATAT1	Q5SQI0-3;Q5SQI0;Q5SQI0-7;Q5SQI0-6;Q5SQI0-5;Q5SQI0-4;Q5SQI0-2	Q5SQI0	ENSG00000137343	0.00868444	0.0492011	0.79481	0.328614	-0.156434	0.00141617	10
ATCAY	Q86WG3;Q86WG3-3	Q86WG3	ENSG00000167654	0.072735	1.55768	0.015635	0.0305256	0.186899	0.0379721	5
ATE1	O95260	O95260	ENSG00000107669	0.209516	-0.15607	0.475889	0.241458	-0.039312	0.207515	2
	O95260-2	O95260	ENSG00000107669	0.209516	0.148788	0.0295707	0.0438765	-0.039312	0.207515	20
ATF2	P15336-5;P15336;P15336-4;P15336-7;P15336-2;P15336-3;P15336-8	P15336	ENSG00000115966	0.0205294	0.0675649	0.652806	0.292588	-0.160952	0.00518588	11
ATF6	P18850	P18850	ENSG00000118217	0.248553	0.317289	0.0475257	0.0576986	-0.0571736	0.273928	13
ATF6B	Q99941-2;Q99941	Q99941	ENSG00000213676	0.100235	0.046217	0.93396	0.36214	0.0856021	0.0625189	5
ATF7	P17544-4;P17544-2;P17544-6;P17544-3;P17544;P17544-5	P17544	ENSG00000170653	0.315395	0.301644	0.0197984	0.0346629	-0.0460156	0.407665	13
ATF7IP	Q6VMQ6-5;Q6VMQ6;Q6VMQ6-4;Q6VMQ6-2	Q6VMQ6	ENSG00000171681	0.161126	0.206478	0.00178744	0.00952896	-0.119642	0.134689	46
ATF7IP2	Q5U623-2;Q5U623	Q5U623	ENSG00000166669	0.417311	-0.638217	0.0667086	0.070628	0.0139185	0.663448	3
ATG2A	Q2TAZ0;Q2TAZ0-3;Q2TAZ0-4;Q2TAZ0-5	Q2TAZ0	ENSG00000110046	0.182744	0.198587	0.0566508	0.0644532	0.0538458	0.166128	37
ATG2B	Q96BY7	Q96BY7	ENSG00000066739	0.162139	-0.55956	0.122504	0.103254	0.0544435	0.135934	44
ATG3	Q9NT62;Q9NT62-2	Q9NT62	ENSG00000144848	0.105464	0.143205	0.118184	0.100953	0.0844883	0.0683557	14
ATG4A	Q8WYN0-3;Q8WYN0-5;Q8WYN0;Q8WYN0-2	Q8WYN0	ENSG00000101844	2.06642e-11	0.388556	0.107143	0.0952485	0.514493	4.37861e-14	7
ATG4B	Q9Y4P1-6;Q9Y4P1;Q9Y4P1-2;Q9Y4P1-4;Q9Y4P1-3	Q9Y4P1	ENSG00000168397	0.461168	0.271513	0.0404733	0.0524341	-0.0119392	0.798222	19
ATG4C	Q96DT6	Q96DT6	ENSG00000125703	0.353462	0.187531	0.108966	0.0963053	0.0317092	0.49774	12
ATG5	Q9H1Y0	Q9H1Y0	ENSG00000057663	0.134441	0.254137	0.000298553	0.00356163	0.0576561	0.101353	13
ATG7	O95352;O95352-2;O95352-3	O95352	ENSG00000197548	0.480168	0.203019	0.0960744	0.089629	-0.0055827	0.863105	32
ATG9A	Q7Z3C6;Q7Z3C6-2;Q7Z3C6-3	Q7Z3C6	ENSG00000198925	0.137437	0.028115	0.728026	0.313122	0.055881	0.104506	23
ATG10	Q9H0Y0	Q9H0Y0	ENSG00000152348	0.100692	0.532632	0.141607	0.112564	0.128921	0.0629412	3
ATG12	O94817	O94817	ENSG00000145782	0.347101	0.104826	0.451074	0.233453	-0.0293368	0.481271	3
ATG13	O75143-2;O75143;O75143-5;O75143-3	O75143	ENSG00000175224	0.445543	0.145063	0.176308	0.12955	0.00944377	0.746159	18
ATG14	Q6ZNE5-2;Q6ZNE5	Q6ZNE5	ENSG00000126775	0.0189529	0.180369	0.161048	0.122205	-0.122926	0.00457281	3
ATG16L1	Q676U5;Q676U5-2;Q676U5-5;Q676U5-4	Q676U5	ENSG00000085978	0.487088	0.0544716	0.539036	0.260806	-0.00782398	0.888849	28
ATG101	Q9BSB4	Q9BSB4	ENSG00000123395	0.00471491	0.217585	0.0732851	0.0752637	0.170304	0.000531145	11
ATHL1	Q32M88;Q32M88-2	Q32M88	ENSG00000142102	0.433979	0.406618	0.00958899	0.0233694	-0.0409652	0.710635	17
ATIC	P31939;P31939-2	P31939	ENSG00000138363	0.394613	0.198051	0.0138919	0.0286772	-0.024202	0.599254	45
ATL1	Q8WXF7-2;Q8WXF7	Q8WXF7	ENSG00000198513	0.366928	-0.302409	0.327421	0.191465	0.031487	0.530403	12
ATL2	Q8NHH9;Q8NHH9-2	Q8NHH9	ENSG00000119787	0.506258	0.100683	0.14913	0.11639	-0.00232591	0.960324	25
ATL3	Q6DD88	Q6DD88	ENSG00000184743	0.00237517	0.157162	0.146632	0.115047	-0.193643	0.000198078	28
ATM	Q13315	Q13315	ENSG00000149311	0.0104148	0.139644	0.104002	0.0937299	-0.157318	0.00185531	97
ATN1	P54259	P54259	ENSG00000111676	0.359769	-0.162534	0.500841	0.248876	-0.039612	0.513319	6
ATOX1	O00244	O00244	ENSG00000177556	0.0290107	0.0455716	0.817874	0.334147	0.109517	0.00885678	8
ATP1A1	P05023-4;P05023;P05023-3;P05023-2	P05023	ENSG00000163399	0.1139	0.219625	0.0195303	0.0344004	0.0849675	0.0770587	53
ATP1A2	P50993	P50993	ENSG00000018625	0.131651	0.177157	0.0904691	0.0863367	0.243968	0.0979149	30
ATP1A3	P13637;P13637-2;P13637-3	P13637	ENSG00000105409	0.3607	0.0720268	0.607189	0.279826	-0.0560322	0.515193	22
ATP1B1	P05026-2;P05026	P05026	ENSG00000143153	0.23944	0.0401998	0.788167	0.327084	0.0714068	0.259406	10
ATP1B2	P14415	P14415	ENSG00000129244	0.101544	0.0162271	0.957594	0.367921	-0.228705	0.06395	4
ATP1B3	P54709;P54709-2	P54709	ENSG00000069849	0.0809991	0.061391	0.643001	0.289979	0.090402	0.0450285	19
ATP2A2	P16615;P16615-5;P16615-2;P16615-3;P16615-4	P16615	ENSG00000174437	0.318698	0.171428	0.0537674	0.0624081	0.0347455	0.415937	58
ATP2A3	Q93084-4;Q93084-2;Q93084-3;Q93084-7;Q93084;Q93084-6;Q93084-5	Q93084	ENSG00000074370	0.0674519	0.0875806	0.608853	0.280371	0.208756	0.0337102	16
ATP2B1	P20020-6;P20020;P20020-4;P20020-1;P20020-5;P20020-2	P20020	ENSG00000070961	0.474437	0.0343279	0.690012	0.302661	-0.0110974	0.841222	44
ATP2B4	P23634-7;P23634-6;P23634-8;P23634	P23634	ENSG00000058668	0.214212	0.198056	0.192799	0.136622	0.138838	0.214663	24
ATP2C1	P98194-5;P98194-7;P98194-9;P98194-6;P98194-8	P98194	ENSG00000017260	0.150613	0.0887289	0.192216	0.136382	-0.0541715	0.120612	32
ATP5A1	P25705;P25705-3	P25705	ENSG00000152234	0.461045	0.0228703	0.777792	0.32473	0.00997421	0.797293	48
ATP5B	P06576	P06576	ENSG00000110955	0.163516	0.157717	0.079966	0.0791687	0.0584359	0.137528	27
ATP5C1	P36542	P36542	ENSG00000165629	0.0274264	0.231316	0.0158429	0.0307595	0.132063	0.00808263	12
ATP5D	P30049	P30049	ENSG00000099624	0.202903	-0.131215	0.147158	0.115259	0.0658468	0.197404	6
ATP5F1	P24539	P24539	ENSG00000116459	0.389383	0.483919	0.000290221	0.00354884	0.0284184	0.584922	16
ATP5H	O75947;O75947-2	O75947	ENSG00000167863	0.354993	0.242728	0.00987445	0.0237683	0.037731	0.501239	14
ATP5I	P56385	P56385	ENSG00000169020	0.222381	0.173909	0.0458706	0.0564669	0.103251	0.2281	4
ATP5J	P18859;P18859-2	P18859	ENSG00000154723	0.119127	0.106195	0.580537	0.272237	0.105581	0.0830185	9
ATP5J2	P56134-3;P56134;P56134-4;P56134-2	P56134	ENSG00000241468	0.431639	0.201762	0.0106467	0.0248463	0.0210579	0.704386	3
ATP5L	O75964	O75964	ENSG00000167283	0.180711	0.333679	0.0024544	0.0111191	0.0826737	0.162838	6
ATP5O	P48047	P48047	ENSG00000241837	0.480168	0.22134	0.0196748	0.0345677	-0.00744347	0.863078	12
ATP5S	Q99766;Q99766-3;Q99766-2	Q99766	ENSG00000125375	0.0386842	-0.0645775	0.599998	0.277832	-0.121318	0.0137474	8
ATP5SL	Q9NW81;Q9NW81-5;Q9NW81-6;Q9NW81-2	Q9NW81	ENSG00000105341	0.384873	0.14546	0.263452	0.16598	0.0209278	0.574187	9
ATP6AP1	Q15904	Q15904	ENSG00000071553	0.0806379	0.215123	0.00335924	0.0130659	0.0717861	0.0447183	10
ATP6AP2	O75787-2;O75787	O75787	ENSG00000182220	1.23687e-07	0.356446	0.00043593	0.00440066	0.549783	9.2065e-10	13
ATP6V0A1	Q93050-1;Q93050	Q93050	ENSG00000033627	0.361499	0.248214	0.00101831	0.00715335	0.0221502	0.516937	27
ATP6V0A2	Q9Y487	Q9Y487	ENSG00000185344	0.267214	0.0563513	0.468924	0.239263	-0.0411503	0.308665	21
ATP6V0D1	P61421	P61421	ENSG00000159720	0.0252322	0.14138	0.0443653	0.0554549	0.128596	0.00705614	16
ATP6V1A	P38606;P38606-2	P38606	ENSG00000114573	0.128808	0.0898203	0.229486	0.152444	0.0700856	0.094592	43
ATP6V1B2	P21281;P15313	P21281	ENSG00000147416	0.0429868	0.224362	0.00296606	0.0121453	0.0942266	0.0162784	34
ATP6V1C1	P21283	P21283	ENSG00000155097	0.471018	0.28964	0.00230085	0.0107983	0.00886065	0.831311	27
ATP6V1D	Q9Y5K8	Q9Y5K8	ENSG00000100554	0.482082	0.346731	0.00387197	0.0142035	-0.00712691	0.87032	16
ATP6V1E1	P36543;P36543-3;P36543-2	P36543	ENSG00000131100	0.047277	0.271665	0.0122677	0.02678	0.124164	0.0190408	16
ATP6V1F	Q16864;Q16864-2	Q16864	ENSG00000128524	0.0422112	0.198503	0.0131587	0.0277904	0.14999	0.0158058	9
ATP6V1G1	O75348	O75348	ENSG00000136888	0.204176	0.274688	0.00803439	0.0211157	0.0726033	0.199614	9
ATP6V1H	Q9UI12-2;Q9UI12	Q9UI12	ENSG00000047249	0.421409	0.169593	0.0248926	0.0398833	-0.0237994	0.674886	25
ATP7B	P35670-2;P35670-3;P35670-4;P35670;P35670-5	P35670	ENSG00000123191	0.386559	0.139821	0.646366	0.291054	0.0240326	0.578105	6
ATP8A1	Q9Y2Q0-3;Q9Y2Q0-2;Q9Y2Q0	Q9Y2Q0	ENSG00000124406	0.00300942	0.0951985	0.698902	0.304886	-0.233173	0.000278301	16
ATP8B2	P98198;P98198-3;P98198-2;P98198-4	P98198	ENSG00000143515	0.255043	0.358172	0.0859166	0.083148	0.0473247	0.285836	7
ATP9A	O75110;O75110-2	O75110	ENSG00000054793	0.40958	-0.148597	0.397882	0.216469	-0.0346348	0.640181	8
ATP9B	O43861-2;O43861	O43861	ENSG00000166377	0.191876	-0.0371927	0.636744	0.288162	-0.0369226	0.180324	19
ATP11A	P98196	P98196	ENSG00000068650	0.0591303	0.131033	0.308218	0.184246	-0.203543	0.0272782	24
ATP11B	Q9Y2G3	Q9Y2G3	ENSG00000058063	0.45407	0.210893	0.150886	0.117115	-0.0149757	0.773821	18
ATP11C	Q8NB49-2;Q8NB49-3;Q8NB49-4;Q8NB49	Q8NB49	ENSG00000101974	0.000277617	0.621011	3.89684e-07	5.23499e-05	0.439956	9.68221e-06	31
ATP13A1	Q9HD20;Q9HD20-2;Q9HD20-3	Q9HD20	ENSG00000105726	0.399396	0.186436	0.0252802	0.0402002	-0.0239398	0.613103	55
ATP13A2	Q9NQ11-3;Q9NQ11;Q9NQ11-2	Q9NQ11	ENSG00000159363	0.0528122	0.222375	0.233641	0.154179	0.0968619	0.0227329	18
ATP13A3	Q9H7F0;Q9H7F0-2	Q9H7F0	ENSG00000133657	0.0895501	-0.0391493	0.76086	0.321193	-0.0903196	0.0526471	23
ATPAF1	Q5TC12;Q5TC12-3;Q5TC12-2	Q5TC12	ENSG00000123472	0.116145	0.158745	0.0488125	0.0586896	0.074501	0.0796495	12
ATPAF2	Q8N5M1	Q8N5M1	ENSG00000171953	0.0610039	-0.0928872	0.342927	0.196648	-0.065505	0.0286596	14
ATPIF1	Q9UII2;Q9UII2-3;Q9UII2-2	Q9UII2	ENSG00000130770	0.0660575	0.168948	0.238544	0.15629	0.123448	0.0323313	6
ATR	Q13535;Q13535-3;Q13535-2	Q13535	ENSG00000175054	0.00317652	0.0377601	0.609254	0.280445	-0.163679	0.000301713	86
ATRIP	Q8WXE1-3;Q8WXE1;Q8WXE1-5;Q8WXE1-2	Q8WXE1	ENSG00000164053	0.286953	-0.0354466	0.698796	0.304886	0.0444757	0.348665	20
ATRN	O75882;O75882-3;O75882-2	O75882	ENSG00000088812	0.357205	-0.0275349	0.770909	0.323325	0.0367858	0.50688	18
ATRX	P46100;P46100-3;P46100-2	P46100	ENSG00000085224	0.0126267	0.410061	6.49679e-05	0.00164436	-0.235194	0.00246213	83
ATXN1L	P0C7T5	P0C7T5	ENSG00000224470	0.333258	0.184333	0.149615	0.116595	0.0455075	0.451007	10
ATXN2	Q99700-4;Q99700;Q99700-2;Q99700-5	Q99700	ENSG00000204842	0.0594037	0.255645	0.00527413	0.0167526	-0.144636	0.0275032	37
ATXN2L	Q8WWM7;Q8WWM7-6;Q8WWM7-8;Q8WWM7-5;Q8WWM7-4;Q8WWM7-2;Q8WWM7-3;Q8WWM7-7	Q8WWM7	ENSG00000168488	0.14933	0.248487	0.0409327	0.0527568	0.0576345	0.118884	44
ATXN3	P54252;P54252-1;P54252-4;P54252-3;P54252-5	P54252	ENSG00000066427	0.0442509	0.0102245	0.939548	0.363379	-0.10498	0.0171188	11
ATXN7	O15265;O15265-2;O15265-3	O15265	ENSG00000163635	0.0575453	-0.0194176	0.95163	0.36659	-0.0841383	0.0261638	5
ATXN7L1	Q9ULK2-3;Q9ULK2	Q9ULK2	ENSG00000146776	0.0158343	0.382781	0.159288	0.121318	-0.233259	0.00343906	7
ATXN7L3	Q14CW9;Q14CW9-2	Q14CW9	ENSG00000087152	0.168122	0.0476761	0.739185	0.315741	0.0509207	0.143523	10
ATXN7L3B	Q96GX2	Q96GX2	ENSG00000253719	0.266605	0.176672	0.158004	0.120761	0.0351906	0.307551	5
ATXN10	Q9UBB4;Q9UBB4-2	Q9UBB4	ENSG00000130638	0.222559	0.0255155	0.734577	0.314683	-0.039567	0.22844	27
AUH	Q13825;Q13825-2	Q13825	ENSG00000148090	0.255496	0.00744451	0.932352	0.361717	-0.0444495	0.286873	12
AUP1	Q9Y679;Q9Y679-3	Q9Y679	ENSG00000115307	0.0790326	0.318623	0.00164214	0.00923986	0.0932287	0.0431821	12
AURKA	O14965	O14965	ENSG00000087586	0.23848	0.229005	0.0475136	0.0576986	-0.0539969	0.257354	25
AURKB	Q96GD4;Q96GD4-5;Q96GD4-4;Q96GD4-2;Q96GD4-3	Q96GD4	ENSG00000178999	0.476598	-0.0295522	0.677399	0.299182	0.012221	0.849992	19
AURKC	Q9UQB9-3;Q9UQB9-2;Q9UQB9	Q9UQB9	ENSG00000105146	0.0040411	-0.155145	0.785108	0.326535	0.440256	0.000431174	6
AUTS2	Q8WXX7-2;Q8WXX7;Q8WXX7-5	Q8WXX7	ENSG00000158321	0.391767	0.0424895	0.867399	0.345843	0.0749723	0.591061	9
AVEN	Q9NQS1	Q9NQS1	ENSG00000169857	0.163516	0.105311	0.413279	0.221384	-0.0771662	0.137506	13
AVL9	Q8NBF6;Q8NBF6-2	Q8NBF6	ENSG00000105778	0.154285	0.431655	0.0143481	0.0292558	-0.0631928	0.125041	23
AXIN1	O15169-2;O15169	O15169	ENSG00000103126	0.49905	0.547175	0.00196061	0.0101153	-0.00370258	0.931165	10
AXL	P30530-2;P30530	P30530	ENSG00000167601	0.22963	0.349765	0.00331571	0.012998	0.151825	0.241036	19
B2M	P61769	P61769	ENSG00000166710	0.00146707	0.434835	0.0177094	0.032668	0.326188	9.70338e-05	3
B3GALNT2	Q8NCR0;Q8NCR0-2	Q8NCR0	ENSG00000162885	0.131505	0.0132487	0.957965	0.367976	-0.0585072	0.0977158	4
B3GALT1	Q9Y5Z6	Q9Y5Z6	ENSG00000172318	0.418625	0.314568	0.153632	0.118405	0.0325145	0.66695	2
B3GALT5	Q9Y2C3	Q9Y2C3	ENSG00000183778	0.396626	-0.244952	0.315567	0.186975	-0.0643149	0.604927	3
B3GALT6	Q96L58	Q96L58	ENSG00000176022	0.508333	0.0482724	0.877581	0.348578	0.00281149	0.968105	9
B3GALTL	Q6Y288	Q6Y288	ENSG00000187676	0.284275	0.447427	0.000975135	0.00696518	0.0514325	0.343353	9
B3GAT3	O94766-2;O94766	O94766	ENSG00000149541	0.141978	0.173262	0.202881	0.141116	0.0819271	0.109683	7
B3GNT2	Q9NY97-2;Q9NY97	Q9NY97	ENSG00000170340	0.102589	0.140788	0.664675	0.295933	0.159872	0.0652243	15
B3GNT7	Q8NFL0	Q8NFL0	ENSG00000156966	0.189291	-0.346274	0.165692	0.124379	-0.178837	0.176712	12
B4GALT1	P15291-2;P15291	P15291	ENSG00000086062	0.307436	-3.23393e-05	0.999838	0.378032	0.0417072	0.391141	8
B4GALT3	O60512;O60512-2	O60512	ENSG00000158850	0.431884	-0.0429172	0.788204	0.327084	0.0122114	0.704892	5
B4GALT4	O60513	O60513	ENSG00000121578	0.285497	0.524097	0.00323164	0.0127687	0.0845911	0.345772	14
B4GALT5	O43286	O43286	ENSG00000158470	0.269598	0.145165	0.488431	0.24501	0.0503651	0.313133	6
B4GALT7	Q9UBV7	Q9UBV7	ENSG00000027847	0.0135024	0.0425226	0.822815	0.335115	0.116462	0.00274663	9
B4GAT1	O43505	O43505	ENSG00000174684	0.0179238	-0.0718888	0.551103	0.264384	-0.140398	0.00416146	10
B9D1	Q9UPM9;Q9UPM9-2	Q9UPM9	ENSG00000108641	0.0508575	0.372383	0.0446713	0.0557131	0.118627	0.0212595	4
B9D2	Q9BPU9	Q9BPU9	ENSG00000123810	0.33714	-0.227433	0.572062	0.269942	-0.0283865	0.45902	2
BABAM1	Q9NWV8;Q9NWV8-3;Q9NWV8-2	Q9NWV8	ENSG00000105393	0.375876	-0.05037	0.776554	0.324484	0.0188888	0.552003	14
BACH1	O14867	O14867	ENSG00000156273	0.182332	0.327876	0.00209814	0.010512	-0.0682315	0.165387	23
BAD	Q92934	Q92934	ENSG00000002330	0.216067	0.166812	0.237272	0.155814	0.0624299	0.217405	5
BAG1	Q99933-4;Q99933-3;Q99933;Q99933-2	Q99933	ENSG00000107262	0.452306	0.186406	0.0608304	0.0669407	0.0209406	0.767343	11
BAG2	O95816;O95816-2	O95816	ENSG00000112208	0.113997	0.104706	0.3065	0.183721	-0.108114	0.0771587	14
BAG3	O95817	O95817	ENSG00000151929	0.0123828	0.255557	0.0139899	0.0287775	0.153634	0.0023727	20
BAG4	O95429;O95429-2	O95429	ENSG00000156735	0.0714781	0.14737	0.0301809	0.0443114	-0.100499	0.0370395	12
BAG5	Q9UL15;Q9UL15-2	Q9UL15	ENSG00000166170	0.449376	0.16515	0.0716862	0.0742108	-0.0127004	0.756971	25
BAG6	P46379-2;P46379;P46379-3;P46379-5;P46379-4	P46379	ENSG00000204463	0.0637761	0.122394	0.279738	0.173456	-0.0670784	0.0306087	33
BAHD1	Q8TBE0-3;Q8TBE0-2;Q8TBE0	Q8TBE0	ENSG00000140320	0.318094	0.00188967	0.986092	0.375272	-0.0482181	0.413994	11
BAIAP2	Q9UQB8-2;Q9UQB8;Q9UQB8-3;Q9UQB8-5;Q9UQB8-4	Q9UQB8	ENSG00000175866	0.119916	0.312026	0.00129694	0.00816215	0.0568073	0.0839322	28
BAIAP2L1	Q9UHR4	Q9UHR4	ENSG00000006453	0.505602	0.152045	0.197679	0.138953	-0.00190346	0.958084	25
BAK1	Q16611;Q16611-2	Q16611	ENSG00000030110	0.0182099	0.361063	0.0292462	0.0436359	0.156061	0.00427831	10
BANF1	O75531	O75531	ENSG00000175334	0.428452	-0.21458	0.184844	0.133272	0.0186117	0.695164	11
BAP1	Q92560	Q92560	ENSG00000163930	0.162139	0.364088	0.0058158	0.0176793	0.066329	0.135949	16
BARD1	Q99728-2;Q99728;Q99728-3;Q99728-4	Q99728	ENSG00000138376	0.0197392	0.178848	0.0455987	0.0563472	-0.168734	0.004894	21
BASP1	P80723;P80723-2	P80723	ENSG00000176788	0.309269	0.336034	0.00218678	0.010692	0.0636159	0.394766	20
BAX	Q07812-8;Q07812;Q07812-2;Q07812-5;Q07812-7;Q07812-4;Q07812-6;Q07812-3	Q07812	ENSG00000087088	0.287956	-0.0997538	0.391573	0.21413	0.0584718	0.350755	12
BAZ1A	Q9NRL2;Q9NRL2-2	Q9NRL2	ENSG00000198604	0.0492063	0.212395	0.105187	0.0943261	-0.237754	0.0202572	45
BAZ1B	Q9UIG0-2;Q9UIG0	Q9UIG0	ENSG00000009954	0.496005	0.277446	0.000213337	0.00310284	0.00470395	0.918577	80
BAZ2A	Q9UIF9-2;Q9UIF9;Q9UIF9-3	Q9UIF9	ENSG00000076108	0.134713	0.120388	0.180416	0.131338	0.0815729	0.101684	58
BAZ2B	Q9UIF8-2;Q9UIF8;Q9UIF8-4;Q9UIF8-5;Q9UIF8-3	Q9UIF8	ENSG00000123636	0.0099948	0.058706	0.566906	0.268771	-0.15097	0.00175478	36
BBS4	Q96RK4;Q96RK4-2;Q96RK4-3	Q96RK4	ENSG00000140463	0.139113	0.104186	0.507825	0.25112	-0.11499	0.10651	16
BBS7	Q8IWZ6;Q8IWZ6-2	Q8IWZ6	ENSG00000138686	0.0281199	0.542268	0.02918	0.0435558	0.118805	0.00844821	10
BBX	Q8WY36-2;Q8WY36;Q8WY36-3	Q8WY36	ENSG00000114439	0.0784717	0.0465676	0.679635	0.299879	-0.132705	0.0426392	20
BCAM	P50895	P50895	ENSG00000187244	0.327653	0.318014	0.0218092	0.0369068	0.0655964	0.43629	26
BCAP31	P51572;P51572-2	P51572	ENSG00000185825	0.0107518	0.126577	0.182218	0.132191	0.211099	0.00192838	20
BCAR1	P56945-8	P56945	ENSG00000050820	0.0769568	0.304135	0.00946769	0.0232928	0.170717	0.041384	36
BCAS2	O75934	O75934	ENSG00000116752	0.43659	0.218275	0.163634	0.123284	-0.0161237	0.717685	17
BCAS3	Q9H6U6-2;Q9H6U6;Q9H6U6-3;Q9H6U6-8;Q9H6U6-7;Q9H6U6-6	Q9H6U6	ENSG00000141376	0.338592	0.204788	0.0395422	0.0517087	0.0288156	0.461956	23
BCAT1	P54687-4;P54687;P54687-3;P54687-2	P54687	ENSG00000060982	0.00807038	-0.291652	0.00401467	0.0144711	-0.265923	0.0012398	22
BCAT2	O15382;O15382-2	O15382	ENSG00000105552	0.451609	-0.118611	0.29032	0.177248	-0.0182152	0.765359	21
BCCIP	Q9P287-2;Q9P287-4	Q9P287	ENSG00000107949	0.39127	0.249798	0.0189934	0.0337955	0.0220658	0.590006	19
	Q9P287;Q9P287-3	Q9P287	ENSG00000107949	0.39127	0.111838	0.304706	0.183075	0.0220658	0.590006	4
BCHE	P06276	P06276	ENSG00000114200	0.0686637	-0.0755083	0.650032	0.291831	-0.306413	0.034638	8
BCKDHB	P21953;P21953-2	P21953	ENSG00000083123	0.189924	0.241464	0.0107791	0.0249435	-0.0665565	0.177446	12
BCKDK	O14874;O14874-3;O14874-2	O14874	ENSG00000103507	0.484081	0.074794	0.427379	0.226107	-0.00557398	0.878232	14
BCL2L1	Q07817-3;Q07817;Q07817-2	Q07817	ENSG00000171552	0.00663631	0.286184	0.0804035	0.0794442	0.259271	0.000917039	5
BCL2L2	Q92843-2;Q92843	Q92843	ENSG00000129473	0.321648	0.135997	0.0386238	0.0510621	-0.0497985	0.422981	12
BCL2L12	Q9HB09-3;Q9HB09	Q9HB09	ENSG00000126453	0.0786484	0.121601	0.326449	0.191121	0.117803	0.0428889	7
BCL2L13	Q9BXK5;Q9BXK5-2;Q9BXK5-4	Q9BXK5	ENSG00000099968	0.0489906	0.0511966	0.647063	0.291203	0.0732024	0.0201165	20
BCL7A	Q4VC05-2;Q4VC05	Q4VC05	ENSG00000110987	0.0188195	-0.0288697	0.966669	0.369936	-0.145041	0.00451753	5
BCL7B	Q9BQE9-4;Q9BQE9;Q9BQE9-3;Q9BQE9-2	Q9BQE9	ENSG00000106635	0.0637965	0.282834	0.0913952	0.0867701	0.107002	0.0306571	3
BCL7C	Q8WUZ0;Q8WUZ0-2	Q8WUZ0	ENSG00000099385	0.194229	0.34804	0.0375951	0.05044	0.0810119	0.183967	6
BCL9	O00512	O00512	ENSG00000116128	0.413585	0.234791	0.002472	0.0111554	0.0215434	0.65289	27
BCL9L	Q86UU0-4;Q86UU0-2;Q86UU0;Q86UU0-3	Q86UU0	ENSG00000186174	0.0607259	0.203499	0.104849	0.0941441	0.175673	0.0284371	26
BCL10	O95999	O95999	ENSG00000142867	0.463642	0.206774	0.200776	0.140311	0.0109952	0.806785	10
BCLAF1	Q9NYF8-2;Q9NYF8;Q9NYF8-4	Q9NYF8	ENSG00000029363	0.144464	0.148449	0.0606861	0.0668873	-0.12744	0.113217	37
BCOR	Q6W2J9;Q6W2J9-4;Q6W2J9-2;Q6W2J9-3	Q6W2J9	ENSG00000183337	0.291183	0.181968	0.351729	0.200118	-0.137159	0.357931	32
BCORL1	Q5H9F3-2;Q5H9F3;Q5H9F3-3	Q5H9F3	ENSG00000085185	0.0254505	-0.234661	0.737288	0.315165	0.261486	0.00715703	8
BCR	P11274;P11274-2	P11274	ENSG00000186716	0.133238	-0.0278166	0.699571	0.305053	-0.0804691	0.0998616	46
BCS1L	Q9Y276	Q9Y276	ENSG00000074582	0.320444	0.206904	0.0723183	0.074666	0.0332881	0.41972	24
BDH1	Q02338	Q02338	ENSG00000161267	0.296809	-0.0165876	0.865508	0.345375	-0.041731	0.369266	14
BDH2	Q9BUT1;Q9BUT1-2	Q9BUT1	ENSG00000164039	0.118065	0.0369385	0.668703	0.296969	-0.09434	0.0817192	12
BDP1	A6H8Y1-7;A6H8Y1-6;A6H8Y1;A6H8Y1-2;A6H8Y1-4;A6H8Y1-3;A6H8Y1-5	A6H8Y1	ENSG00000145734	0.14876	0.157327	0.533572	0.259131	-0.0841041	0.118287	17
BECN1	Q14457	Q14457	ENSG00000126581	0.0714781	0.0734363	0.507027	0.251025	0.0691137	0.0370364	17
BEND3	Q5T5X7	Q5T5X7	ENSG00000178409	0.113806	-0.0121248	0.847915	0.341297	-0.155783	0.0769606	51
BEND5	Q7L4P6;Q7L4P6-2	Q7L4P6	ENSG00000162373	0.482082	0.0495267	0.762772	0.321534	-0.00995464	0.870293	8
BET1	O15155;O15155-2	O15155	ENSG00000105829	0.357812	0.149187	0.162031	0.122605	0.030206	0.509119	3
BET1L	Q9NYM9	Q9NYM9	ENSG00000177951	0.00191755	0.28186	0.212442	0.145153	0.141335	0.000144279	6
BGN	P21810	P21810	ENSG00000182492	0.238871	0.926831	0.0115837	0.0259858	0.235037	0.258355	6
BHLHB9	Q6PI77	Q6PI77	ENSG00000198908	0.512665	-0.0134596	0.964116	0.369474	0.000818384	0.987218	6
BICD1	Q96G01-4;Q96G01-3;Q96G01;Q96G01-2	Q96G01	ENSG00000151746	0.290732	0.22416	0.0630039	0.0683433	0.0847902	0.356943	28
BICD2	Q8TD16-2;Q8TD16	Q8TD16	ENSG00000185963	0.273568	0.149809	0.255656	0.163098	-0.0634427	0.32172	37
BID	P55957;P55957-2;P55957-4	P55957	ENSG00000015475	0.413585	-0.0745672	0.502839	0.249592	-0.0274901	0.652595	12
BIN1	O00499-3;O00499-5;O00499;O00499-9;O00499-7;O00499-4;O00499-6;O00499-2;O00499-10;O00499-8;O00499-11	O00499	ENSG00000136717	0.0344493	0.259773	0.0350034	0.0486131	0.16173	0.0116585	23
BIN3	Q9NQY0;Q9NQY0-2	Q9NQY0	ENSG00000147439	0.0307794	0.473636	0.108458	0.095989	0.111384	0.0098202	7
BIRC2	Q13490;Q13490-2	Q13490	ENSG00000110330	0.170366	0.143418	0.0762228	0.0768917	0.0512328	0.147131	28
BIRC5	O15392-5;O15392-4;O15392;O15392-2;O15392-7;O15392-6;O15392-3	O15392	ENSG00000089685	0.40852	0.22187	0.131697	0.107777	0.028138	0.63683	8
BIRC6	Q9NR09	Q9NR09	ENSG00000115760	0.46575	0.136452	0.0354671	0.0487911	0.0123309	0.813343	146
BLM	P54132	P54132	ENSG00000197299	0.0520382	0.122881	0.0704644	0.0734467	-0.116602	0.0222129	60
BLMH	Q13867	Q13867	ENSG00000108578	0.118757	0.0964773	0.222488	0.149584	0.0563328	0.0826141	32
BLOC1S1	P78537-2;P78537	P78537	ENSG00000135441	0.021265	0.250433	0.000918167	0.00668984	0.185798	0.00549731	5
BLOC1S2	Q6QNY1;Q6QNY1-2	Q6QNY1	ENSG00000196072	0.026528	0.868962	0.00550576	0.0171702	0.153509	0.00765673	6
BLOC1S3	Q6QNY0	Q6QNY0	ENSG00000189114	0.106061	0.0544124	0.746123	0.317737	0.0787454	0.0690263	5
BLOC1S4	Q9NUP1	Q9NUP1	ENSG00000186222	0.0527785	0.435568	0.000551199	0.00505333	0.113391	0.0227104	8
BLOC1S5	Q8TDH9;Q8TDH9-2;Q8TDH9-3	Q8TDH9	ENSG00000188428	0.327409	-0.0722048	0.544506	0.262362	-0.0256951	0.435483	6
BLOC1S6	Q9UL45;Q9UL45-2	Q9UL45	ENSG00000104164	0.318643	-0.0613149	0.724277	0.312125	-0.0274565	0.415818	4
BLVRA	P53004	P53004	ENSG00000106605	0.0028372	0.204752	0.017671	0.0326591	0.208457	0.000254216	16
BLVRB	P30043	P30043	ENSG00000090013	0.0273299	0.146271	0.339414	0.1955	0.222937	0.00802412	11
BLZF1	Q9H2G9	Q9H2G9	ENSG00000117475	0.358888				-0.0212079	0.511302	2
BMP2K	Q9NSY1;Q9NSY1-2;Q9NSY1-3	Q9NSY1	ENSG00000138756	0.00773971	0.282871	0.00830452	0.0215702	-0.131425	0.001148	26
BMP7	P18075	P18075	ENSG00000101144	0.273568	0.284842	0.424794	0.22526	-0.111695	0.321686	2
BMPR1A	P36894;O00238;O00238-2	P36894	ENSG00000107779	0.296956	0.68923	0.000173274	0.002789	-0.0541487	0.369494	13
BMS1	Q14692	Q14692	ENSG00000165733	0.273523	0.0516953	0.46596	0.238393	0.0424148	0.321542	55
BNC2	Q6ZN30;Q6ZN30-2	Q6ZN30	ENSG00000173068	0.06244	0.298222	0.00633816	0.0186191	-0.152185	0.0297973	14
BNIP1	Q12981;Q12981-1;Q12981-2;Q12981-3	Q12981	ENSG00000113734	0.383015	0.328503	0.0176844	0.0326591	0.0299891	0.569166	14
BOD1	Q96IK1;Q96IK1-2	Q96IK1	ENSG00000145919	0.512353	0.103841	0.202598	0.14102	0.00086099	0.98468	6
BOD1L1	Q8NFC6	Q8NFC6	ENSG00000038219	0.103544	0.318234	0.000234952	0.00315633	-0.157836	0.066273	93
BOK	Q9UMX3;Q9UMX3-2	Q9UMX3	ENSG00000176720	0.187523	0.192491	0.54986	0.264068	0.121622	0.173557	6
BOLA1	Q9Y3E2	Q9Y3E2	ENSG00000178096	0.194181	-0.143957	0.261454	0.165255	-0.0693636	0.183892	5
BOLA2	Q9H3K6;Q9H3K6-2	Q9H3K6	ENSG00000169627	0.411211	0.169843	0.0251957	0.0401296	-0.0799573	0.645283	4
BOLA3	Q53S33	Q53S33	ENSG00000163170	0.0699882	-0.164617	0.564807	0.268258	0.156828	0.0357087	4
BORA	Q6PGQ7;Q6PGQ7-2	Q6PGQ7	ENSG00000136122	0.112908	0.120955	0.599252	0.277597	-0.0807119	0.0759867	5
BPGM	P07738	P07738	ENSG00000172331	0.184157	0.310959	0.00568992	0.01751	-0.0450265	0.168518	8
BPHL	Q86WA6-2;Q86WA6	Q86WA6	ENSG00000137274	0.0162352	-0.393294	0.0802112	0.079299	-0.123046	0.00361215	13
BPNT1	O95861;O95861-2	O95861	ENSG00000162813	0.126324	0.298642	0.00144681	0.00868292	-0.0689333	0.0915635	18
BPTF	Q12830;Q12830-4;Q12830-2	Q12830	ENSG00000171634	0.0315472	0.113694	0.0384896	0.0510273	-0.196321	0.0102228	97
BRAF	P15056	P15056	ENSG00000157764	0.0667684	-0.0793393	0.42725	0.226073	-0.115321	0.0331665	13
BRAT1	Q6PJG6;Q6PJG6-2;Q6PJG6-3	Q6PJG6	ENSG00000106009	0.25085	0.125691	0.114386	0.0990409	0.0533505	0.278145	40
BRCA1	P38398;P38398-7;P38398-8;P38398-6;P38398-5;P38398-3;P38398-2	P38398	ENSG00000012048	0.475443	0.151282	0.141324	0.112442	0.00925285	0.84603	43
BRCA2	P51587	P51587	ENSG00000139618	0.181514	0.218226	0.0270265	0.0417325	-0.100894	0.164246	84
BRCC3	P46736-2;P46736;P46736-3;P46736-5;P46736-4	P46736	ENSG00000185515	0.323897	0.269007	0.00238401	0.0110069	-0.0525968	0.428115	17
BRD1	O95696;O95696-2	O95696	ENSG00000100425	0.00945932	0.111051	0.158768	0.121107	-0.136756	0.00161781	35
BRD2	P25440;P25440-2;P25440-3;P25440-4	P25440	ENSG00000204256	0.352267	-0.0874815	0.411652	0.221005	-0.0336004	0.494956	32
BRD3	Q15059;Q15059-2	Q15059	ENSG00000169925	0.0306989	0.276418	0.0275092	0.042124	-0.14677	0.00977596	25
BRD4	O60885;O60885-2;O60885-3	O60885	ENSG00000141867	0.14802	0.0339613	0.607128	0.279826	-0.0828871	0.117303	42
BRD7	Q9NPI1;Q9NPI1-2	Q9NPI1	ENSG00000166164	0.102398	0.11831	0.136527	0.110017	-0.0580883	0.064984	30
BRD8	Q9H0E9-2;Q9H0E9-4;Q9H0E9-3	Q9H0E9	ENSG00000112983	0.0290871	0.0922412	0.494282	0.246837	-0.0989804	0.00890518	30
BRD9	Q9H8M2;Q9H8M2-3;Q9H8M2-6;Q9H8M2-1;Q9H8M2-4	Q9H8M2	ENSG00000028310	0.510388	0.446289	0.00749473	0.0202771	-0.000775335	0.976654	19
BRE	Q9NXR7;Q9NXR7-4;Q9NXR7-3;Q9NXR7-1	Q9NXR7	ENSG00000158019	0.474811	0.325835	0.00234757	0.0109038	-0.00711262	0.842407	17
BRF2	Q9HAW0-2;Q9HAW0	Q9HAW0	ENSG00000104221	0.346899	0.66224	0.0307432	0.0448916	0.0342015	0.480708	5
BRI3	O95415	O95415	ENSG00000164713	0.443416	0.221087	0.321283	0.189076	-0.0224233	0.739795	2
BRI3BP	Q8WY22	Q8WY22	ENSG00000184992	0.0264633	-0.0672821	0.777181	0.32463	-0.183845	0.00762001	2
BRIP1	Q9BX63;Q9BX63-2	Q9BX63	ENSG00000136492	0.0610406	0.159505	0.098899	0.0913371	-0.126207	0.0287045	33
BRIX1	Q8TDN6	Q8TDN6	ENSG00000113460	0.374133	0.291299	0.00482587	0.0159914	-0.0269418	0.547491	19
BRK1	Q8WUW1;Q8WUW1-2	Q8WUW1	ENSG00000254999	0.0131885	0.23616	0.0926263	0.0874446	0.170721	0.00262489	7
BRMS1	Q9HCU9	Q9HCU9	ENSG00000174744	0.132316	0.24886	0.00194724	0.010091	0.118351	0.0987297	13
BRMS1L	Q5PSV4-2;Q5PSV4	Q5PSV4	ENSG00000100916	0.0120882	0.166326	0.0538739	0.0624741	-0.134686	0.0022888	11
BROX	Q5VW32;Q5VW32-2	Q5VW32	ENSG00000162819	0.0273299	0.107601	0.0876576	0.0843915	-0.148114	0.00802472	13
BRPF1	P55201-3;P55201	P55201	ENSG00000156983	0.502893	0.253385	0.0341214	0.047923	-0.00350376	0.94809	17
BRPF3	Q9ULD4;Q9ULD4-3;Q9ULD4-2	Q9ULD4	ENSG00000096070	0.508748	0.0798062	0.278241	0.172773	-0.00175383	0.969357	31
BRSK2	Q8IWQ3;Q8IWQ3-3;Q8IWQ3-2;Q8IWQ3-4;Q8IWQ3-5;Q8IWQ3-6	Q8IWQ3	ENSG00000174672	0.512042	0.524066	0.000222684	0.00310284	-0.00143431	0.983609	16
BRWD1	Q9NSI6-2;Q9NSI6-3;Q9NSI6;Q9NSI6-4	Q9NSI6	ENSG00000185658	0.142087	0.0396574	0.577841	0.271551	-0.0804597	0.109913	37
BRWD3	Q6RI45;Q6RI45-5;Q6RI45-2;Q6RI45-4	Q6RI45	ENSG00000165288	0.0306624	-0.146073	0.48478	0.24416	-0.18572	0.00975969	27
BSDC1	Q9NW68;Q9NW68-7;Q9NW68-3;Q9NW68-8;Q9NW68-2;Q9NW68-9;Q9NW68-4;Q9NW68-5;Q9NW68-6	Q9NW68	ENSG00000160058	0.0211822	0.223157	0.0202121	0.0350981	0.0895704	0.00544874	21
BSG	P35613-2;P35613;P35613-4	P35613	ENSG00000172270	0.395278	0.104275	0.149975	0.116823	0.0229118	0.601201	12
BST2	Q10589-2;Q10589	Q10589	ENSG00000130303	0.42028	0.194572	0.239574	0.156526	0.0856607	0.671793	4
BTAF1	O14981;O14981-2	O14981	ENSG00000095564	0.402689	0.209866	0.00322607	0.0127612	-0.0238407	0.621976	73
BTBD1	Q9H0C5;Q9H0C5-2	Q9H0C5	ENSG00000064726	0.399852	0.304676	0.00257014	0.0112595	-0.0167971	0.614265	6
BTBD2	Q9BX70;Q9BX70-2	Q9BX70	ENSG00000133243	0.105922	0.375719	0.00188767	0.00984076	-0.0928341	0.0688875	12
BTBD3	Q9Y2F9-2;Q9Y2F9	Q9Y2F9	ENSG00000132640	0.0722699	0.0636401	0.798219	0.329347	-0.121698	0.0376604	6
BTBD7	Q9P203;Q9P203-5;Q9P203-3	Q9P203	ENSG00000011114	0.369113	0.186966	0.498808	0.24829	-0.0276062	0.535381	6
BTBD10	Q9BSF8;Q9BSF8-2	Q9BSF8	ENSG00000148925	0.00546217	0.631208	0.0100751	0.0240199	0.148684	0.000677906	8
BTBD11	A6QL63-3;A6QL63;A6QL63-2;A6QL63-5	A6QL63	ENSG00000151136	0.13351	0.0326293	0.863335	0.345004	-0.0891045	0.100285	6
BTD	P43251-4;P43251;P43251-3;P43251-2	P43251	ENSG00000169814	0.265147	-0.0690359	0.668608	0.296964	-0.0428919	0.305033	9
BTF3	P20290	P20290	ENSG00000145741	0.185705	0.463021	0.00642255	0.0187566	0.072695	0.170891	17
BTF3L4	Q96K17;Q96K17-2;Q96K17-3	Q96K17	ENSG00000134717	0.0430281	0.134702	0.173549	0.128047	-0.0910268	0.0163071	12
BTN2A1	Q7KYR7-5;Q7KYR7;Q7KYR7-1;Q7KYR7-6;Q7KYR7-4;Q7KYR7-3;Q8WVV5-3;Q8WVV5-2;Q8WVV5	Q7KYR7	ENSG00000112763	0.150358	0.245895	0.110368	0.0969356	0.0596916	0.120271	4
BTRC	Q9Y297-2;Q9Y297	Q9Y297	ENSG00000166167	0.227936	0.0377542	0.884027	0.350169	-0.0632062	0.237947	7
BUB1	O43683;O43683-2;O43683-3	O43683	ENSG00000169679	0.357549	0.224435	0.0762589	0.0768934	0.0431034	0.50793	40
BUB1B	O60566;O60566-3;O60566-2	O60566	ENSG00000156970	0.0872893	0.093921	0.316292	0.187246	-0.0872891	0.0505075	54
BUB3	O43684-2;O43684	O43684	ENSG00000154473	0.0413584	0.152361	0.0460772	0.0565494	-0.151	0.0152488	20
BUD13	Q9BRD0;Q9BRD0-2	Q9BRD0	ENSG00000137656	0.403906	0.308875	0.00185327	0.00969036	0.0201769	0.62526	17
BUD31	P41223;P41223-2	P41223	ENSG00000106245	0.130626	0.342985	0.000161608	0.00269781	0.0891421	0.0966381	13
BYSL	Q13895	Q13895	ENSG00000112578	0.483709	0.0287572	0.672066	0.297705	0.00691952	0.877136	28
BZW1	Q7L1Q6-4	Q7L1Q6	ENSG00000082153	0.4758	-0.0288461	0.686796	0.301823	-0.0124888	0.846894	25
BZW2	Q9Y6E2;Q9Y6E2-2	Q9Y6E2	ENSG00000136261	0.0939144	-0.115182	0.171362	0.127199	-0.090915	0.0565299	27
C1GALT1	Q9NS00-2;Q9NS00	Q9NS00	ENSG00000106392	0.391769	0.222553	0.036573	0.0496475	-0.0288051	0.591293	12
C1GALT1C1	Q96EU7	Q96EU7	ENSG00000171155	0.00102708	0.470932	8.01154e-05	0.00185581	0.260891	6.01063e-05	14
C1orf43	Q9BWL3-2;Q9BWL3;Q9BWL3-4;Q9BWL3-3;Q9BWL3-5	Q9BWL3	ENSG00000143612	0.295251	0.162339	0.138223	0.11068	-0.0499128	0.36668	6
C1orf50	Q9BV19	Q9BV19	ENSG00000164008	0.150861	0.290299	0.00959446	0.0233694	0.0555257	0.120955	11
C1orf52	Q8N6N3-2;Q8N6N3;Q8N6N3-3	Q8N6N3	ENSG00000162642	0.37195	0.419314	0.0250919	0.0400556	0.0262636	0.542308	5
C1orf106	Q3KP66-3;Q3KP66	Q3KP66	ENSG00000163362	0.417009	-0.210052	0.381933	0.210613	0.027445	0.662713	5
C1orf109	Q9NX04;Q9NX04-2	Q9NX04	ENSG00000116922	0.40915	0.0941582	0.569558	0.269439	-0.0158761	0.638878	5
C1orf112	Q9NSG2;Q9NSG2-2;Q9NSG2-3	Q9NSG2	ENSG00000000460	0.335106	0.0119922	0.898069	0.353217	-0.0357429	0.45485	13
C1orf122	Q6ZSJ8	Q6ZSJ8	ENSG00000197982	0.0451541	0.237396	0.0246484	0.0396461	0.157483	0.017773	4
C1orf123	Q9NWV4	Q9NWV4	ENSG00000162384	0.196834	0.19274	0.00493263	0.0160716	-0.0501962	0.188281	10
C1orf131	Q8NDD1-6;Q8NDD1;Q8NDD1-5;Q8NDD1-7	Q8NDD1	ENSG00000143633	0.0307341	-0.0632423	0.712456	0.30886	0.0971172	0.00980111	8
C1orf174	Q8IYL3	Q8IYL3	ENSG00000198912	0.306872	0.316531	0.0457798	0.0564425	0.0439195	0.389824	6
C1orf198	Q9H425;Q9H425-3;Q9H425-2	Q9H425	ENSG00000119280	0.490244	0.0433282	0.703511	0.306171	0.00685334	0.89945	19
C1orf226	A1L170;A1L170-2	A1L170	ENSG00000239887	0.241672	0.0695577	0.375722	0.208604	-0.0647594	0.262772	7
C1QBP	Q07021	Q07021	ENSG00000108561	0.347707	-0.033779	0.835826	0.338167	0.0405328	0.48302	13
C2CD2	Q9Y426-3;Q9Y426;Q9Y426-2	Q9Y426	ENSG00000157617	0.392697	-0.0767147	0.697374	0.304646	-0.026309	0.593823	8
C2CD3	Q4AC94;Q4AC94-1;Q4AC94-3;Q4AC94-2;Q4AC94-4	Q4AC94	ENSG00000168014	0.408198	0.138075	0.297345	0.180245	-0.0204761	0.635592	11
C2CD4C	Q8TF44	Q8TF44	ENSG00000183186	0.352077	0.188481	0.378187	0.209607	0.0889885	0.494348	10
C2CD5	Q86YS7-3;Q86YS7;Q86YS7-2;Q86YS7-4;Q86YS7-5	Q86YS7	ENSG00000111731	0.123378	0.133447	0.131216	0.10756	-0.100287	0.0881271	30
C2orf43	Q9H6V9;Q9H6V9-2;Q9H6V9-3;Q9H6V9-4	Q9H6V9	ENSG00000118961	0.248553	0.25198	0.0137952	0.0285452	0.0698257	0.273874	13
C2orf44	Q9H6R7;Q9H6R7-2	Q9H6R7	ENSG00000163026	0.408619	0.172705	0.0700368	0.0730882	0.0181474	0.637504	26
C2orf47	Q8WWC4	Q8WWC4	ENSG00000162972	0.358692	0.1723	0.017727	0.032668	0.0310927	0.510898	12
C2orf49	Q9BVC5;Q9BVC5-2	Q9BVC5	ENSG00000135974	0.141598	0.26639	0.0973732	0.0904397	-0.0615201	0.109322	10
C2orf69	Q8N8R5	Q8N8R5	ENSG00000178074	0.0303012	0.302367	0.00356189	0.0135376	-0.126746	0.00956646	12
C2orf76	Q3KRA6	Q3KRA6	ENSG00000186132	0.45407	0.390195	0.0710949	0.0737736	0.0145915	0.774363	3
C3orf17	Q6NW34	Q6NW34	ENSG00000163608	0.0598819	0.13638	0.0739148	0.0755992	-0.0750131	0.0278334	26
C3orf33	Q6P1S2	Q6P1S2	ENSG00000174928	0.212471	0.0836997	0.714146	0.309224	0.0602404	0.211825	5
C3orf38	Q5JPI3;Q5JPI3-2	Q5JPI3	ENSG00000179021	0.251587	0.101699	0.283158	0.174615	-0.0569406	0.279686	14
C3orf58	Q8NDZ4;Q8NDZ4-2	Q8NDZ4	ENSG00000181744	0.300558	0.185286	0.183996	0.132892	-0.056465	0.376705	14
C4orf27	Q9NWY4;A8MVJ9	Q9NWY4	ENSG00000056050	0.0357343	-0.0309087	0.688816	0.30239	-0.122592	0.012247	23
C4orf29	Q0P651;Q0P651-2	Q0P651	ENSG00000164074	0.0606456	0.214686	0.136665	0.110034	-0.0988163	0.0283903	12
C4orf46	Q504U0	Q504U0	ENSG00000205208	0.454728	0.211551	0.0912518	0.0867264	0.0141394	0.776682	2
C5orf22	Q49AR2;Q49AR2-2;Q49AR2-3	Q49AR2	ENSG00000082213	0.464034	0.0853536	0.213756	0.145573	-0.00958212	0.808028	14
C5orf24	Q7Z6I8;Q7Z6I8-2	Q7Z6I8	ENSG00000181904	0.000656028	0.556223	0.0950262	0.0889111	-0.272439	3.30641e-05	4
C5orf30	Q96GV9	Q96GV9	ENSG00000181751	0.0582945	0.165759	0.103646	0.0936455	-0.0729079	0.026672	7
C5orf45	Q6NTE8;Q6NTE8-3;Q6NTE8-2	Q6NTE8	ENSG00000161010	0.456899	-0.011132	0.918611	0.358532	0.0157125	0.78371	9
C5orf51	A6NDU8	A6NDU8	ENSG00000205765	0.466991	0.264548	0.0492932	0.0591049	-0.00728328	0.817418	15
C6orf89	Q6UWU4-2	Q6UWU4	ENSG00000198663	0.255914	-0.0226905	0.92924	0.360951	0.0402838	0.287827	6
C6orf106	Q9H6K1;Q9H6K1-2	Q9H6K1	ENSG00000196821	0.00850177	0.0876236	0.496295	0.247345	0.175702	0.00135497	13
C6orf120	Q7Z4R8	Q7Z4R8	ENSG00000185127	0.14836	0.0390149	0.702664	0.305944	-0.0693608	0.117752	3
C6orf132	Q5T0Z8;Q5T0Z8-4;Q5T0Z8-2	Q5T0Z8	ENSG00000188112	0.191855	0.215991	0.00813305	0.0212629	-0.12835	0.180133	40
C6orf203	Q9P0P8	Q9P0P8	ENSG00000130349	0.325892	0.224654	0.0543737	0.0627817	-0.0292901	0.43254	2
C7orf26	Q96N11;Q96N11-2	Q96N11	ENSG00000146576	0.49905	0.568262	0.00292027	0.0120425	-0.00299294	0.930851	10
C7orf43	Q8WVR3;Q8WVR3-2;Q8WVR3-3	Q8WVR3	ENSG00000146826	0.454121	-0.168337	0.415491	0.222071	0.0132407	0.774615	4
C7orf50	Q9BRJ6	Q9BRJ6	ENSG00000146540	0.0604447	0.256183	0.00615872	0.0183231	0.112518	0.0282231	13
C8orf33	Q9H7E9;Q9H7E9-2	Q9H7E9	ENSG00000182307	0.181131	-0.0667925	0.671003	0.297494	0.0884946	0.163665	13
C8orf37	Q96NL8	Q96NL8	ENSG00000156172	0.37195	-1.43218	0.0315958	0.0456685	-0.0289616	0.542352	5
C8orf59	Q8N0T1;Q8N0T1-2	Q8N0T1	ENSG00000176731	0.276044	0.153088	0.30516	0.183233	0.052186	0.326721	6
C8orf82	Q6P1X6;Q6P1X6-2	Q6P1X6	ENSG00000213563	0.281552	0.226153	0.0450139	0.0559721	-0.042329	0.337927	10
C8orf88	P0DMB2	P0DMB2	ENSG00000253250	0.296494	0.286957	0.156872	0.120212	0.0929483	0.368739	3
C9orf16	Q9BUW7	Q9BUW7	ENSG00000171159	0.463115	0.330397	0.133154	0.108436	0.0123254	0.804923	2
C9orf40	Q8IXQ3	Q8IXQ3	ENSG00000135045	0.505602	-0.163586	0.414223	0.221684	-0.00281295	0.957802	4
C9orf41	Q8N4J0	Q8N4J0	ENSG00000156017	0.504257	0.222475	0.0738072	0.0755992	0.00180457	0.952788	10
C9orf64	Q5T6V5	Q5T6V5	ENSG00000165118	0.0524087	-0.442104	0.059014	0.0658548	-0.57338	0.0224402	22
C9orf72	Q96LT7;Q96LT7-2	Q96LT7	ENSG00000147894	0.501067	0.224292	0.0399379	0.0520119	-0.00492559	0.93944	13
C9orf78	Q9NZ63	Q9NZ63	ENSG00000136819	0.378732	0.0553066	0.514821	0.253086	-0.0213072	0.559268	12
C9orf89	Q96LW7-2	Q96LW7	ENSG00000165233	0.0318321	0.291026	0.0114448	0.0257465	0.133249	0.0103412	6
C9orf114	Q5T280	Q5T280	ENSG00000198917	0.457598	0.118161	0.280476	0.173821	0.0107217	0.786087	15
C9orf142	Q9BUH6;Q9BUH6-2	Q9BUH6	ENSG00000148362	0.18377	0.127075	0.156312	0.119888	0.0928298	0.167914	11
C10orf32	Q96B45	Q96B45	ENSG00000166275	0.229477	0.19818	0.147879	0.115629	0.0551	0.240727	6
C10orf35	Q96D05;Q96D05-2	Q96D05	ENSG00000171224	0.501562	0.0482074	0.786471	0.326868	0.00634057	0.940636	2
C10orf76	Q5T2E6;Q5T2E6-2;Q5T2E6-3	Q5T2E6	ENSG00000120029	0.101303	0.14136	0.0665713	0.070628	0.0766754	0.0636603	21
C10orf88	Q9H8K7	Q9H8K7	ENSG00000119965	0.100714	0.199857	0.0746572	0.0760912	-0.104299	0.0629857	16
C11orf54	Q9H0W9;Q9H0W9-2;Q9H0W9-3;Q9H0W9-4	Q9H0W9	ENSG00000182919	0.003266	0.121406	0.331395	0.192885	-0.207844	0.000312905	15
C11orf68	Q9H3H3-1;Q9H3H3;Q9H3H3-3	Q9H3H3	ENSG00000175573	0.0294956	0.151615	0.230914	0.153018	0.111261	0.0090892	10
C11orf73	Q53FT3	Q53FT3	ENSG00000149196	0.206514	-0.00720447	0.949028	0.365951	0.0675785	0.20323	6
C11orf74	Q86VG3;Q86VG3-2	Q86VG3	ENSG00000166352	0.514835	0.743443	0.0907238	0.0865089	0.000514123	0.995544	3
C11orf84	Q9BUA3	Q9BUA3	ENSG00000168005	0.0310287	0.31019	0.00143544	0.00865795	0.0842462	0.00996051	17
C12orf4	Q9NQ89	Q9NQ89	ENSG00000047621	0.216457	0.0136553	0.953398	0.366988	0.0588096	0.21842	10
C12orf10	Q9HB07	Q9HB07	ENSG00000139637	0.499295	-0.0818343	0.384694	0.211577	0.00324635	0.932076	18
C12orf29	Q8N999;Q8N999-2	Q8N999	ENSG00000133641	0.240648	0.419793	0.215187	0.146228	-0.0478698	0.261115	14
C12orf43	Q96C57	Q96C57	ENSG00000157895	0.254231	0.120982	0.372713	0.207435	0.0447067	0.284434	14
C12orf45	Q8N5I9	Q8N5I9	ENSG00000151131	0.489891	0.24224	0.136544	0.110017	0.00670466	0.897986	10
C12orf57	Q99622	Q99622	ENSG00000111678	0.504311	0.0180714	0.879708	0.349099	0.00420071	0.952965	8
C12orf65	Q9H3J6;Q9H3J6-2	Q9H3J6	ENSG00000130921	0.470427	-0.585704	0.0285111	0.043017	-0.00786727	0.828766	2
C14orf1	Q9UKR5	Q9UKR5	ENSG00000133935	0.35401	0.322338	0.178923	0.130742	0.0312939	0.499208	5
C14orf119	Q9NWQ9	Q9NWQ9	ENSG00000179933	0.0837317	0.228556	0.0861984	0.0833082	0.110857	0.0475238	4
C14orf142	Q9BXV9	Q9BXV9	ENSG00000170270	0.450484	0.0130587	0.934579	0.362219	-0.0205136	0.761319	6
C14orf159	Q7Z3D6-2;Q7Z3D6;Q7Z3D6-4;Q7Z3D6-3;Q7Z3D6-5;Q7Z3D6-6	Q7Z3D6	ENSG00000133943	0.349886	0.167274	0.334699	0.194097	0.0400152	0.489104	20
C14orf166	Q9Y224	Q9Y224	ENSG00000087302	0.249433	0.204384	0.0099413	0.023832	0.0417183	0.275592	21
C15orf39	Q6ZRI6-2;Q6ZRI6	Q6ZRI6	ENSG00000167173	0.0706928	0.404886	0.0259941	0.0407875	0.155312	0.0363079	17
C15orf40	Q8WUR7;Q8WUR7-2;Q8WUR7-3	Q8WUR7	ENSG00000169609	0.327384	0.419783	4.53283e-06	0.000329841	0.0282682	0.435301	4
C15orf41	Q9Y2V0;Q9Y2V0-2	Q9Y2V0	ENSG00000186073	0.17142	0.884793	0.0252406	0.0401645	-0.0569157	0.148638	3
C15orf57	Q9BV29-2;Q9BV29;Q9BV29-3	Q9BV29	ENSG00000128891	0.311778	-0.0998387	0.562865	0.267709	-0.0362873	0.400347	6
C16orf13	Q96S19;Q96S19-3;Q96S19-5;Q96S19-4;Q96S19-6;Q96S19-2	Q96S19	ENSG00000130731	0.238028	0.135682	0.539597	0.260969	0.0576659	0.256098	12
C16orf58	Q96GQ5	Q96GQ5	ENSG00000140688	0.297438	0.131286	0.168775	0.125881	0.0635369	0.37038	13
C16orf59	Q7L2K0;Q7L2K0-2;Q7L2K0-3	Q7L2K0	ENSG00000162062	0.276415	0.0681812	0.666035	0.296236	0.0481169	0.327406	8
C16orf62	Q7Z3J2;Q7Z3J2-2	Q7Z3J2	ENSG00000103544	0.192076	0.59148	0.0186473	0.0334524	-0.0494295	0.18062	45
C16orf70	Q9BSU1;Q9BSU1-2	Q9BSU1	ENSG00000125149	0.413298	0.123341	0.360724	0.203381	0.0118266	0.65105	10
C16orf72	Q14CZ0	Q14CZ0	ENSG00000182831	0.464133	0.059807	0.852162	0.342164	-0.0086613	0.808272	10
C16orf87	Q6PH81-2;Q6PH81	Q6PH81	ENSG00000155330	0.0760115	0.398696	0.0335469	0.0473428	-0.0866759	0.0404627	6
C17orf53	Q8N3J3-4;Q8N3J3;Q8N3J3-3;Q8N3J3-2	Q8N3J3	ENSG00000125319	0.086047	0.166341	0.483207	0.243678	0.0788139	0.0494631	12
C17orf59	Q96GS4	Q96GS4	ENSG00000196544	0.185686	0.0309504	0.785629	0.326604	0.0831652	0.170845	11
C17orf62	Q9BQA9-2;Q9BQA9	Q9BQA9	ENSG00000178927	0.364191	-0.0211794	0.916887	0.357984	0.03132	0.523488	6
C17orf75	Q9HAS0	Q9HAS0	ENSG00000108666	0.220081	0.145422	0.0857228	0.083109	-0.0508694	0.224538	15
C17orf80	Q9BSJ5-2;Q9BSJ5-3;Q9BSJ5	Q9BSJ5	ENSG00000141219	0.410011	0.246566	0.00282074	0.0118846	-0.0185786	0.641972	14
C17orf85	Q53F19;Q53F19-2	Q53F19	ENSG00000074356	0.489438	-0.0816107	0.430213	0.227125	-0.00585789	0.896712	20
C17orf89	A1L188	A1L188	ENSG00000224877	0.504257	-0.661945	0.150114	0.116882	0.00451585	0.952741	2
C17orf104	A2RUB1;A2RUB1-2	A2RUB1	ENSG00000180336	0.0809582	-2.19668	0.0546475	0.0629948	-0.188567	0.0449571	6
C18orf8	Q96DM3	Q96DM3	ENSG00000141452	0.0561778	0.0906771	0.297246	0.180217	0.0949486	0.0252574	17
C18orf21	Q32NC0;Q32NC0-2	Q32NC0	ENSG00000141428	0.0942507	0.185878	0.0897808	0.0857268	0.0933065	0.0568593	6
C18orf25	Q96B23	Q96B23	ENSG00000152242	0.476453	0.0280828	0.863003	0.34495	-0.00736398	0.849438	9
C18orf32	Q8TCD1	Q8TCD1	ENSG00000177576	0.308151	0.263873	0.0347295	0.0483862	0.038539	0.392332	3
C19orf25	Q9UFG5;Q9UFG5-2	Q9UFG5	ENSG00000119559	0.169323	-0.134916	0.338749	0.195342	0.0682857	0.145257	6
C19orf43	Q9BQ61	Q9BQ61	ENSG00000123144	0.23335	0.0415217	0.633021	0.287259	0.0573889	0.247439	7
C19orf47	Q8N9M1;Q8N9M1-2;Q8N9M1-3	Q8N9M1	ENSG00000160392	0.0543571	0.325853	0.0134592	0.0281837	0.0996301	0.0238915	14
C19orf52	Q9BSF4	Q9BSF4	ENSG00000142444	0.25317	0.589183	0.0145741	0.0294585	0.0327795	0.282671	8
C19orf53	Q9UNZ5	Q9UNZ5	ENSG00000104979	0.0298907	-0.0727867	0.568924	0.269243	0.165154	0.00933948	5
C19orf54	Q5BKX5;Q5BKX5-3	Q5BKX5	ENSG00000188493	0.0296823	0.0509936	0.676916	0.299133	-0.157749	0.00922759	5
C19orf60	Q96EN9-3;Q96EN9;Q96EN9-2	Q96EN9	ENSG00000006015	0.380805	0.180262	0.455593	0.234642	0.0328237	0.563993	3
C19orf66	Q9NUL5;Q9NUL5-3;Q9NUL5-4	Q9NUL5	ENSG00000130813	0.0133092	-0.265819	0.25472	0.162709	0.203496	0.00266905	7
C19orf68	Q86XI8-2;Q86XI8	Q86XI8	ENSG00000185453	0.0685431	-0.325255	0.130567	0.107255	-0.114485	0.034546	11
C20orf27	Q9GZN8;Q9GZN8-2	Q9GZN8	ENSG00000101220	0.184791	0.141966	0.155192	0.119186	0.0754511	0.169516	7
C20orf194	Q5TEA3	Q5TEA3	ENSG00000088854	0.0463637	0.3356	0.447599	0.232703	-0.125892	0.0185046	4
C21orf2	O43822-2;O43822-3;O43822;O43822-4	O43822	ENSG00000160226	0.0652499	-0.45658	0.11947	0.101579	0.0949391	0.0317453	4
C21orf59	P57076	P57076	ENSG00000159079	0.396019	0.503498	0.00483906	0.0159914	-0.0274525	0.603462	16
CA2	P00918	P00918	ENSG00000104267	0.27861	0.194094	0.240871	0.157139	0.0936217	0.33136	13
CA14	Q9ULX7	Q9ULX7	ENSG00000118298	0.314723	0.299714	0.0418279	0.0535533	0.0536346	0.406212	6
CAAP1	Q9H8G2;Q9H8G2-2	Q9H8G2	ENSG00000120159	0.334596	0.23313	0.0370003	0.049907	0.0329456	0.453601	14
CAB39	Q9Y376	Q9Y376	ENSG00000135932	0.404565	0.00942281	0.897261	0.353084	-0.0170884	0.626781	21
CAB39L	Q9H9S4	Q9H9S4	ENSG00000102547	0.0939327	0.544233	0.0194064	0.0342859	-0.12801	0.0565551	9
CABIN1	Q9Y6J0;Q9Y6J0-2	Q9Y6J0	ENSG00000099991	0.376048	0.0771473	0.352139	0.200319	-0.0345548	0.552654	48
CABLES1	Q8TDN4;Q8TDN4-2;Q8TDN4-4	Q8TDN4	ENSG00000134508	0.0279013	0.240076	0.390147	0.213692	0.148347	0.00834032	9
CABLES2	Q9BTV7	Q9BTV7	ENSG00000149679	0.0693996	0.160784	0.403312	0.2182	-0.131175	0.0352499	3
CACHD1	Q5VU97;Q5VU97-2	Q5VU97	ENSG00000158966	0.341706	0.371892	0.00035912	0.00387143	0.0844812	0.468775	24
CACNA2D1	P54289-4;P54289-3	P54289	ENSG00000153956	0.144752	0.101942	0.324251	0.190217	-0.123073	0.113598	39
CACNA2D2	Q9NY47-4;Q9NY47-2;Q9NY47-3;Q9NY47;Q9NY47-5	Q9NY47	ENSG00000007402	0.165054	0.189634	0.120354	0.102041	0.169049	0.139696	30
CACNB3	P54284-5;P54284-2;P54284-3;P54284-4;P54284	P54284	ENSG00000167535	0.347839	-0.227833	0.402353	0.217917	0.0801628	0.483768	5
CACTIN	Q8WUQ7;Q8WUQ7-2	Q8WUQ7	ENSG00000105298	0.403807	0.237129	0.00818952	0.0213946	0.0161643	0.624986	18
CACUL1	Q86Y37;Q86Y37-2;Q86Y37-4	Q86Y37	ENSG00000151893	0.00257887	0.133474	0.229357	0.152402	-0.131383	0.000221701	14
CACYBP	Q9HB71;Q9HB71-3;Q9HB71-2	Q9HB71	ENSG00000116161	0.399235	0.0599267	0.595061	0.276389	0.0301255	0.612471	27
CAD	P27708	P27708	ENSG00000084774	0.00391894	-0.0528101	0.29863	0.180836	-0.197246	0.000410454	128
CADM1	Q9BY67-5;Q9BY67;Q9BY67-4;Q9BY67-3;Q9BY67-2	Q9BY67	ENSG00000182985	0.310384	-0.134634	0.493307	0.246703	0.0760675	0.397723	15
CADM2	Q8N3J6-4;Q8N3J6-5;Q8N3J6-2;Q8N3J6;Q8N3J6-3	Q8N3J6	ENSG00000175161	0.00040028	-0.153127	0.732011	0.314248	-0.416359	1.6297e-05	5
CADM3	Q8N126-3;Q8N126;Q8N126-2	Q8N126	ENSG00000162706	0.284861	0.301737	0.516542	0.253611	0.0704084	0.344641	4
CADM4	Q8NFZ8	Q8NFZ8	ENSG00000105767	0.021265	0.0441062	0.70994	0.308113	0.251329	0.00549973	10
CADPS2	Q86UW7-2;Q86UW7-3;Q86UW7	Q86UW7	ENSG00000081803	0.194324	0.397826	0.000465984	0.00454769	0.110888	0.18415	29
CALB1	P05937;P05937-2	P05937	ENSG00000104327	0.0927595	-0.21944	0.100695	0.0923126	-0.256562	0.0554135	17
CALB2	P22676	P22676	ENSG00000172137	0.288036	-0.0899728	0.56844	0.269105	-0.065345	0.35107	10
CALCOCO1	Q9P1Z2-2;Q9P1Z2-3;Q9P1Z2	Q9P1Z2	ENSG00000012822	0.426176	0.273544	0.014679	0.0295682	-0.0224319	0.688434	10
CALCOCO2	Q13137-5	Q13137	ENSG00000136436	0.0732242	-0.0409865	0.77312	0.323623	0.0812801	0.0383461	20
CALD1	Q05682	Q05682	ENSG00000122786	0.432131	0.316118	0.191795	0.136299	-0.0290085	0.705449	2
	Q05682-3;Q05682-6;Q05682-2	Q05682	ENSG00000122786	0.432131	-0.579479	0.11216	0.0979176	-0.0290085	0.705449	2
	Q05682-5;Q05682-4	Q05682	ENSG00000122786	0.432131	0.191368	0.0669628	0.0708326	-0.0290085	0.705449	40
CALR	P27797	P27797	ENSG00000179218	0.0538801	0.0388317	0.675611	0.298707	0.134399	0.0235758	31
CALU	O43852-2;O43852-4;O43852-8;O43852-7	O43852	ENSG00000128595	0.0182453	0.169289	0.611924	0.281167	0.139203	0.00429132	4
	O43852;O43852-3;O43852-6;O43852-5;O43852-10;O43852-15;O43852-9;O43852-11;O43852-13;O43852-14;O43852-12	O43852	ENSG00000128595	0.0182453	0.291921	0.000328288	0.00373561	0.139203	0.00429132	27
CAMK1	Q14012	Q14012	ENSG00000134072	0.0687866	0.11642	0.340088	0.195684	0.126852	0.0347729	14
CAMK1D	Q8IU85;Q8IU85-2	Q8IU85	ENSG00000183049	0.00350963	0.093554	0.388618	0.213089	-0.216467	0.000351118	9
CAMK2D	Q13557-8;Q13557-10;Q13557;Q13557-6;Q13557-11;Q13557-12;Q13557-9;Q13557-5;Q13557-3;Q13557-4;Q9UQM7;Q9UQM7-2	Q13557	ENSG00000145349	0.261878	0.362974	0.00379861	0.014055	0.098107	0.299292	19
CAMK2G	Q13555-10;Q13555-3;Q13555-5;Q13555-4;Q13555-7;Q13555-11;Q13555-9;Q13555-2;Q13555-8;Q13555;Q13555-6	Q13555	ENSG00000148660	0.480168	0.365946	0.00575968	0.0176161	-0.00607895	0.86308	13
CAMKK1	Q8N5S9;Q8N5S9-2	Q8N5S9	ENSG00000004660	0.481585	-0.0538549	0.813763	0.333162	-0.0060217	0.867964	3
CAMKK2	Q96RR4-2;Q96RR4-3;Q96RR4-7;Q96RR4;Q96RR4-6;Q96RR4-5;Q96RR4-4	Q96RR4	ENSG00000110931	0.159172	0.0810373	0.279992	0.173558	-0.069988	0.131802	12
CAMKMT	Q7Z624;Q7Z624-2	Q7Z624	ENSG00000143919	0.00853411	-0.0956323	0.36213	0.203877	-0.120088	0.00137518	10
CAMKV	Q8NCB2-3	Q8NCB2	ENSG00000164076	0.417656	0.069716	0.482327	0.243381	-0.0271848	0.664471	19
CAMLG	P49069	P49069	ENSG00000164615	0.461417	-0.165464	0.497751	0.24787	-0.0115245	0.799069	9
CAMSAP1	Q5T5Y3;Q5T5Y3-3;Q5T5Y3-2	Q5T5Y3	ENSG00000130559	0.156143	0.20036	0.00900109	0.022695	-0.077397	0.12742	56
CAMSAP2	Q08AD1-2;Q08AD1-3;Q08AD1	Q08AD1	ENSG00000118200	0.124738	0.0817949	0.503672	0.249855	-0.0732518	0.0896676	37
CAMSAP3	Q9P1Y5;Q9P1Y5-2	Q9P1Y5	ENSG00000076826	0.333098	0.1794	0.0940977	0.0884561	-0.0418828	0.45041	38
CAND1	Q86VP6;Q86VP6-2;Q86VP6-3	Q86VP6	ENSG00000111530	0.119654	0.156244	0.0169136	0.0318298	-0.0590493	0.0836322	75
CAND2	O75155;O75155-2	O75155	ENSG00000144712	0.00401786	0.0439368	0.545319	0.262602	-0.163145	0.000425072	42
CANT1	Q8WVQ1-3;Q8WVQ1;Q8WVQ1-2	Q8WVQ1	ENSG00000171302	0.489145	0.324385	0.0276837	0.0422246	-0.00588406	0.895343	13
CANX	P27824;P27824-2;P27824-3	P27824	ENSG00000127022	0.125646	0.00929624	0.931596	0.361585	0.0936621	0.0907679	46
CAP1	Q01518-2	Q01518	ENSG00000131236	0.0609764	0.22499	0.0007701	0.00605816	0.0861022	0.0286282	38
CAP2	P40123;P40123-2;P40123-3	P40123	ENSG00000112186	0.0797836	0.0331136	0.733604	0.314515	-0.166703	0.0438511	23
CAPG	P40121;P40121-2	P40121	ENSG00000042493	0.000656028	0.448897	0.000224801	0.00310284	0.419795	3.30354e-05	18
CAPN1	P07384	P07384	ENSG00000014216	0.047103	0.103934	0.206754	0.14269	0.137508	0.0189208	52
CAPN2	P17655;P17655-2	P17655	ENSG00000162909	0.437152	0.321234	0.00309007	0.0125092	0.0329667	0.719073	35
CAPN5	O15484	O15484	ENSG00000149260	0.373152	0.17944	0.102307	0.0930087	0.0324983	0.54484	21
CAPN6	Q9Y6Q1	Q9Y6Q1	ENSG00000077274	0.000169675	0.766367	1.77465e-05	0.000747827	0.798763	4.72527e-06	22
CAPN7	Q9Y6W3	Q9Y6W3	ENSG00000131375	0.245166	0.10611	0.290815	0.177423	0.0371915	0.267889	29
CAPN15	O75808;O75808-2	O75808	ENSG00000103326	0.375689	0.289866	0.00980868	0.0237093	0.0322608	0.551557	21
CAPNS1	P04632	P04632	ENSG00000126247	0.00939191	0.106127	0.21278	0.145249	0.123895	0.001595	12
CAPRIN1	Q14444;Q14444-2	Q14444	ENSG00000135387	0.0010643	0.0557378	0.456381	0.234904	-0.145302	6.36284e-05	26
CAPRIN2	Q6IMN6-2;Q6IMN6-9;Q6IMN6;Q6IMN6-6;Q6IMN6-10;Q6IMN6-7;Q6IMN6-3;Q6IMN6-4;Q6IMN6-5	Q6IMN6	ENSG00000110888	0.0227647	0.714492	0.00316788	0.012689	0.384865	0.00606751	11
CAPZA1	P52907	P52907	ENSG00000116489	0.0271443	0.103597	0.0788938	0.0783809	-0.0913065	0.00794577	11
CAPZA2	P47755;P47755-2	P47755	ENSG00000198898	0.476659	0.228338	0.0169817	0.0318722	0.00983788	0.850617	14
CAPZB	P47756-2;P47756	P47756	ENSG00000077549	0.382719	0.117917	0.131625	0.107744	-0.0190951	0.568191	24
CARD8	Q9Y2G2-2;Q9Y2G2-3;Q9Y2G2;Q9Y2G2-4;Q9Y2G2-5	Q9Y2G2	ENSG00000105483	0.0177689	0.262924	0.147047	0.115211	-0.151107	0.00409579	4
CARD11	Q9BXL7	Q9BXL7	ENSG00000198286	0.0439011	0.353595	0.00511468	0.0164803	0.200381	0.016824	27
CARHSP1	Q9Y2V2	Q9Y2V2	ENSG00000153048	0.514738	0.00590958	0.940847	0.36376	0.000369176	0.994762	7
CARKD	Q8IW45;Q8IW45-2;Q8IW45-4;Q8IW45-3	Q8IW45	ENSG00000213995	0.0117465	0.336711	0.000129768	0.00238557	0.123454	0.002185	13
CARM1	Q86X55-1;Q86X55;Q86X55-2	Q86X55	ENSG00000142453	0.49905	0.0596809	0.374262	0.208125	0.00247539	0.931058	23
CARS	P49589-3	P49589	ENSG00000110619	0.000637946	0.269699	0.00283611	0.011892	0.282729	3.15734e-05	55
CARS2	Q9HA77	Q9HA77	ENSG00000134905	0.34614	-0.0166493	0.831154	0.337042	-0.0237996	0.479003	19
CASC3	O15234	O15234	ENSG00000108349	0.104732	-0.0441351	0.765689	0.322095	-0.0649849	0.0675867	12
CASC4	Q6P4E1;Q6P4E1-4;Q6P4E1-2;Q6P4E1-5;Q6P4E1-3	Q6P4E1	ENSG00000166734	0.456241	0.497228	0.00291831	0.0120425	-0.0117771	0.781269	9
CASC5	Q8NG31-2;Q8NG31;Q8NG31-4;Q8NG31-3	Q8NG31	ENSG00000137812	0.0337398	0.342493	9.08937e-05	0.0019967	-0.137708	0.0113111	78
CASD1	Q96PB1	Q96PB1	ENSG00000127995	0.0809991	-1.15225	0.028479	0.0429871	-0.103679	0.0450669	6
CASK	O14936-3;O14936;O14936-4;O14936-2;O14936-5	O14936	ENSG00000147044	8.12348e-06	0.539457	9.31387e-06	0.000551385	0.401656	1.18033e-07	44
CASKIN2	Q8WXE0;Q8WXE0-2	Q8WXE0	ENSG00000177303	0.420326	0.180975	0.212832	0.145249	0.0166908	0.672119	18
CASP2	P42575;P42575-2;P42575-3	P42575	ENSG00000106144	0.031238	0.248038	0.00489967	0.016047	-0.0844773	0.0100611	19
CASP3	P42574	P42574	ENSG00000164305	0.396757	0.0308818	0.824661	0.335632	0.0489941	0.605382	18
CASP6	P55212;P55212-2	P55212	ENSG00000138794	0.0534146	-0.103982	0.139974	0.111673	-0.133516	0.0232913	17
CASP7	P55210;P55210-3;P55210-4;P55210-2	P55210	ENSG00000165806	0.267727	0.151334	0.411273	0.220967	0.0381609	0.309784	6
CASP9	P55211;P55211-4;P55211-2;P55211-3	P55211	ENSG00000132906	0.40085	0.435088	0.011284	0.0255941	0.0279045	0.616882	12
CAST	P20810-7;P20810-6;P20810-9;P20810-10;P20810;P20810-4;P20810-8	P20810	ENSG00000153113	0.179468	0.422855	0.000259078	0.00337654	-0.0715108	0.160786	31
CAT	P04040	P04040	ENSG00000121691	2.87414e-05	-0.968766	5.65928e-05	0.00147514	-1.36234	5.24568e-07	28
CAV1	Q03135;Q03135-2;P56539	Q03135	ENSG00000105974	0.0121804	0.754111	0.00240785	0.011037	0.517233	0.00231508	6
CBFA2T2	O43439-2;O43439-5;O43439;O43439-4;O43439-3	O43439	ENSG00000078699	0.450819	0.120439	0.513933	0.252828	0.0216781	0.762362	16
CBFB	Q13951	Q13951	ENSG00000067955	0.169756	0.0861254	0.43472	0.228503	-0.0771753	0.145787	9
CBL	P22681	P22681	ENSG00000110395	0.444262	0.0375381	0.727003	0.312875	0.0194803	0.742465	39
CBLB	Q13191;Q13191-3;Q13191-2	Q13191	ENSG00000114423	0.0891927	0.0970668	0.330708	0.192669	-0.103269	0.0521623	22
CBLC	Q9ULV8;Q9ULV8-2	Q9ULV8	ENSG00000142273	0.501067	-0.42038	0.125087	0.104398	-0.00652278	0.939481	11
CBLL1	Q75N03-2;Q75N03	Q75N03	ENSG00000105879	0.0112534	0.372613	0.0339299	0.0477482	-0.129517	0.0020463	9
CBR1	P16152	P16152	ENSG00000159228	0.290732	0.0947249	0.374455	0.208166	0.100386	0.356998	18
CBR4	Q8N4T8;Q8N4T8-2	Q8N4T8	ENSG00000145439	0.0581095	-0.096673	0.346879	0.198199	-0.128546	0.0265434	8
CBWD2	Q8IUF1	Q8IUF1	ENSG00000136682	0.496488	0.120841	0.232276	0.153573	-0.00386244	0.920157	20
CBX1	P83916	P83916	ENSG00000108468	0.117583	0.124342	0.243673	0.158128	-0.0550895	0.0811779	14
CBX2	Q14781;Q14781-2	Q14781	ENSG00000173894	0.0509449	0.00715137	0.914735	0.357583	-0.138943	0.0214167	18
CBX3	Q13185	Q13185	ENSG00000122565	0.362756	0.0570274	0.731882	0.314239	0.0244509	0.520547	11
CBX5	P45973	P45973	ENSG00000094916	0.00126606	-0.00316035	0.97746	0.372962	-0.367244	8.12475e-05	13
CBY1	Q9Y3M2	Q9Y3M2	ENSG00000100211	0.0517007	0.271071	0.305476	0.183392	0.0887622	0.0219806	2
CC2D1A	Q6P1N0	Q6P1N0	ENSG00000132024	0.159501	0.216704	0.0198453	0.0347275	0.0497686	0.132237	34
CC2D1B	Q5T0F9-2;Q5T0F9;Q5T0F9-3;Q5T0F9-4;Q5T0F9-5	Q5T0F9	ENSG00000154222	0.0256006	0.371981	0.00135603	0.00836816	0.104447	0.00724985	19
CC2D2A	Q9P2K1-2;Q9P2K1	Q9P2K1	ENSG00000048342	0.180249	-0.0179887	0.950672	0.366383	-0.0517481	0.16203	4
CCAR1	Q8IX12-2;Q8IX12	Q8IX12	ENSG00000060339	0.33356	0.10343	0.14237	0.113042	-0.0392721	0.45154	45
CCAR2	Q8N163;Q8N163-2	Q8N163	ENSG00000158941	0.257819	0.0847824	0.254127	0.162399	0.0381983	0.291608	58
CCBL1	Q16773;Q16773-2;Q16773-3	Q16773	ENSG00000171097	0.0890303	0.192669	0.0359393	0.049208	0.121736	0.0519595	18
CCBL2	Q6YP21-3;Q6YP21;Q6YP21-2	Q6YP21	ENSG00000137944	0.477144	0.180467	0.021164	0.0361831	0.010158	0.852811	25
CCDC6	Q16204	Q16204	ENSG00000108091	0.00866838	0.0927614	0.139293	0.111232	-0.180963	0.00141038	30
CCDC8	Q9H0W5	Q9H0W5	ENSG00000169515	0.4758	0.122949	0.341936	0.196402	0.0123196	0.84703	8
CCDC9	Q9Y3X0	Q9Y3X0	ENSG00000105321	0.0639698	0.198127	0.245473	0.158718	0.119719	0.0307597	12
CCDC12	Q8WUD4	Q8WUD4	ENSG00000160799	0.119449	0.272375	0.001516	0.00886953	0.0662734	0.083344	7
CCDC14	Q49A88-6;Q49A88;Q49A88-3;Q49A88-2;Q49A88-5;Q49A88-4	Q49A88	ENSG00000175455	0.0832757	0.179446	0.423182	0.224669	-0.105183	0.0471264	21
CCDC15	Q0P6D6	Q0P6D6	ENSG00000149548	0.496627	-0.034117	0.862188	0.344799	0.00436094	0.920933	4
CCDC22	O60826	O60826	ENSG00000101997	0.157629	0.099319	0.271223	0.169621	0.0714532	0.129589	25
CCDC23	Q8N300	Q8N300	ENSG00000177868	0.203692	0.0945089	0.459659	0.236278	0.0581788	0.198757	2
CCDC25	Q86WR0;Q86WR0-2	Q86WR0	ENSG00000147419	0.277461	0.11234	0.264011	0.166302	-0.0304863	0.32911	14
CCDC28A	Q8IWP9	Q8IWP9	ENSG00000024862	0.481384	0.587425	0.000365137	0.00391215	-0.0062744	0.867271	8
CCDC28B	Q9BUN5;Q9BUN5-3	Q9BUN5	ENSG00000160050	0.024926	0.214075	0.0589425	0.0658548	0.134253	0.00689635	5
CCDC34	Q96HJ3;Q96HJ3-2	Q96HJ3	ENSG00000109881	0.192043	0.381284	0.151146	0.117239	-0.070803	0.180559	3
CCDC43	Q96MW1;Q96MW1-2	Q96MW1	ENSG00000180329	0.0283185	-0.050474	0.638553	0.288756	-0.101844	0.00852733	14
CCDC47	Q96A33;Q96A33-2	Q96A33	ENSG00000108588	0.43016	0.124867	0.173315	0.127998	0.01834	0.699563	25
CCDC50	Q8IVM0;Q8IVM0-2	Q8IVM0	ENSG00000152492	0.291362	0.275523	0.00134827	0.00835707	-0.0452296	0.358451	11
CCDC51	Q96ER9;Q96ER9-2	Q96ER9	ENSG00000164051	0.198804	0.0446713	0.637398	0.288383	0.0537713	0.191038	20
CCDC53	Q9Y3C0	Q9Y3C0	ENSG00000120860	0.0274996	0.285476	0.00393647	0.0143223	0.134406	0.00812998	7
CCDC58	Q4VC31	Q4VC31	ENSG00000160124	0.16725	0.160571	0.0366589	0.0496822	0.0793356	0.142466	8
CCDC59	Q9P031	Q9P031	ENSG00000133773	0.344552	0.187609	0.0753372	0.076536	-0.0300423	0.47528	10
CCDC61	Q9Y6R9;Q9Y6R9-2	Q9Y6R9	ENSG00000104983	0.501623	0.04323	0.718357	0.31057	-0.00452825	0.94113	8
CCDC66	A2RUB6-3;A2RUB6;A2RUB6-4;A2RUB6-2	A2RUB6	ENSG00000180376	0.00508681	0.691359	0.00732596	0.0199351	-0.141777	0.000598214	7
CCDC71	Q8IV32	Q8IV32	ENSG00000177352	0.164255	0.391708	0.0265909	0.0413363	0.124884	0.138563	11
CCDC71L	Q8N9Z2	Q8N9Z2	ENSG00000253276	0.479992	0.200068	0.25345	0.162105	-0.00778085	0.862261	8
CCDC77	Q9BR77;Q9BR77-2	Q9BR77	ENSG00000120647	0.00550429	-0.113051	0.142667	0.113136	-0.146832	0.000693131	14
CCDC82	Q8N4S0;Q8N4S0-2	Q8N4S0	ENSG00000149231	0.266074	0.282136	0.203558	0.141407	-0.0392834	0.306661	5
CCDC85C	A6NKD9	A6NKD9	ENSG00000205476	0.502795	0.208638	0.188763	0.1351	-0.00345274	0.947491	13
CCDC86	Q9H6F5;Q9H6F5-2	Q9H6F5	ENSG00000110104	0.0831436	0.2534	0.0169596	0.0318478	0.140175	0.0470139	18
CCDC88A	Q3V6T2-2;Q3V6T2-4;Q3V6T2;Q3V6T2-3;Q3V6T2-5	Q3V6T2	ENSG00000115355	6.29934e-05	0.0298458	0.736086	0.314922	-0.324578	1.32526e-06	70
CCDC88C	Q9P219;Q9P219-2;Q9P219-3	Q9P219	ENSG00000015133	0.0128249	-0.168892	0.116026	0.100014	-0.166168	0.00252147	67
CCDC90B	Q9GZT6-2;Q9GZT6;Q9GZT6-3	Q9GZT6	ENSG00000137500	0.334765	-0.0462385	0.703536	0.306171	-0.0342533	0.454088	11
CCDC91	Q7Z6B0-2;Q7Z6B0;Q7Z6B0-3	Q7Z6B0	ENSG00000123106	0.0530182	0.107011	0.211166	0.144536	-0.105797	0.0230061	16
CCDC93	Q567U6	Q567U6	ENSG00000125633	0.428024	0.385593	0.00035789	0.00387088	0.0173085	0.693628	15
CCDC94	Q9BW85	Q9BW85	ENSG00000105248	0.131505	0.0803058	0.415931	0.222177	0.0969885	0.0976731	19
CCDC97	Q96F63	Q96F63	ENSG00000142039	0.513964	0.153682	0.116228	0.100115	-0.000516284	0.991432	13
CCDC101	Q96ES7	Q96ES7	ENSG00000176476	0.105822	0.128565	0.0970139	0.0901922	0.0823277	0.0687265	8
CCDC102A	Q96A19	Q96A19	ENSG00000135736	0.322994	-0.267416	0.453688	0.234208	-0.0518051	0.426125	7
CCDC109B	Q9NWR8	Q9NWR8	ENSG00000005059	0.461063	0.192649	0.166938	0.124965	0.0208417	0.797648	8
CCDC112	Q8NEF3;Q8NEF3-2	Q8NEF3	ENSG00000164221	0.00902364	0.407657	0.175325	0.129058	-0.199815	0.00151052	4
CCDC115	Q96NT0;Q96NT0-2	Q96NT0	ENSG00000136710	0.224061	0.256581	0.0402399	0.0521912	0.0483224	0.231143	5
CCDC117	Q8IWD4-3;Q8IWD4;Q8IWD4-2;Q8IWD4-4	Q8IWD4	ENSG00000159873	0.255496	-0.0962239	0.603441	0.278872	0.0519453	0.286975	13
CCDC120	Q96HB5;Q96HB5-3;Q96HB5-4;Q96HB5-2;Q96HB5-5	Q96HB5	ENSG00000147144	1.4615e-07	0.593872	0.00060029	0.00525491	0.47085	1.12813e-09	8
CCDC124	Q96CT7	Q96CT7	ENSG00000007080	0.0578182	0.112247	0.291874	0.177881	0.0940856	0.0263491	17
CCDC126	Q96EE4	Q96EE4	ENSG00000169193	0.51266				0.00075736	0.987055	2
CCDC127	Q96BQ5	Q96BQ5	ENSG00000164366	0.252886	0.424251	0.00483932	0.0159914	-0.0385051	0.28221	11
CCDC130	P13994	P13994	ENSG00000104957	0.473982	0.417659	0.0124885	0.0270532	-0.00825989	0.839914	13
CCDC132	Q96JG6;Q96JG6-3;Q96JG6-2	Q96JG6	ENSG00000004766	0.0150795	0.0914523	0.336542	0.194611	-0.101691	0.00321351	37
CCDC134	Q9H6E4	Q9H6E4	ENSG00000100147	0.102301	0.0612104	0.556729	0.265977	0.0858154	0.0648917	8
CCDC137	Q6PK04	Q6PK04	ENSG00000185298	0.270316	0.476106	0.040018	0.0520708	0.0570078	0.314238	11
CCDC138	Q96M89;Q96M89-2	Q96M89	ENSG00000163006	0.00183059	0.301345	0.287347	0.175941	-0.201002	0.000134653	14
CCDC150	Q8NCX0;Q8NCX0-2	Q8NCX0	ENSG00000144395	0.00931069	-0.109038	0.644897	0.290684	-0.138396	0.00157267	7
CCDC152	Q4G0S7;Q4G0S7-2	Q4G0S7	ENSG00000198865	0.0187145	-0.228743	0.338131	0.195148	-0.562677	0.00448383	9
CCDC167	Q9P0B6	Q9P0B6	ENSG00000198937	0.210551	0.304663	0.0649355	0.0695656	0.135144	0.209114	2
CCDC174	Q6PII3	Q6PII3	ENSG00000154781	0.391767	0.292329	0.0168242	0.0317816	-0.0162863	0.591143	14
CCDC186	Q7Z3E2	Q7Z3E2	ENSG00000165813	0.0863771	0.23924	0.0128902	0.0274532	-0.135796	0.0497574	26
CCHCR1	Q8TD31;Q8TD31-3;Q8TD31-2	Q8TD31	ENSG00000204536	0.500436	0.202351	0.312964	0.186159	0.00833341	0.937387	6
CCM2	Q9BSQ5-3;Q9BSQ5;Q9BSQ5-2;Q9BSQ5-4	Q9BSQ5	ENSG00000136280	0.122344	0.0223097	0.834964	0.337896	0.0548195	0.0866367	9
CCNA2	P20248;P78396-3;P78396-2;P78396	P20248	ENSG00000145386	0.193964	0.0318965	0.771253	0.323332	-0.0686036	0.183577	19
CCNB1	P14635;P14635-2	P14635	ENSG00000134057	0.435865	0.112639	0.214867	0.146067	-0.0197366	0.715778	16
CCNB2	O95067	O95067	ENSG00000157456	0.357205	0.0903889	0.338991	0.195435	-0.0286267	0.506456	20
CCNC	P24863	P24863	ENSG00000112237	0.40852	0.182415	0.498383	0.248113	0.0225454	0.636861	7
CCND1	P24385	P24385	ENSG00000110092	0.0809991	0.00756315	0.970841	0.371329	-0.254262	0.045078	7
CCND2	P30279	P30279	ENSG00000118971	0.00255316	0.504983	0.051175	0.0605711	-0.49512	0.000217558	7
CCNH	P51946	P51946	ENSG00000134480	0.494376	0.389101	0.00653577	0.0189379	-0.00382254	0.912866	22
CCNI	Q14094;Q14094-2	Q14094	ENSG00000118816	0.0363098	2.34793	0.00126109	0.00806735	-0.137631	0.0125684	2
CCNK	O75909;O75909-4;O75909-1	O75909	ENSG00000090061	0.322635	0.0595183	0.586419	0.273868	-0.0321784	0.425275	15
CCNL1	Q9UK58-6;Q9UK58;Q9UK58-4;Q9UK58-5	Q9UK58	ENSG00000163660	0.286241	-0.0678797	0.551945	0.264596	-0.0426766	0.347324	10
CCNL2	Q96S94;Q96S94-5;Q96S94-2;Q96S94-4;Q96S94-3	Q96S94	ENSG00000221978	0.276044	0.0191933	0.790069	0.327351	-0.0640321	0.326647	14
CCNT1	O60563;O60563-2	O60563	ENSG00000129315	0.289956	0.392798	0.0241359	0.0392399	0.0409884	0.355166	14
CCNT2	O60583;O60583-2	O60583	ENSG00000082258	0.0131691	0.487989	0.00324569	0.0128097	-0.125285	0.00261529	11
CCNY	Q8ND76-3;Q8ND76;Q8ND76-2	Q8ND76	ENSG00000108100	0.44222	0.0970641	0.409785	0.220522	0.00831505	0.735217	5
CCNYL1	Q8N7R7;Q8N7R7-3;Q8N7R7-2	Q8N7R7	ENSG00000163249	0.167601	0.0802877	0.29086	0.177423	-0.0578929	0.142815	9
CCP110	O43303-2;O43303	O43303	ENSG00000103540	0.374212	0.248836	0.0226289	0.0378704	-0.0255092	0.54769	20
CCRN4L	Q9UK39	Q9UK39	ENSG00000151014	0.0431888	0.564298	0.000109797	0.00217898	0.24026	0.0164089	16
CCS	O14618	O14618	ENSG00000173992	0.0667331	0.173434	0.0968422	0.0901046	0.114187	0.0331389	12
CCSER2	Q9H7U1-3;Q9H7U1;Q9H7U1-2;Q9H7U1-4	Q9H7U1	ENSG00000107771	0.50336	0.529145	0.0427833	0.0540451	0.00275112	0.949562	5
CCSMST1	Q4G0I0	Q4G0I0	ENSG00000174109	0.0911106	-0.315418	0.266527	0.167464	0.12709	0.054001	2
CCT2	P78371;P78371-2	P78371	ENSG00000166226	0.444935	0.129247	0.113823	0.0987494	-0.0152008	0.744333	39
CCT3	P49368;P49368-2	P49368	ENSG00000163468	0.452432	0.0735814	0.299559	0.181195	0.0136894	0.767694	47
CCT4	P50991;P50991-2	P50991	ENSG00000115484	0.457303	0.0983082	0.133921	0.108808	-0.0124664	0.785093	42
CCT5	P48643;P48643-2	P48643	ENSG00000150753	0.487963	0.111646	0.158704	0.121085	-0.00530924	0.891867	48
CCT6A	P40227;P40227-2	P40227	ENSG00000146731	0.235936	0.0326893	0.664275	0.295906	-0.0447579	0.251862	32
CCT7	Q99832;Q99832-3	Q99832	ENSG00000135624	0.0661275	0.227784	0.00775597	0.0206644	0.0809568	0.0324078	41
CCT8	P50990;P50990-2	P50990	ENSG00000156261	0.448888	0.139933	0.0792376	0.0786259	-0.0133156	0.755361	52
CCZ1;CCZ1B	P86791;P86790	P86791	ENSG00000122674	0.343772	0.271769	0.000819035	0.00627356	-0.032797	0.473325	27
CD2AP	Q9Y5K6	Q9Y5K6	ENSG00000198087	0.288529	0.233892	0.00479265	0.0159124	-0.0585856	0.352546	41
CD2BP2	O95400	O95400	ENSG00000169217	0.00300847	-0.00493344	0.953739	0.367038	0.158612	0.000277758	16
CD3EAP	O15446;O15446-2	O15446	ENSG00000117877	0.0669026	0.179368	0.162728	0.122814	0.143125	0.0333243	22
CD9	P21926	P21926	ENSG00000010278	0.121652	0.491574	0.0519289	0.061029	0.157111	0.0859337	4
CD40	P25942;P25942-2	P25942	ENSG00000101017	0.0196448	0.0937367	0.680842	0.300184	-0.175538	0.00485242	6
CD46	P15529-7;P15529-4;P15529-6;P15529-3;P15529-5;P15529-2;P15529-16;P15529-15;P15529-9;P15529-12;P15529-14;P15529-8;P15529-11;P15529-13;P15529-10;P15529	P15529	ENSG00000117335	0.115696	0.0585573	0.755545	0.320149	-0.105146	0.079026	7
CD47	Q08722;Q08722-2;Q08722-3;Q08722-4	Q08722	ENSG00000196776	0.426237	0.289306	0.000589463	0.00519922	0.0175652	0.688667	5
CD55	P08174-6;P08174-7;P08174-4;P08174;P08174-3;P08174-5;P08174-2	P08174	ENSG00000196352	0.166756	0.0790901	0.637652	0.288461	0.114172	0.141813	8
CD58	P19256-2;P19256-3;P19256	P19256	ENSG00000116815	0.403606	0.218339	0.132574	0.108267	0.0301704	0.624125	2
CD59	P13987	P13987	ENSG00000085063	0.204176	0.272811	0.056047	0.0640165	0.0755154	0.199636	4
CD63	P08962-3;P08962-2;P08962	P08962	ENSG00000135404	0.0124477	0.0513199	0.774733	0.323995	0.194254	0.00239913	4
CD74	P04233-2;P04233;P04233-3	P04233	ENSG00000019582	0.131791	0.190678	0.237813	0.156004	0.150705	0.0980821	5
CD81	P60033	P60033	ENSG00000110651	0.002185	0.137727	0.204032	0.141623	0.153151	0.000175274	3
CD99	P14209;P14209-3;P14209-2	P14209	ENSG00000002586	1.23687e-07	0.962442	0.0220528	0.037223	0.643248	9.36018e-10	4
CD109	Q6YHK3-4;Q6YHK3;Q6YHK3-2;Q6YHK3-3	Q6YHK3	ENSG00000156535	0.0494363	0.287887	0.0172528	0.0321735	0.135942	0.0204043	18
CD151	P48509	P48509	ENSG00000177697	0.00165854	0.419308	0.0100178	0.0239333	0.314968	0.000116978	5
CD200	P41217-2;P41217;P41217-3	P41217	ENSG00000091972	0.33714	-0.0748135	0.638358	0.288707	0.0590881	0.45899	4
CD276	Q5ZPR3-3;Q5ZPR3-4;Q5ZPR3;Q5ZPR3-2	Q5ZPR3	ENSG00000103855	0.00660265	0.109138	0.266502	0.167464	0.125819	0.00090939	11
CD320	Q9NPF0;Q9NPF0-2	Q9NPF0	ENSG00000167775	0.348262	0.0217048	0.84434	0.34035	0.047311	0.484938	6
CDA	P32320	P32320	ENSG00000158825	0.00170441	0.435807	0.0213638	0.0364355	0.472074	0.000120986	6
CDAN1	Q8IWY9-1;Q8IWY9	Q8IWY9	ENSG00000140326	0.332239	-0.255312	0.353195	0.200569	0.0250301	0.447902	7
CDC5L	Q99459	Q99459	ENSG00000096401	0.231519	0.152255	0.0456372	0.0563658	-0.0414382	0.244512	44
CDC6	Q99741	Q99741	ENSG00000094804	0.278631	-0.115145	0.373808	0.207924	0.0705293	0.331427	18
CDC7	O00311	O00311	ENSG00000097046	0.0800887	-0.00118907	0.986614	0.375311	-0.113344	0.0441834	21
CDC14B	O60729-5;O60729	O60729	ENSG00000081377	0.022013				-0.239829	0.00577723	3
CDC16	Q13042;Q13042-2;Q13042-4;Q13042-3	Q13042	ENSG00000130177	0.0033168	0.188588	0.0183071	0.033084	0.217699	0.000321284	29
CDC20	Q12834	Q12834	ENSG00000117399	0.349575	0.0578422	0.527666	0.25712	-0.0307855	0.488472	18
CDC23	Q9UJX2;Q9UJX2-3;Q9UJX2-2	Q9UJX2	ENSG00000094880	0.131211	0.0153679	0.816065	0.333734	-0.060615	0.0973098	33
CDC25A	P30304-2;P30304	P30304	ENSG00000164045	0.391767	-0.173471	0.475621	0.241392	0.0343183	0.591084	6
CDC25C	P30307;P30307-2	P30307	ENSG00000158402	0.47716	0.169831	0.0159002	0.0307884	0.00881036	0.852913	13
CDC26	Q8NHZ8	Q8NHZ8	ENSG00000176386	0.309521	0.278726	0.0728975	0.0749759	0.0580374	0.395247	4
CDC27	P30260;P30260-2	P30260	ENSG00000004897	0.238281	0.228955	0.00278381	0.0118145	-0.0471538	0.256815	28
CDC34	P49427	P49427	ENSG00000099804	0.179861	0.148522	0.234671	0.154711	0.0524799	0.16151	9
CDC37	Q16543	Q16543	ENSG00000105401	0.414184	0.0738002	0.33153	0.192931	0.0212122	0.6549	17
CDC37L1	Q7L3B6	Q7L3B6	ENSG00000106993	0.357812	0.280853	0.0639969	0.0689907	0.0295065	0.509084	11
CDC40	O60508	O60508	ENSG00000168438	0.0184652	0.158849	0.0161854	0.0311475	-0.092019	0.00439111	30
CDC42	P60953;P60953-1	P60953	ENSG00000070831	0.225571	0.254681	0.00943566	0.0232912	0.0511457	0.233694	12
CDC42BPA	Q5VT25-4;Q5VT25-5;Q5VT25;Q5VT25-2;Q5VT25-6;Q5VT25-3	Q5VT25	ENSG00000143776	0.101027	0.162388	0.171389	0.127199	0.111748	0.0632936	30
CDC42BPB	Q9Y5S2;Q09013-12;Q09013-10;Q09013-2;Q09013-8;Q09013-5;Q09013-7;Q09013-11;Q09013-15;Q09013;Q09013-16;Q09013-6;Q09013-1	Q9Y5S2	ENSG00000198752	0.252582	0.185501	0.0116966	0.0260881	-0.0485939	0.281184	68
CDC42BPG	Q6DT37	Q6DT37	ENSG00000171219	0.0283185	0.193274	0.164511	0.123758	0.174158	0.00852942	23
CDC42EP1	Q00587-2;Q00587	Q00587	ENSG00000128283	0.000834292	0.378062	0.00091541	0.00668984	0.30275	4.33114e-05	9
CDC42EP2	O14613	O14613	ENSG00000149798	0.193836	-0.867645	0.0127759	0.0273263	-0.124172	0.18319	6
CDC42EP3	Q9UKI2	Q9UKI2	ENSG00000163171	0.0867009	0.565998	0.0021007	0.010512	0.151814	0.0500227	8
CDC42EP4	Q9H3Q1;Q9H3Q1-2	Q9H3Q1	ENSG00000179604	4.27656e-05	0.454943	2.17736e-05	0.000845014	0.364927	8.34977e-07	14
CDC42SE2	Q9NRR3	Q9NRR3	ENSG00000158985	0.16725	0.194257	0.416315	0.222308	-0.0512752	0.142445	2
CDC45	O75419-3;O75419-2;O75419	O75419	ENSG00000093009	0.25245	0.232661	0.0998217	0.0917224	0.0565368	0.280836	14
CDC73	Q6P1J9	Q6P1J9	ENSG00000134371	0.0422112	0.177344	0.042359	0.0538051	-0.0955912	0.015804	35
CDC123	O75794	O75794	ENSG00000151465	0.388564	0.267642	0.00538757	0.0170143	0.0267051	0.582901	15
CDCA2	Q69YH5;Q69YH5-2	Q69YH5	ENSG00000184661	0.271332	0.188952	0.0365317	0.0496107	-0.04086	0.3165	49
CDCA3	Q99618	Q99618	ENSG00000111665	0.393155	0.158604	0.10719	0.0952554	-0.0284569	0.595229	7
CDCA4	Q9BXL8	Q9BXL8	ENSG00000170779	0.206867	0.159647	0.261055	0.165173	0.0665783	0.203726	3
CDCA5	Q96FF9	Q96FF9	ENSG00000146670	0.0536643	0.244213	0.0406268	0.0525174	0.11457	0.0234651	8
CDCA7	Q9BWT1-5;Q9BWT1;Q9BWT1-6;Q9BWT1-2;Q9BWT1-3;Q9BWT1-4	Q9BWT1	ENSG00000144354	0.310212	0.0590565	0.793341	0.328202	-0.0547963	0.396833	7
CDCA7L	Q96GN5-4;Q96GN5-2;Q96GN5;Q96GN5-5	Q96GN5	ENSG00000164649	0.0724992	0.0472899	0.597317	0.276884	-0.0934195	0.0378348	19
CDCA8	Q53HL2	Q53HL2	ENSG00000134690	0.505602	0.124148	0.0859428	0.083148	-0.00250767	0.958007	15
CDCP1	Q9H5V8;Q9H5V8-2;Q9H5V8-3	Q9H5V8	ENSG00000163814	0.161126	0.247551	0.0510465	0.0604804	0.111095	0.134687	25
CDH1	P12830;P12830-2	P12830	ENSG00000039068	0.390249	0.00547837	0.9632	0.369458	0.0539188	0.586911	18
CDH2	P19022-2;P19022;P55283-2;P55283	P19022	ENSG00000170558	0.398671	0.260318	0.0272576	0.0418604	-0.0506642	0.610864	18
CDH3	P22223;P22223-2	P22223	ENSG00000062038	0.43815	0.059919	0.57942	0.272097	-0.0237017	0.723167	23
CDIPT	O14735;O14735-3;O14735-2	O14735	ENSG00000103502	0.00665824	-0.0126859	0.955219	0.367487	0.161327	0.000922085	6
CDK1	P06493;P06493-2	P06493	ENSG00000170312	0.106374	0.133181	0.0513099	0.060593	-0.126648	0.0693747	21
CDK2	P24941;P24941-2	P24941	ENSG00000123374	0.380851	-0.122642	0.167461	0.125243	-0.0256148	0.564324	23
CDK2AP1	O14519;O14519-2	O14519	ENSG00000111328	0.389514	0.304558	0.0360472	0.0493093	0.0376851	0.585355	6
CDK4	P11802;P11802-2	P11802	ENSG00000135446	0.00850576	0.241257	0.0100582	0.0240133	0.178489	0.0013615	18
CDK5	Q00535;Q00535-2	Q00535	ENSG00000164885	0.443809	0.286283	0.269616	0.168858	-0.0198012	0.741441	16
CDK5RAP1	Q96SZ6-3;Q96SZ6-6;Q96SZ6;Q96SZ6-2;Q96SZ6-4;Q96SZ6-5	Q96SZ6	ENSG00000101391	0.412803	0.260028	0.00396808	0.0143774	0.0189959	0.649405	25
CDK5RAP2	Q96SN8;Q96SN8-3;Q96SN8-2;Q96SN8-4	Q96SN8	ENSG00000136861	0.00171616	-0.0716364	0.554282	0.265243	-0.239028	0.000122636	56
CDK5RAP3	Q96JB5;Q96JB5-4;Q96JB5-2;Q96JB5-3	Q96JB5	ENSG00000108465	0.494162	0.210813	0.00574631	0.0176126	-0.00742908	0.911426	27
CDK6	Q00534	Q00534	ENSG00000105810	0.0371375	0.423922	0.000497348	0.00472051	0.188733	0.0129786	16
CDK7	P50613	P50613	ENSG00000134058	0.276303	0.149353	0.0622056	0.0679759	0.0460564	0.327174	14
CDK8	P49336-2;P49336	P49336	ENSG00000132964	0.320128	0.385244	0.0635301	0.0687152	-0.0398459	0.418966	16
CDK9	P50750;P50750-2	P50750	ENSG00000136807	0.0116649	0.154994	0.0568907	0.0646156	0.112795	0.00216099	15
CDK10	Q15131-4;Q15131-7;Q15131-2;Q15131	Q15131	ENSG00000185324	0.387447	0.248858	0.305691	0.183455	0.0372141	0.580219	3
CDK11B	P21127-8;P21127-3;P21127-2;P21127;P21127-6;P21127-9;P21127-5;P21127-10;P21127-12;P21127-4;Q9UQ88-9	P21127	ENSG00000248333	0.125888	0.148563	0.0192667	0.0340907	-0.086004	0.0910957	38
CDK12	Q9NYV4-2;Q9NYV4;Q9NYV4-3	Q9NYV4	ENSG00000167258	0.100672	0.190413	0.0316119	0.0456685	0.114227	0.0629133	33
CDK13	Q14004;Q14004-2	Q14004	ENSG00000065883	0.338592	0.164644	0.139693	0.1115	-0.0269459	0.461945	40
CDK14	O94921;O94921-3;O94921-2	O94921	ENSG00000058091	0.0173938	-0.239902	0.187633	0.1346	-0.367794	0.00395603	9
CDK16	Q00536-3;Q00536;Q00536-2	Q00536	ENSG00000102225	8.02038e-16	0.481576	3.51728e-06	0.000292506	0.541228	1.21391e-19	19
CDK17	Q00537-2;Q00537	Q00537	ENSG00000059758	0.476659	-0.0692209	0.527932	0.257179	-0.00770659	0.85074	15
CDK18	Q07002-3;Q07002	Q07002	ENSG00000117266	0.222559	0.283028	0.0036193	0.0136666	0.0630493	0.228366	24
CDKAL1	Q5VV42;Q5VV42-2;Q5VV42-3	Q5VV42	ENSG00000145996	0.00318602	0.066849	0.284533	0.175138	-0.125554	0.000303312	30
CDKL5	O76039-2;O76039	O76039	ENSG00000008086	0.0137912	-0.989016	0.053126	0.0619495	0.322672	0.0028346	9
CDKN1C	P49918-2;P49918	P49918	ENSG00000129757	0.0545334	0.0425231	0.811069	0.332268	-0.399293	0.0240315	8
CDKN2AIP	Q9NXV6	Q9NXV6	ENSG00000168564	0.511145	0.13023	0.0526962	0.0615863	-0.00108491	0.979032	28
CDKN2AIPNL	Q96HQ2;Q96HQ2-2	Q96HQ2	ENSG00000237190	0.00824896	-0.209732	0.415029	0.2219	0.160139	0.00128471	7
CDKN3	Q16667-2;Q16667	Q16667	ENSG00000100526	0.456417	0.155827	0.284884	0.175277	0.0215602	0.7824	5
CDO1	Q16878	Q16878	ENSG00000129596	0.293116	-0.210741	0.153865	0.118531	-0.0507714	0.362498	4
CDPF1	Q6NVV7	Q6NVV7	ENSG00000205643	0.185063	0.0788907	0.740565	0.316064	0.0613745	0.169935	3
CDR2L	Q86X02	Q86X02	ENSG00000109089	0.400018	0.112996	0.1428	0.113153	0.022731	0.614702	14
CDS1	Q92903	Q92903	ENSG00000163624	0.0479288	-0.136486	0.531454	0.25839	-0.201564	0.0194815	5
CDS2	O95674	O95674	ENSG00000101290	0.066606	-0.0417621	0.840878	0.33931	0.086773	0.0330111	9
CDT1	Q9H211	Q9H211	ENSG00000167513	0.291362	-0.569574	0.13072	0.107305	-0.0480331	0.358519	10
CDV3	Q9UKY7;Q9UKY7-2	Q9UKY7	ENSG00000091527	0.339379	0.152649	0.270461	0.169274	-0.0322691	0.463629	14
CDYL	Q9Y232-2;Q9Y232;Q9Y232-4;Q9Y232-3	Q9Y232	ENSG00000153046	0.486344	0.386691	0.000106885	0.00214557	-0.00624486	0.885775	20
CEBPB	P17676;P17676-2	P17676	ENSG00000172216	0.000973013	0.264794	0.176395	0.12955	0.320402	5.47256e-05	6
CEBPG	P53567	P53567	ENSG00000153879	0.288717	0.121209	0.380571	0.210364	0.0361567	0.352906	2
CEBPZ	Q03701	Q03701	ENSG00000115816	0.0354479	0.268336	0.00494458	0.0160806	0.213806	0.0121359	51
CEBPZOS	A8MTT3	A8MTT3	ENSG00000218739	0.0560064	-1.50464	0.00628818	0.0185752	-0.39808	0.0250657	3
CECR2	Q9BXF3-3;Q9BXF3;Q9BXF3-2	Q9BXF3	ENSG00000099954	0.280103	0.0459289	0.597978	0.277117	0.0762904	0.334406	57
CECR5	Q9BXW7-2;Q9BXW7	Q9BXW7	ENSG00000069998	0.216964	0.19171	0.0722417	0.0746311	0.0628345	0.219095	23
CELF1	Q92879-4	Q92879	ENSG00000149187	0.22804	0.133875	0.205397	0.142255	-0.0447938	0.238357	21
CELF2	O95319-5;O95319-2;O95319;O95319-4;O95319-3	O95319	ENSG00000048740	0.345431	0.349858	0.00670005	0.0191507	0.0514051	0.476863	11
CELSR1	Q9NYQ6;Q9NYQ6-2	Q9NYQ6	ENSG00000075275	0.508174	-0.16234	0.519738	0.254465	-0.00304375	0.967401	12
CELSR2	Q9HCU4	Q9HCU4	ENSG00000143126	0.349575	0.131535	0.496402	0.247345	0.0552216	0.488539	17
CELSR3	Q9NYQ7;Q9NYQ7-2	Q9NYQ7	ENSG00000008300	0.270871	0.132106	0.693465	0.303452	-0.0616467	0.315403	6
CENPB	P07199	P07199	ENSG00000125817	0.476201	0.665798	2.00311e-06	0.000179397	-0.0116646	0.848242	11
CENPC	Q03188;Q03188-2	Q03188	ENSG00000145241	0.0394652	-0.0206052	0.84683	0.340999	-0.129521	0.0141863	26
CENPE	Q02224;Q02224-2;Q02224-3	Q02224	ENSG00000138778	0.0646473	0.0027672	0.977063	0.372892	-0.158214	0.0311833	79
CENPF	P49454	P49454	ENSG00000117724	0.0233446	-0.00180665	0.978018	0.372991	-0.207623	0.00631747	169
CENPH	Q9H3R5	Q9H3R5	ENSG00000153044	0.0489552	0.117141	0.101402	0.0927171	-0.0821539	0.0200872	14
CENPI	Q92674;Q92674-2	Q92674	ENSG00000102384	0.388993	-0.189755	0.243518	0.158069	-0.0254822	0.584041	10
CENPJ	Q9HC77;Q9HC77-2	Q9HC77	ENSG00000151849	0.270334	0.429217	0.00408786	0.0146443	0.0323198	0.314397	16
CENPK	Q9BS16	Q9BS16	ENSG00000123219	0.357549	0.514342	0.0191071	0.0339114	-0.0364581	0.508095	12
CENPL	Q8N0S6;Q8N0S6-2;Q8N0S6-3	Q8N0S6	ENSG00000120334	0.0960934	0.179361	0.301476	0.181991	-0.0590944	0.0585687	7
CENPM	Q9NSP4;Q9NSP4-4;Q9NSP4-2;Q9NSP4-3	Q9NSP4	ENSG00000100162	0.199538	0.243004	0.0734432	0.0753375	-0.0732264	0.192197	8
CENPN	Q96H22-4;Q96H22-5;Q96H22;Q96H22-3;Q96H22-2	Q96H22	ENSG00000166451	0.356429	0.249213	0.0623271	0.0679759	0.0291897	0.504452	9
CENPO	Q9BU64;Q9BU64-2	Q9BU64	ENSG00000138092	0.182583	-0.0591319	0.709041	0.307799	0.0717865	0.165945	6
CENPP	Q6IPU0;Q6IPU0-2	Q6IPU0	ENSG00000188312	0.12808	0.346231	0.049323	0.0591203	-0.0375978	0.0936696	8
CENPQ	Q7L2Z9	Q7L2Z9	ENSG00000031691	0.185888	-0.422522	0.0158778	0.0307812	-0.0852578	0.171169	15
CENPT	Q96BT3;Q96BT3-2;Q96BT3-3	Q96BT3	ENSG00000102901	0.280103	0.0178572	0.93561	0.362458	0.0530471	0.334384	8
CENPU	Q71F23;Q71F23-3;Q71F23-2	Q71F23	ENSG00000151725	0.184782	0.269928	0.0197747	0.034656	-0.146792	0.169426	17
CENPV	Q7Z7K6-3	Q7Z7K6	ENSG00000166582	0.281616	0.150257	0.0946166	0.088743	-0.0817177	0.338119	13
	Q7Z7K6;Q7Z7K6-2	Q7Z7K6	ENSG00000166582	0.281616	-0.280849	0.60445	0.278978	-0.0817177	0.338119	2
CENPW	Q5EE01;Q5EE01-2	Q5EE01	ENSG00000203760	0.18679	-1.05866	0.133871	0.108792	0.0830853	0.172416	2
CEP44	Q9C0F1;Q9C0F1-2	Q9C0F1	ENSG00000164118	0.11197	0.242215	0.0120354	0.0265356	-0.10429	0.0750753	12
CEP55	Q53EZ4;Q53EZ4-2	Q53EZ4	ENSG00000138180	0.489318	0.343226	4.71696e-05	0.00132612	0.00663286	0.895764	19
CEP57	Q86XR8-4;Q86XR8-5;Q86XR8;Q86XR8-2;Q86XR8-3	Q86XR8	ENSG00000166037	0.00337695	0.202989	0.0833957	0.0813422	-0.161935	0.000331711	9
CEP63	Q96MT8-3;Q96MT8-2;Q96MT8;Q96MT8-4	Q96MT8	ENSG00000182923	0.142929	-0.342749	0.112314	0.0979176	-0.0606824	0.111211	15
CEP68	Q76N32;Q76N32-2	Q76N32	ENSG00000011523	0.176567	-0.116539	0.456061	0.234774	-0.0780166	0.156254	11
CEP72	Q9P209;Q9P209-2	Q9P209	ENSG00000112877	0.323574	0.343639	0.0362971	0.0495232	-0.0452196	0.427165	13
CEP76	Q8TAP6;Q8TAP6-2	Q8TAP6	ENSG00000101624	0.0600794	0.320577	0.00632789	0.0186191	-0.0681179	0.0279433	21
CEP78	Q5JTW2;Q5JTW2-5;Q5JTW2-3;Q5JTW2-2	Q5JTW2	ENSG00000148019	0.00119628	0.131076	0.236954	0.155757	-0.181592	7.47519e-05	21
CEP83	Q9Y592-2;Q9Y592	Q9Y592	ENSG00000173588	0.0108503	0.0663468	0.819579	0.334438	-0.129569	0.00195227	7
CEP85	Q6P2H3-2;Q6P2H3;Q6P2H3-3	Q6P2H3	ENSG00000130695	0.18544	-0.0243722	0.824423	0.33563	-0.0595955	0.17045	22
CEP85L	Q5SZL2;Q5SZL2-4;Q5SZL2-3;Q5SZL2-5;Q5SZL2-2	Q5SZL2	ENSG00000111860	0.205563	0.0968373	0.759988	0.320982	0.0801364	0.201889	4
CEP89	Q96ST8;Q96ST8-3	Q96ST8	ENSG00000121289	0.491416	-0.0507602	0.776518	0.324484	0.00332093	0.903459	12
CEP95	Q96GE4;Q96GE4-2	Q96GE4	ENSG00000258890	0.0662708	0.322148	0.0820424	0.0805169	-0.0912368	0.0325984	11
CEP97	Q8IW35;Q8IW35-2	Q8IW35	ENSG00000182504	0.0075281	0.189935	0.0382794	0.0509734	-0.134	0.00110294	32
CEP104	O60308;O60308-3;O60308-2	O60308	ENSG00000116198	0.0588077	0.178809	0.339635	0.195595	0.0736168	0.0270493	11
CEP120	Q8N960-2;Q8N960;Q8N960-3	Q8N960	ENSG00000168944	0.168923	0.303965	0.0857953	0.0831257	-0.0623515	0.144616	20
CEP131	Q9UPN4-2;Q9UPN4-3	Q9UPN4	ENSG00000141577	0.0125274	-0.127979	0.18511	0.133366	-0.148602	0.00241938	49
CEP135	Q66GS9;Q66GS9-2	Q66GS9	ENSG00000174799	0.0335395	0.294332	0.0454898	0.0562833	-0.0982368	0.0111678	39
CEP152	O94986-3;O94986;O94986-1;O94986-2	O94986	ENSG00000103995	0.0585944	0.359474	0.139045	0.11111	-0.10769	0.0268802	22
CEP162	Q5TB80-2;Q5TB80	Q5TB80	ENSG00000135315	0.0010898	1.43011	0.0217362	0.036819	-0.181733	6.63075e-05	11
CEP164	Q9UPV0-2;Q9UPV0	Q9UPV0	ENSG00000110274	0.298416	0.441909	0.131744	0.107787	-0.0306818	0.372395	9
CEP170	Q5SW79	Q5SW79	ENSG00000143702	0.0451452	0.050022	0.367457	0.205551	-0.110499	0.0177481	66
CEP170B	Q9Y4F5-2;Q9Y4F5;Q9Y4F5-3	Q9Y4F5	ENSG00000099814	0.437448	0.291548	0.0366839	0.0496822	0.0203429	0.720552	36
CEP192	Q8TEP8;Q8TEP8-1;Q8TEP8-2	Q8TEP8	ENSG00000101639	0.494589	0.233444	0.00162708	0.00921088	-0.00494393	0.913709	55
CEP250	Q9BV73-2;Q9BV73	Q9BV73	ENSG00000126001	0.103178	0.332036	0.0494381	0.0591771	-0.121204	0.0658384	48
CEP290	O15078;O15078-2	O15078	ENSG00000198707	0.0159028	-0.433508	0.11564	0.0997555	-0.189743	0.00347402	38
CEP295	Q9C0D2;Q9C0D2-3;Q9C0D2-4;Q9C0D2-2	Q9C0D2	ENSG00000166004	0.0261419	0.161851	0.318985	0.188234	-0.106517	0.00746033	18
CEP350	Q5VT06	Q5VT06	ENSG00000135837	0.175104	0.457994	0.000178575	0.0028398	-0.0773998	0.154005	65
CEPT1	Q9Y6K0	Q9Y6K0	ENSG00000134255	0.407789	-0.48746	0.13337	0.108562	0.018371	0.634482	7
CERK	Q8TCT0	Q8TCT0	ENSG00000100422	0.0463177	0.602275	0.0082135	0.0214092	-0.121147	0.0184792	10
CERS1	P27544-2;P27544	P27544	ENSG00000223802	0.352088	0.180738	0.20603	0.142409	-0.0282937	0.494473	3
CERS2	Q96G23	Q96G23	ENSG00000143418	0.300812	0.35103	0.0706392	0.073563	-0.0254686	0.377836	9
CERS4	Q9HA82	Q9HA82	ENSG00000090661	0.0710832	0.57533	0.0226388	0.0378704	0.147128	0.0366439	4
CERS5	Q8N5B7;Q8N5B7-2	Q8N5B7	ENSG00000139624	0.302794	0.461944	0.0332792	0.0470982	0.0243096	0.382166	4
CERS6	Q6ZMG9;Q6ZMG9-2	Q6ZMG9	ENSG00000172292	0.294093	0.521558	0.137633	0.110461	-0.0388827	0.364195	5
CETN2	P41208;Q12798	P41208	ENSG00000147400	0.289141	0.13186	0.240595	0.157017	0.0397217	0.353818	8
CETN3	O15182	O15182	ENSG00000153140	0.164218	0.325915	0.0163103	0.031266	-0.069773	0.13849	6
CFAP20	Q9Y6A4	Q9Y6A4	ENSG00000070761	0.134875	0.139416	0.00844027	0.0217889	0.0543616	0.101885	14
CFAP36	Q96G28;Q96G28-2	Q96G28	ENSG00000163001	0.328154	0.218067	0.0159345	0.0308175	-0.0294995	0.438063	12
CFAP97	Q9P2B7;Q9P2B7-2	Q9P2B7	ENSG00000164323	0.0262307	0.182535	0.141427	0.112472	-0.152325	0.00749155	13
CFDP1	Q9UEE9;Q9UEE9-2	Q9UEE9	ENSG00000153774	0.50478	0.301981	0.051367	0.060593	-0.00235339	0.954473	16
CFL1	P23528	P23528	ENSG00000172757	0.0274996	0.184778	0.0131385	0.0277787	0.127707	0.00813283	26
CFL2	Q9Y281;Q9Y281-3	Q9Y281	ENSG00000165410	0.318135	-0.0295019	0.825217	0.335786	-0.0633362	0.414095	11
CGGBP1	Q9UFW8	Q9UFW8	ENSG00000163320	0.0918744	0.400622	0.00435205	0.0151555	-0.0895406	0.054704	13
CGN	Q9P2M7;Q9P2M7-2	Q9P2M7	ENSG00000143375	0.0419973	-0.0829127	0.315835	0.187071	-0.204741	0.0156622	65
CGNL1	Q0VF96;Q0VF96-2	Q0VF96	ENSG00000128849	0.50257	0.165052	0.125544	0.10468	0.00780079	0.945772	73
CGRRF1	Q99675	Q99675	ENSG00000100532	0.474919	0.257237	0.415929	0.222177	-0.00940425	0.843227	4
CHAC1	Q9BUX1	Q9BUX1	ENSG00000128965	0.00169277	1.32866	0.00173866	0.00942989	0.620316	0.000119648	2
CHAC2	Q8WUX2	Q8WUX2	ENSG00000143942	0.350111	0.338997	0.00784644	0.0208096	-0.0653855	0.489888	7
CHAF1A	Q13111;Q13111-3;Q13111-2	Q13111	ENSG00000167670	0.511152	0.127735	0.0695506	0.0728395	-0.00155812	0.979697	44
CHAF1B	Q13112	Q13112	ENSG00000159259	0.506156	0.411427	0.00178954	0.00952896	0.0020046	0.95978	25
CHAMP1	Q96JM3	Q96JM3	ENSG00000198824	0.509718	0.208068	0.0321388	0.0461159	0.0020273	0.973284	59
CHCHD1	Q96BP2	Q96BP2	ENSG00000172586	0.20029	0.224008	0.0165024	0.0314665	0.0812319	0.193323	3
[truncated: 7,348 more rows]
